# Supplementary material for: Comparative Metabolome and Transcriptome Analysis of Rapeseed (Brassica napus L.) Cotyledons in Response to Cold Stress
Source: Plants (Basel). 2024 Aug 9;13(16):2212. doi: 10.3390/plants13162212 (PMC11360269; doi:10.3390/plants13162212)
Supplement: Supplementary file 1 [file plants-13-02212-s001.zip]

Archive with 8 entries (8 files):
- Figure S1V2.pptx
- Figure S2V2.pptx
- Figure S3.pptx
- Supplementary Table S5.xlsx
- Table S1V2.xlsx
- Table S2R1 Plants.xlsx
- Table S3V2.xlsx
- Table S4V2.xlsx
