# Supplementary material for: Comparative Metabolome and Transcriptome Analysis of Rapeseed (Brassica napus L.) Cotyledons in Response to Cold Stress
Source: Plants (Basel). 2024 Aug 9;13(16):2212. doi: 10.3390/plants13162212 (PMC11360269; doi:10.3390/plants13162212)
Supplement: Supplementary file 1 [file plants-13-02212-s001.zip › Supplementary Table S5.xlsx]

## Sheet: Table S5 A
Supplementary Table 5 A: Gene ontologies of differentially expressed genes detected in cold sensitive genotype (XY15) under control and after cold stress (18 hr) of Brassica napus L. cotyledons
ID	Description	GeneRatio	BgRatio	pvalue	p.adjust	qvalue	geneID	Count
GO:0009765	photosynthesis, light harvesting	12/677	42/66853	8.85137e-15	2.76021e-12	2.24913e-12	BnaC03g44110D/BnaC07g24660D/BnaA03g37990D/BnaC02g37040D/BnaA02g29010D/BnaA05g29390D/BnaC04g10770D/BnaC09g01520D/BnaCnng15190D/BnaC08g25680D/BnaCnng24140D/BnaA06g17350D	12
GO:0016168	chlorophyll binding	15/677	88/66853	1.66278e-14	2.76021e-12	2.24913e-12	BnaC03g44110D/BnaC07g24660D/BnaA03g37990D/BnaA06g31910D/BnaC02g37040D/BnaA02g29010D/BnaA05g29390D/BnaC04g10770D/BnaC09g30700D/BnaC09g01520D/BnaCnng15190D/BnaA10g07350D/BnaC08g25680D/BnaCnng24140D/BnaA06g17350D	15
GO:0009523	photosystem II	15/677	92/66853	3.30767e-14	3.66049e-12	2.9827e-12	BnaC03g44110D/BnaC07g24660D/BnaA03g37990D/BnaA06g31910D/BnaC02g37040D/BnaA02g29010D/BnaA05g29390D/BnaC04g10770D/BnaC09g30700D/BnaC09g01520D/BnaCnng15190D/BnaA10g07350D/BnaC08g25680D/BnaCnng24140D/BnaA06g17350D	15
GO:0018298	protein-chromophore linkage	17/677	144/66853	1.59916e-13	1.23544e-11	1.00669e-11	BnaA07g01250D/BnaC03g44110D/BnaC07g24660D/BnaA03g37990D/BnaC07g02620D/BnaA06g31910D/BnaC02g37040D/BnaA02g29010D/BnaA05g29390D/BnaC04g10770D/BnaC09g30700D/BnaC09g01520D/BnaCnng15190D/BnaA10g07350D/BnaC08g25680D/BnaCnng24140D/BnaA06g17350D	17
GO:0009522	photosystem I	15/677	103/66853	1.86061e-13	1.23544e-11	1.00669e-11	BnaC03g44110D/BnaC07g24660D/BnaA03g37990D/BnaA06g31910D/BnaC02g37040D/BnaA02g29010D/BnaA05g29390D/BnaC04g10770D/BnaC09g30700D/BnaC09g01520D/BnaCnng15190D/BnaA10g07350D/BnaC08g25680D/BnaCnng24140D/BnaA06g17350D	15
GO:0048511	rhythmic process	10/677	38/66853	3.88923e-12	2.15204e-10	1.75357e-10	BnaA06g26980D/BnaC03g72320D/BnaC09g04380D/BnaC07g02620D/BnaC07g29960D/BnaA02g32550D/BnaC02g48700D/BnaCnng03230D/BnaC04g05320D/BnaA10g26930D	10
GO:0000272	polysaccharide catabolic process	8/677	34/66853	1.52808e-09	7.24745e-08	5.9055e-08	BnaA01g17940D/BnaA03g42940D/BnaC01g21190D/BnaA03g07240D/BnaC07g34180D/BnaC09g39140D/BnaA10g16290D/BnaC09g21440D	8
GO:0016161	beta-amylase activity	7/677	28/66853	1.04238e-08	3.84524e-07	3.13325e-07	BnaA01g17940D/BnaA03g42940D/BnaC01g21190D/BnaA03g07240D/BnaC07g34180D/BnaC09g39140D/BnaC09g21440D	7
GO:0102229	amylopectin maltohydrolase activity	7/677	28/66853	1.04238e-08	3.84524e-07	3.13325e-07	BnaA01g17940D/BnaA03g42940D/BnaC01g21190D/BnaA03g07240D/BnaC07g34180D/BnaC09g39140D/BnaC09g21440D	7
GO:0007623	circadian rhythm	7/677	29/66853	1.36203e-08	4.52195e-07	3.68466e-07	BnaA07g01250D/BnaC05g40760D/BnaA03g32230D/BnaA05g26740D/BnaC06g15270D/BnaC09g48160D/BnaC03g37520D	7
GO:0009535	chloroplast thylakoid membrane	18/677	357/66853	3.75527e-08	1.13341e-06	9.23545e-07	BnaC03g44110D/BnaC07g24660D/BnaA03g37990D/BnaA06g31910D/BnaC02g37040D/BnaA02g29010D/BnaC06g20460D/BnaA05g29390D/BnaA01g28200D/BnaC04g10770D/BnaC09g30700D/BnaA05g16860D/BnaC09g01520D/BnaCnng15190D/BnaA10g07350D/BnaC08g25680D/BnaCnng24140D/BnaA06g17350D	18
GO:0008295	spermidine biosynthetic process	7/677	34/66853	4.49293e-08	1.24304e-06	1.01288e-06	BnaA10g18360D/BnaA08g10990D/BnaA10g24140D/BnaAnng38530D/BnaC03g65810D/BnaAnng36830D/BnaC09g41900D	7
GO:0019441	tryptophan catabolic process to kynurenine	5/677	15/66853	2.89756e-07	7.39993e-06	6.02975e-06	BnaA03g56550D/BnaC03g22390D/BnaC04g56750D/BnaA04g22680D/BnaC04g53300D	5
GO:0009409	response to cold	7/677	46/66853	4.02365e-07	9.5418e-06	7.77503e-06	BnaA03g50790D/BnaC03g77120D/BnaA08g11690D/BnaA09g28510D/BnaA10g29560D/BnaA01g03080D/BnaA06g37010D	7
GO:0000160	phosphorelay signal transduction system	10/677	148/66853	3.09194e-06	6.84348e-05	5.57633e-05	BnaA06g26980D/BnaC09g04380D/BnaA06g22370D/BnaC07g29960D/BnaC02g48700D/BnaC08g18570D/BnaCnng03230D/BnaC01g42890D/BnaC08g27970D/BnaC03g51340D	10
GO:0006597	spermine biosynthetic process	5/677	27/66853	7.04415e-06	0.000146166	0.000119102	BnaA10g18360D/BnaAnng38530D/BnaA03g27900D/BnaAnng36830D/BnaC09g41900D	5
GO:0042752	regulation of circadian rhythm	5/677	28/66853	8.50402e-06	0.000166078	0.000135327	BnaA03g50790D/BnaC03g77120D/BnaA08g11690D/BnaA01g03080D/BnaA06g37010D	5
GO:0009640	photomorphogenesis	5/677	31/66853	1.43378e-05	0.000252598	0.000205827	BnaA05g11360D/BnaA04g18330D/BnaA10g03990D/BnaC08g44590D/BnaC04g42410D	5
GO:0009408	response to heat	6/677	52/66853	1.44559e-05	0.000252598	0.000205827	BnaC04g54510D/novel375/BnaC03g56530D/BnaC02g35030D/BnaC03g78270D/BnaA02g36940D	6
GO:0016987	sigma factor activity	4/677	16/66853	1.7221e-05	0.000285869	0.000232937	BnaA06g26690D/BnaC09g04550D/BnaC07g30280D/BnaCnng23900D	4
GO:0009733	response to auxin	13/677	307/66853	1.86861e-05	0.000295419	0.000240718	BnaA06g14420D/BnaA07g11440D/BnaC05g15800D/BnaA06g37320D/BnaA02g15980D/BnaA07g30180D/BnaA07g21620D/BnaA07g23070D/BnaC06g36890D/BnaC07g15340D/BnaA09g38680D/BnaC02g44790D/BnaA02g25380D	13
GO:0032991	protein-containing complex	4/677	19/66853	3.57998e-05	0.000540251	0.000440217	BnaA02g08820D/BnaA03g10790D/BnaC02g12750D/BnaA02g35440D	4
GO:0009909	regulation of flower development	5/677	38/66853	3.99497e-05	0.000576666	0.000469889	BnaAnng38870D/BnaAnng39160D/BnaC09g41980D/BnaA10g11600D/BnaA02g35200D	5
GO:0015211	purine nucleoside transmembrane transporter activity	6/677	65/66853	5.24729e-05	0.000725875	0.000591471	BnaA06g13930D/BnaA09g27450D/BnaC01g27610D/BnaA08g21940D/BnaC05g15340D/BnaAnng12080D	6
GO:0006557	S-adenosylmethioninamine biosynthetic process	4/677	22/66853	6.59525e-05	0.000875849	0.000713675	BnaA10g18360D/BnaAnng38530D/BnaAnng36830D/BnaC09g41900D	4
GO:0004014	adenosylmethionine decarboxylase activity	4/677	24/66853	9.4277e-05	0.00115926	0.000944608	BnaA10g18360D/BnaAnng38530D/BnaAnng36830D/BnaC09g41900D	4
GO:0048471	perinuclear region of cytoplasm	4/677	24/66853	9.4277e-05	0.00115926	0.000944608	BnaA02g08820D/BnaA03g10790D/BnaC02g12750D/BnaA02g35440D	4
GO:0034605	cellular response to heat	5/677	54/66853	0.000220293	0.00261204	0.00212839	BnaA02g08820D/BnaA03g10790D/BnaC02g12750D/BnaC02g17710D/BnaA02g35440D	5
GO:0004617	phosphoglycerate dehydrogenase activity	3/677	17/66853	0.000632418	0.0072401	0.00589951	BnaA09g44170D/BnaA06g38500D/BnaA06g13540D	3
GO:0010200	response to chitin	4/677	42/66853	0.000859751	0.00951458	0.00775284	BnaA03g09250D/BnaA02g06780D/BnaA05g28580D/BnaA05g20490D	4
GO:0016762	xyloglucan:xyloglucosyl transferase activity	5/677	81/66853	0.00142698	0.0152824	0.0124527	BnaC08g14380D/BnaC09g00910D/BnaCnng38050D/BnaC09g32750D/BnaC02g11480D	5
GO:0050821	protein stabilization	4/677	50/66853	0.00165967	0.017219	0.0140307	BnaA02g08820D/BnaA03g10790D/BnaC02g12750D/BnaA02g35440D	4
GO:0009768	photosynthesis, light harvesting in photosystem I	3/677	26/66853	0.0022598	0.022735	0.0185253	BnaA06g31910D/BnaC09g30700D/BnaA10g07350D	3
GO:0009536	plastid	4/677	57/66853	0.00269255	0.0262919	0.0214237	BnaAnng23230D/BnaC09g07320D/BnaC05g29670D/BnaA01g24440D	4
GO:0010287	plastoglobule	3/677	32/66853	0.00412151	0.0390955	0.0318565	BnaA06g31910D/BnaC09g30700D/BnaA10g07350D	3
GO:0102336	3-oxo-arachidoyl-CoA synthase activity	4/677	68/66853	0.00508775	0.0429246	0.0349766	BnaA09g28510D/BnaC08g46130D/BnaA07g24600D/BnaA09g51530D	4
GO:0102337	3-oxo-cerotoyl-CoA synthase activity	4/677	68/66853	0.00508775	0.0429246	0.0349766	BnaA09g28510D/BnaC08g46130D/BnaA07g24600D/BnaA09g51530D	4
GO:0102338	3-oxo-lignoceronyl-CoA synthase activity	4/677	68/66853	0.00508775	0.0429246	0.0349766	BnaA09g28510D/BnaC08g46130D/BnaA07g24600D/BnaA09g51530D	4
GO:0102756	very-long-chain 3-ketoacyl-CoA synthase activity	4/677	68/66853	0.00508775	0.0429246	0.0349766	BnaA09g28510D/BnaC08g46130D/BnaA07g24600D/BnaA09g51530D	4
GO:0016841	ammonia-lyase activity	2/677	11/66853	0.00530093	0.0429246	0.0349766	BnaA04g21230D/BnaA04g21240D	2
GO:0043621	protein self-association	2/677	11/66853	0.00530093	0.0429246	0.0349766	BnaC04g54510D/BnaC03g78270D	2
GO:0009664	plant-type cell wall organization	5/677	111/66853	0.00557762	0.0436931	0.0356028	BnaA04g22910D/BnaA09g35150D/BnaA04g03540D/BnaC04g25430D/BnaCnng49800D	5
GO:0015035	protein-disulfide reductase activity	7/677	209/66853	0.00572519	0.0436931	0.0356028	BnaC08g43550D/BnaA03g04700D/BnaA10g02210D/BnaA09g50800D/BnaA09g34730D/BnaC06g18660D/BnaC05g02130D	7
GO:0010411	xyloglucan metabolic process	5/677	112/66853	0.00579065	0.0436931	0.0356028	BnaC08g14380D/BnaC09g00910D/BnaCnng38050D/BnaA01g06750D/BnaC09g32750D	5
GO:0006352	DNA-templated transcription, initiation	4/677	72/66853	0.00622723	0.0437038	0.0356115	BnaA06g26690D/BnaC09g04550D/BnaC07g30280D/BnaCnng23900D	4
GO:0009631	cold acclimation	2/677	12/66853	0.00631862	0.0437038	0.0356115	BnaC07g15380D/BnaAnng29030D	2
GO:0045548	phenylalanine ammonia-lyase activity	2/677	12/66853	0.00631862	0.0437038	0.0356115	BnaA04g21230D/BnaA04g21240D	2
GO:0051259	protein complex oligomerization	2/677	12/66853	0.00631862	0.0437038	0.0356115	BnaC04g54510D/BnaC03g78270D	2
GO:0035435	phosphate ion transmembrane transport	2/677	14/66853	0.00859617	0.0570786	0.0465098	BnaA01g13950D/BnaA04g12950D	2
GO:0042128	nitrate assimilation	2/677	14/66853	0.00859617	0.0570786	0.0465098	BnaCnng60930D/BnaA02g18610D	2
GO:0008483	transaminase activity	4/677	80/66853	0.00898804	0.0585104	0.0476765	BnaA02g09960D/BnaC03g21300D/BnaC01g15060D/BnaA03g56490D	4
GO:0051082	unfolded protein binding	8/677	286/66853	0.00926724	0.0591678	0.0482122	BnaC04g54510D/BnaA02g08820D/BnaA03g10790D/BnaC02g12750D/BnaA02g35440D/BnaC03g78270D/BnaA09g55990D/BnaC03g13880D	8
GO:0080043	quercetin 3-O-glucosyltransferase activity	4/677	83/66853	0.0101995	0.0638912	0.052061	BnaAnng19440D/BnaA03g20510D/BnaC07g33030D/BnaC05g17420D	4
GO:0005615	extracellular space	7/677	235/66853	0.0105438	0.0646401	0.0526712	BnaC06g01160D/BnaC03g28310D/BnaA10g28610D/BnaA03g23810D/BnaCnng71840D/BnaA07g02490D/BnaC07g06340D	7
GO:0010099	regulation of photomorphogenesis	2/677	16/66853	0.0111851	0.0646401	0.0526712	BnaCnng43380D/BnaA07g03600D	2
GO:0106035	protein maturation by [4Fe-4S] cluster transfer	2/677	16/66853	0.0111851	0.0646401	0.0526712	BnaA05g29030D/BnaA05g29020D	2
GO:2000762	regulation of phenylpropanoid metabolic process	2/677	16/66853	0.0111851	0.0646401	0.0526712	BnaA09g38190D/BnaA03g20670D	2
GO:0009414	response to water deprivation	3/677	46/66853	0.0113642	0.0646401	0.0526712	BnaC06g05910D/BnaC07g15380D/BnaAnng29030D	3
GO:0045893	positive regulation of transcription, DNA-templated	7/677	239/66853	0.0114872	0.0646401	0.0526712	BnaA04g29310D/BnaA05g27930D/BnaC06g15880D/BnaC08g25560D/BnaA07g16490D/BnaA09g34590D/BnaC06g15420D	7
GO:0042546	cell wall biogenesis	4/677	88/66853	0.0124443	0.0688587	0.0561087	BnaC08g14380D/BnaC09g00910D/BnaCnng38050D/BnaC09g32750D	4
GO:0009416	response to light stimulus	4/677	89/66853	0.0129281	0.0703629	0.0573344	BnaA06g31910D/BnaA09g28510D/BnaC09g30700D/BnaA10g07350D	4
GO:0042753	positive regulation of circadian rhythm	2/677	18/66853	0.014072	0.0753533	0.0614008	BnaC03g72320D/BnaC04g05320D	2
GO:0080044	quercetin 7-O-glucosyltransferase activity	4/677	92/66853	0.0144508	0.0761534	0.0620527	BnaAnng19440D/BnaA03g20510D/BnaC07g33030D/BnaC05g17420D	4
GO:0016717	oxidoreductase activity, acting on paired donors, with oxidation of a pair of donors resulting in the reduction of molecular oxygen to two molecules of water	3/677	52/66853	0.015825	0.0820924	0.066892	BnaA04g18360D/BnaC04g42440D/BnaA05g11380D	3
GO:0009737	response to abscisic acid	4/677	99/66853	0.0184309	0.0941392	0.0767082	BnaC02g15270D/BnaA02g10970D/BnaC07g15380D/BnaAnng29030D	4
GO:0030151	molybdenum ion binding	2/677	21/66853	0.0189326	0.0952369	0.0776026	BnaCnng60930D/BnaA02g18610D	2
GO:0006636	unsaturated fatty acid biosynthetic process	3/677	58/66853	0.021137	0.104739	0.0853449	BnaA04g18360D/BnaC04g42440D/BnaA05g11380D	3
GO:0006006	glucose metabolic process	3/677	62/66853	0.0251552	0.122817	0.100076	BnaA08g14270D/BnaA06g10900D/BnaC01g19060D	3
GO:0042542	response to hydrogen peroxide	2/677	26/66853	0.0283446	0.136383	0.11113	BnaC04g54510D/BnaC03g78270D	2
GO:0008283	cell population proliferation	2/677	29/66853	0.0347137	0.164642	0.134157	BnaC04g35420D/BnaA04g13330D	2
GO:0004535	poly(A)-specific ribonuclease activity	2/677	31/66853	0.0392373	0.180928	0.147427	BnaA10g14100D/BnaC02g09390D	2
GO:0008083	growth factor activity	2/677	31/66853	0.0392373	0.180928	0.147427	BnaC04g35420D/BnaA04g13330D	2
GO:0010951	negative regulation of endopeptidase activity	2/677	33/66853	0.0439705	0.199975	0.162948	BnaC06g01160D/BnaA10g28610D	2
GO:0009941	chloroplast envelope	4/677	132/66853	0.0457915	0.205443	0.167403	BnaA06g31910D/BnaC09g30700D/BnaC06g07820D/BnaA10g07350D	4
GO:0010181	FMN binding	3/677	81/66853	0.0493825	0.2186	0.178123	BnaC02g24210D/BnaA03g12250D/BnaC08g37440D	3
GO:0004553	hydrolase activity, hydrolyzing O-glycosyl compounds	5/677	197/66853	0.0510193	0.222874	0.181606	BnaC08g14380D/BnaC09g00910D/BnaCnng38050D/BnaC09g32750D/BnaC02g11480D	5
GO:0008194	UDP-glycosyltransferase activity	5/677	198/66853	0.0519255	0.223887	0.182431	BnaA03g41940D/BnaA05g35460D/BnaA04g21090D/BnaA05g19470D/BnaC04g14940D	5
GO:0004857	enzyme inhibitor activity	5/677	207/66853	0.0605025	0.257524	0.20984	BnaA09g06030D/BnaA06g21800D/BnaC09g05590D/BnaC03g51710D/BnaA10g01400D	5
GO:0008654	phospholipid biosynthetic process	2/677	40/66853	0.0620423	0.260735	0.212457	BnaC01g00680D/novel1631	2
GO:0009723	response to ethylene	2/677	41/66853	0.0647992	0.268917	0.219124	BnaA09g40670D/BnaA02g25380D	2
GO:0006457	protein folding	7/677	349/66853	0.0664594	0.272401	0.221963	BnaC04g54510D/BnaA02g08820D/BnaA03g10790D/BnaC02g12750D/BnaA02g35440D/BnaC03g78270D/BnaC03g13880D	7
GO:0004867	serine-type endopeptidase inhibitor activity	2/677	42/66853	0.0675965	0.273683	0.223008	BnaC06g01160D/BnaA10g28610D	2
GO:0004089	carbonate dehydratase activity	2/677	43/66853	0.0704331	0.281732	0.229566	BnaA09g33130D/BnaC08g23920D	2
GO:0006535	cysteine biosynthetic process from serine	2/677	46/66853	0.0791677	0.312901	0.254964	BnaA06g29040D/BnaC05g40290D	2
GO:0006284	base-excision repair	2/677	48/66853	0.0851678	0.332655	0.27106	BnaA03g19480D/BnaA05g26470D	2
GO:0009881	photoreceptor activity	2/677	49/66853	0.088218	0.338224	0.275598	BnaA07g01250D/BnaC07g02620D	2
GO:0016747	acyltransferase activity, transferring groups other than amino-acyl groups	6/677	308/66853	0.0948745	0.338224	0.275598	BnaC04g46780D/BnaA04g22700D/BnaC01g42060D/BnaA05g05610D/BnaAnng40170D/BnaAnng11500D	6
GO:0009415	response to water	1/677	10/66853	0.0967809	0.338224	0.275598	BnaA07g11450D	1
GO:0009585	red, far-red light phototransduction	1/677	10/66853	0.0967809	0.338224	0.275598	BnaA09g41320D	1
GO:0009668	plastid membrane organization	1/677	10/66853	0.0967809	0.338224	0.275598	BnaA10g29560D	1
GO:0031210	phosphatidylcholine binding	1/677	10/66853	0.0967809	0.338224	0.275598	BnaC04g15390D	1
GO:0031429	box H/ACA snoRNP complex	1/677	10/66853	0.0967809	0.338224	0.275598	BnaA02g21770D	1
GO:0031464	Cul4A-RING E3 ubiquitin ligase complex	1/677	10/66853	0.0967809	0.338224	0.275598	BnaC04g08690D	1
GO:0042823	pyridoxal phosphate biosynthetic process	1/677	10/66853	0.0967809	0.338224	0.275598	BnaC03g00280D	1
GO:0045547	dehydrodolichyl diphosphate synthase activity	1/677	10/66853	0.0967809	0.338224	0.275598	BnaA10g29560D	1
GO:0008757	S-adenosylmethionine-dependent methyltransferase activity	3/677	110/66853	0.101333	0.350445	0.285556	BnaA05g03610D/BnaA04g25470D/BnaA02g10740D	3
GO:0004540	ribonuclease activity	1/677	11/66853	0.105929	0.358861	0.292414	BnaA03g28770D	1
GO:0009800	cinnamic acid biosynthetic process	1/677	11/66853	0.105929	0.358861	0.292414	BnaA04g21230D	1
GO:0016702	oxidoreductase activity, acting on single donors with incorporation of molecular oxygen, incorporation of two atoms of oxygen	2/677	55/66853	0.10716	0.359364	0.292823	BnaA01g09900D/BnaC01g11550D	2
GO:0044390	ubiquitin-like protein conjugating enzyme binding	1/677	12/66853	0.114984	0.381748	0.311063	BnaC09g00760D	1
GO:0009058	biosynthetic process	5/677	256/66853	0.120114	0.391913	0.319345	BnaC09g24050D/BnaA09g21860D/BnaA02g09960D/BnaA04g21450D/BnaC01g15060D	5
GO:0004527	exonuclease activity	1/677	13/66853	0.123948	0.391913	0.319345	BnaC03g06820D	1
GO:0006021	inositol biosynthetic process	1/677	13/66853	0.123948	0.391913	0.319345	BnaC01g00680D	1
GO:0006537	glutamate biosynthetic process	1/677	13/66853	0.123948	0.391913	0.319345	BnaA03g12250D	1
GO:2000028	regulation of photoperiodism, flowering	1/677	13/66853	0.123948	0.391913	0.319345	BnaA03g36210D	1
GO:0045735	nutrient reservoir activity	2/677	62/66853	0.130456	0.401819	0.327418	BnaA08g14120D/BnaC08g12450D	2
GO:0009001	serine O-acetyltransferase activity	1/677	14/66853	0.132821	0.401819	0.327418	BnaC05g40290D	1
GO:0009269	response to desiccation	1/677	14/66853	0.132821	0.401819	0.327418	BnaAnng17910D	1
GO:0033897	ribonuclease T2 activity	1/677	14/66853	0.132821	0.401819	0.327418	BnaC05g10460D	1
GO:0006887	exocytosis	3/677	125/66853	0.134087	0.401819	0.327418	BnaA04g05470D/BnaC02g10670D/BnaC09g35070D	3
GO:0000254	C-4 methylsterol oxidase activity	1/677	15/66853	0.141605	0.401819	0.327418	BnaCnng09200D	1
GO:0002094	polyprenyltransferase activity	1/677	15/66853	0.141605	0.401819	0.327418	BnaA10g29560D	1
GO:0016094	polyprenol biosynthetic process	1/677	15/66853	0.141605	0.401819	0.327418	BnaA10g29560D	1
GO:0035336	long-chain fatty-acyl-CoA metabolic process	1/677	15/66853	0.141605	0.401819	0.327418	BnaC02g09540D	1
GO:0036444	calcium import into the mitochondrion	1/677	15/66853	0.141605	0.401819	0.327418	BnaAnng18280D	1
GO:0046294	formaldehyde catabolic process	1/677	15/66853	0.141605	0.401819	0.327418	BnaC08g49310D	1
GO:1990246	uniplex complex	1/677	15/66853	0.141605	0.401819	0.327418	BnaAnng18280D	1
GO:0016779	nucleotidyltransferase activity	2/677	66/66853	0.144243	0.402427	0.327913	BnaA08g14270D/BnaC01g19060D	2
GO:0019901	protein kinase binding	2/677	66/66853	0.144243	0.402427	0.327913	BnaA01g36570D/BnaA05g19400D	2
GO:0006783	heme biosynthetic process	1/677	16/66853	0.1503	0.406155	0.330951	BnaC07g28900D	1
GO:0051538	3 iron, 4 sulfur cluster binding	1/677	16/66853	0.1503	0.406155	0.330951	BnaA03g12250D	1
GO:0090447	glycerol-3-phosphate 2-O-acyltransferase activity	1/677	16/66853	0.1503	0.406155	0.330951	BnaCnng74890D	1
GO:0000166	nucleotide binding	3/677	132/66853	0.150473	0.406155	0.330951	BnaA08g14270D/BnaC01g19060D/BnaC08g15450D	3
GO:0048046	apoplast	6/677	354/66853	0.152294	0.407756	0.332255	BnaA07g38390D/BnaC08g14380D/BnaC09g00910D/BnaCnng38050D/BnaC09g32750D/BnaC02g11480D	6
GO:0010048	vernalization response	1/677	17/66853	0.158906	0.408716	0.333038	BnaA02g08140D	1
GO:0016117	carotenoid biosynthetic process	1/677	17/66853	0.158906	0.408716	0.333038	BnaA03g10470D	1
GO:0016790	thiolester hydrolase activity	1/677	17/66853	0.158906	0.408716	0.333038	BnaA06g40130D	1
GO:0019509	L-methionine salvage from methylthioadenosine	1/677	17/66853	0.158906	0.408716	0.333038	BnaC02g30540D	1
GO:0006633	fatty acid biosynthetic process	4/677	210/66853	0.165294	0.408716	0.333038	BnaA09g28510D/BnaC08g46130D/BnaA07g24600D/BnaA09g51530D	4
GO:0000993	RNA polymerase II complex binding	1/677	18/66853	0.167426	0.408716	0.333038	BnaC06g27490D	1
GO:0004332	fructose-bisphosphate aldolase activity	1/677	18/66853	0.167426	0.408716	0.333038	BnaA04g12130D	1
GO:0043928	exonucleolytic catabolism of deadenylated mRNA	1/677	18/66853	0.167426	0.408716	0.333038	BnaC02g09390D	1
GO:0050048	L-leucine:2-oxoglutarate aminotransferase activity	1/677	18/66853	0.167426	0.408716	0.333038	BnaA08g26010D	1
GO:0052654	L-leucine transaminase activity	1/677	18/66853	0.167426	0.408716	0.333038	BnaA08g26010D	1
GO:0052655	L-valine transaminase activity	1/677	18/66853	0.167426	0.408716	0.333038	BnaA08g26010D	1
GO:0052656	L-isoleucine transaminase activity	1/677	18/66853	0.167426	0.408716	0.333038	BnaA08g26010D	1
GO:0005774	vacuolar membrane	4/677	213/66853	0.171159	0.414779	0.337977	BnaC05g40290D/BnaC04g07160D/BnaCnng03640D/BnaC04g20360D	4
GO:0010345	suberin biosynthetic process	1/677	19/66853	0.175859	0.41794	0.340554	BnaC02g09540D	1
GO:0030286	dynein complex	1/677	19/66853	0.175859	0.41794	0.340554	BnaA01g16380D	1
GO:0019252	starch biosynthetic process	2/677	75/66853	0.17624	0.41794	0.340554	BnaA05g11350D/BnaCnng30740D	2
GO:0004365	glyceraldehyde-3-phosphate dehydrogenase (NAD+) (phosphorylating) activity	1/677	20/66853	0.184208	0.427671	0.348483	BnaA06g10900D	1
GO:0008519	ammonium transmembrane transporter activity	1/677	20/66853	0.184208	0.427671	0.348483	BnaCnng01740D	1
GO:0010207	photosystem II assembly	1/677	20/66853	0.184208	0.427671	0.348483	BnaA08g27510D	1
GO:0005849	mRNA cleavage factor complex	1/677	21/66853	0.192471	0.434697	0.354208	BnaC06g27490D	1
GO:0009538	photosystem I reaction center	1/677	21/66853	0.192471	0.434697	0.354208	BnaA01g28200D	1
GO:0019722	calcium-mediated signaling	1/677	21/66853	0.192471	0.434697	0.354208	BnaC05g46300D	1
GO:0071712	ER-associated misfolded protein catabolic process	1/677	21/66853	0.192471	0.434697	0.354208	BnaC09g00760D	1
GO:0004032	alditol:NADP+ 1-oxidoreductase activity	1/677	22/66853	0.200652	0.438265	0.357115	BnaA03g17400D	1
GO:0006000	fructose metabolic process	1/677	22/66853	0.200652	0.438265	0.357115	BnaA05g11350D	1
GO:0008725	DNA-3-methyladenine glycosylase activity	1/677	22/66853	0.200652	0.438265	0.357115	BnaA05g26470D	1
GO:0015369	calcium:proton antiporter activity	1/677	22/66853	0.200652	0.438265	0.357115	BnaC04g07160D	1
GO:0034485	phosphatidylinositol-3,4,5-trisphosphate 5-phosphatase activity	1/677	22/66853	0.200652	0.438265	0.357115	BnaC01g10530D	1
GO:0000978	RNA polymerase II cis-regulatory region sequence-specific DNA binding	6/677	388/66853	0.202573	0.438637	0.357418	BnaC07g31640D/BnaC03g73070D/BnaC08g48630D/BnaC02g17710D/BnaAnng03830D/BnaCnng54110D	6
GO:0016226	iron-sulfur cluster assembly	2/677	83/66853	0.205502	0.438637	0.357418	BnaA05g29030D/BnaA05g29020D	2
GO:0009570	chloroplast stroma	4/677	231/66853	0.207748	0.438637	0.357418	BnaA10g29560D/BnaA07g33280D/BnaA09g33130D/BnaC08g23920D	4
GO:0006559	L-phenylalanine catabolic process	1/677	23/66853	0.208749	0.438637	0.357418	BnaA04g21230D	1
GO:0008865	fructokinase activity	1/677	23/66853	0.208749	0.438637	0.357418	BnaA05g11350D	1
GO:0010143	cutin biosynthetic process	1/677	23/66853	0.208749	0.438637	0.357418	BnaCnng74890D	1
GO:0008970	phospholipase A1 activity	1/677	24/66853	0.216765	0.449786	0.366503	BnaCnng20480D	1
GO:0102965	alcohol-forming fatty acyl-CoA reductase activity	1/677	24/66853	0.216765	0.449786	0.366503	BnaC02g09540D	1
GO:0006096	glycolytic process	3/677	160/66853	0.221265	0.454878	0.370652	BnaA04g12130D/BnaA10g10590D/BnaA06g10900D	3
GO:0004084	branched-chain-amino-acid transaminase activity	1/677	25/66853	0.224699	0.454878	0.370652	BnaA08g26010D	1
GO:0004124	cysteine synthase activity	1/677	25/66853	0.224699	0.454878	0.370652	BnaA06g29040D	1
GO:0008081	phosphoric diester hydrolase activity	1/677	25/66853	0.224699	0.454878	0.370652	BnaC03g06820D	1
GO:0040029	regulation of gene expression, epigenetic	1/677	26/66853	0.232553	0.467925	0.381283	BnaA02g08140D	1
GO:0030170	pyridoxal phosphate binding	5/677	325/66853	0.234823	0.469646	0.382685	BnaC09g24050D/BnaA02g09960D/BnaC03g21300D/BnaC01g15060D/BnaA03g56490D	5
GO:0047938	glucose-6-phosphate 1-epimerase activity	1/677	27/66853	0.240328	0.474934	0.386994	BnaC01g17820D	1
GO:0080019	fatty-acyl-CoA reductase (alcohol-forming) activity	1/677	27/66853	0.240328	0.474934	0.386994	BnaC02g09540D	1
GO:0055085	transmembrane transport	5/677	329/66853	0.242267	0.475933	0.387808	BnaCnng49290D/BnaC05g40290D/BnaA08g30900D/BnaC03g52240D/BnaA05g28970D	5
GO:0015292	uniporter activity	1/677	28/66853	0.248024	0.484376	0.394688	BnaAnng18280D	1
GO:0006520	cellular amino acid metabolic process	2/677	96/66853	0.253936	0.490156	0.399398	BnaA02g09960D/BnaC01g15060D	2
GO:0009651	response to salt stress	2/677	96/66853	0.253936	0.490156	0.399398	BnaC04g54510D/BnaC03g78270D	2
GO:0045036	protein targeting to chloroplast	1/677	29/66853	0.255642	0.490597	0.399757	BnaC01g22250D	1
GO:0005262	calcium channel activity	1/677	30/66853	0.263183	0.496459	0.404534	BnaAnng18280D	1
GO:0051560	mitochondrial calcium ion homeostasis	1/677	30/66853	0.263183	0.496459	0.404534	BnaAnng18280D	1
GO:0102682	N6-(Delta2-isopentenyl)-adenosine 5'-monophosphate phosphoribohydrolase activity	1/677	30/66853	0.263183	0.496459	0.404534	BnaA04g16350D	1
GO:0016791	phosphatase activity	3/677	177/66853	0.266988	0.50079	0.408063	BnaA03g50740D/BnaC02g39950D/BnaCnng74890D	3
GO:0051537	2 iron, 2 sulfur cluster binding	2/677	100/66853	0.268923	0.501587	0.408712	BnaC08g05120D/BnaA10g08760D	2
GO:0016627	oxidoreductase activity, acting on the CH-CH group of donors	1/677	31/66853	0.270648	0.501984	0.409036	BnaA06g12350D	1
GO:0050896	response to stimulus	1/677	32/66853	0.278038	0.512825	0.417869	BnaC07g02620D	1
GO:0006865	amino acid transport	3/677	183/66853	0.283397	0.517019	0.421287	BnaA01g21750D/BnaCnng03640D/BnaC07g48770D	3
GO:0004439	phosphatidylinositol-4,5-bisphosphate 5-phosphatase activity	1/677	33/66853	0.285352	0.517019	0.421287	BnaC01g10530D	1
GO:0070973	protein localization to endoplasmic reticulum exit site	1/677	33/66853	0.285352	0.517019	0.421287	BnaC08g03570D	1
GO:0000079	regulation of cyclin-dependent protein serine/threonine kinase activity	2/677	105/66853	0.287645	0.517019	0.421287	BnaA01g36570D/BnaA05g19400D	2
GO:0042626	ATPase-coupled transmembrane transporter activity	5/677	353/66853	0.288098	0.517019	0.421287	BnaCnng49290D/BnaA07g19610D/BnaC05g40290D/BnaA08g30900D/BnaCnng64010D	5
GO:0009082	branched-chain amino acid biosynthetic process	1/677	34/66853	0.292593	0.522262	0.425559	BnaA08g26010D	1
GO:0006629	lipid metabolic process	5/677	358/66853	0.297849	0.528802	0.430888	BnaCnng20480D/BnaA06g12350D/BnaC08g31440D/BnaA09g39290D/BnaC02g09540D	5
GO:0017148	negative regulation of translation	1/677	36/66853	0.306855	0.541893	0.441555	BnaC02g09390D	1
GO:0000145	exocyst	2/677	112/66853	0.313753	0.545589	0.444567	BnaC02g10670D/BnaC09g35070D	2
GO:0000325	plant-type vacuole	1/677	37/66853	0.313878	0.545589	0.444567	BnaC05g40290D	1
GO:0009982	pseudouridine synthase activity	1/677	37/66853	0.313878	0.545589	0.444567	BnaA02g21770D	1
GO:0009534	chloroplast thylakoid	1/677	38/66853	0.32083	0.554768	0.452047	BnaA07g33280D	1
GO:0009636	response to toxic substance	1/677	39/66853	0.327712	0.55795	0.454639	BnaA02g20640D	1
GO:0030014	CCR4-NOT complex	1/677	39/66853	0.327712	0.55795	0.454639	BnaA10g14100D	1
GO:0048278	vesicle docking	1/677	39/66853	0.327712	0.55795	0.454639	BnaA04g05470D	1
GO:0006378	mRNA polyadenylation	1/677	40/66853	0.334524	0.563332	0.459025	BnaC06g27490D	1
GO:0030276	clathrin binding	1/677	40/66853	0.334524	0.563332	0.459025	BnaA07g31900D	1
GO:0030154	cell differentiation	2/677	118/66853	0.335963	0.563332	0.459025	BnaC04g35420D/BnaA04g13330D	2
GO:0006952	defense response	6/677	469/66853	0.339779	0.566867	0.461905	BnaA03g56550D/BnaC03g22390D/BnaC04g56750D/BnaC04g53300D/BnaA03g56180D/BnaC01g15480D	6
GO:0008289	lipid binding	4/677	293/66853	0.345341	0.571865	0.465977	BnaCnng63240D/BnaA06g00040D/BnaA01g30080D/BnaC01g38030D	4
GO:0016709	oxidoreductase activity, acting on paired donors, with incorporation or reduction of molecular oxygen, NAD(P)H as one donor, and incorporation of one atom of oxygen	1/677	42/66853	0.347942	0.571865	0.465977	BnaCnng57040D	1
GO:0016773	phosphotransferase activity, alcohol group as acceptor	1/677	42/66853	0.347942	0.571865	0.465977	BnaCnng30740D	1
GO:0007064	mitotic sister chromatid cohesion	1/677	43/66853	0.354549	0.579854	0.472487	BnaA03g03160D	1
GO:0046658	anchored component of plasma membrane	3/677	212/66853	0.363264	0.591194	0.481727	BnaCnng73290D/BnaA03g55320D/BnaC01g26640D	3
GO:0009739	response to gibberellin	1/677	45/66853	0.367564	0.595274	0.485052	BnaA02g25380D	1
GO:0106310	protein serine kinase activity	5/677	396/66853	0.373158	0.599801	0.488741	BnaC07g43040D/BnaA01g24250D/BnaA10g00690D/BnaC01g11140D/BnaA05g24830D	5
GO:0019953	sexual reproduction	1/677	46/66853	0.373973	0.599801	0.488741	BnaCnng78620D	1
GO:0015979	photosynthesis	3/677	218/66853	0.379697	0.602556	0.490986	BnaA08g02060D/BnaA01g28200D/BnaA07g33280D	3
GO:0010215	cellulose microfibril organization	1/677	47/66853	0.380317	0.602556	0.490986	BnaA06g30750D	1
GO:0071555	cell wall organization	5/677	400/66853	0.381135	0.602556	0.490986	BnaC08g14380D/BnaC09g00910D/BnaCnng38050D/BnaC09g32750D/BnaC02g11480D	5
GO:0004743	pyruvate kinase activity	1/677	48/66853	0.386596	0.602582	0.491007	BnaA10g10590D	1
GO:0030015	CCR4-NOT core complex	1/677	48/66853	0.386596	0.602582	0.491007	BnaC02g09390D	1
GO:0030955	potassium ion binding	1/677	48/66853	0.386596	0.602582	0.491007	BnaA10g10590D	1
GO:0106311	protein threonine kinase activity	5/677	408/66853	0.397075	0.616023	0.501959	BnaC07g43040D/BnaA01g24250D/BnaA10g00690D/BnaC01g11140D/BnaA05g24830D	5
GO:0012511	monolayer-surrounded lipid storage body	1/677	50/66853	0.398966	0.616078	0.502004	BnaA02g35480D	1
GO:0031305	integral component of mitochondrial inner membrane	1/677	51/66853	0.405057	0.619633	0.504901	BnaAnng18280D	1
GO:0072583	clathrin-dependent endocytosis	1/677	51/66853	0.405057	0.619633	0.504901	BnaA07g31900D	1
GO:0043231	intracellular membrane-bounded organelle	3/677	228/66853	0.406868	0.619633	0.504901	BnaA07g31900D/BnaA06g40130D/BnaC02g09540D	3
GO:0004707	MAP kinase activity	1/677	53/66853	0.417055	0.629373	0.512838	BnaA05g24830D	1
GO:0051923	sulfation	1/677	53/66853	0.417055	0.629373	0.512838	BnaCnng56120D	1
GO:0040008	regulation of growth	1/677	54/66853	0.422963	0.632539	0.515417	BnaC07g12550D	1
GO:0047834	D-threo-aldose 1-dehydrogenase activity	1/677	54/66853	0.422963	0.632539	0.515417	BnaA03g17400D	1
GO:0009707	chloroplast outer membrane	1/677	55/66853	0.428811	0.635559	0.517878	BnaC01g22250D	1
GO:0033179	proton-transporting V-type ATPase, V0 domain	1/677	55/66853	0.428811	0.635559	0.517878	BnaC04g20360D	1
GO:0006032	chitin catabolic process	1/677	57/66853	0.44033	0.646857	0.527084	BnaA10g05680D	1
GO:0006906	vesicle fusion	1/677	57/66853	0.44033	0.646857	0.527084	BnaA04g05470D	1
GO:0019898	extrinsic component of membrane	1/677	58/66853	0.446003	0.652304	0.531522	BnaA07g33280D	1
GO:0008168	methyltransferase activity	4/677	341/66853	0.453984	0.659266	0.537196	BnaA06g37060D/BnaC04g17480D/BnaC06g10920D/BnaC03g00080D	4
GO:0016602	CCAAT-binding factor complex	1/677	60/66853	0.457176	0.659266	0.537196	BnaC04g10470D	1
GO:0031982	vesicle	1/677	60/66853	0.457176	0.659266	0.537196	BnaA07g31900D	1
GO:0061630	ubiquitin protein ligase activity	4/677	344/66853	0.460618	0.659266	0.537196	BnaC09g00760D/BnaCnng37520D/BnaC05g10460D/BnaA07g09350D	4
GO:0004519	endonuclease activity	1/677	61/66853	0.462678	0.659266	0.537196	BnaA03g19480D	1
GO:0009654	photosystem II oxygen evolving complex	1/677	61/66853	0.462678	0.659266	0.537196	BnaA07g33280D	1
GO:0005764	lysosome	1/677	63/66853	0.473515	0.668966	0.545099	BnaCnng71840D	1
GO:0031201	SNARE complex	1/677	63/66853	0.473515	0.668966	0.545099	BnaA04g05470D	1
GO:0004864	protein phosphatase inhibitor activity	1/677	65/66853	0.484135	0.678197	0.552621	BnaA04g29300D	1
GO:0009691	cytokinin biosynthetic process	1/677	65/66853	0.484135	0.678197	0.552621	BnaA04g16350D	1
GO:0071949	FAD binding	2/677	162/66853	0.489341	0.68261	0.556217	BnaCnng60930D/BnaA02g18610D	2
GO:0008652	cellular amino acid biosynthetic process	1/677	67/66853	0.49454	0.686976	0.559774	BnaA08g26010D	1
GO:0004725	protein tyrosine phosphatase activity	1/677	68/66853	0.499664	0.691201	0.563217	BnaA04g19120D	1
GO:0008610	lipid biosynthetic process	1/677	69/66853	0.504735	0.692447	0.564232	BnaC01g17610D	1
GO:0030234	enzyme regulator activity	1/677	69/66853	0.504735	0.692447	0.564232	BnaA03g27250D	1
GO:0016125	sterol metabolic process	1/677	70/66853	0.509756	0.696457	0.5675	BnaCnng57040D	1
GO:0006730	one-carbon metabolic process	1/677	72/66853	0.519645	0.707058	0.576138	BnaA09g33130D	1
GO:0004866	endopeptidase inhibitor activity	1/677	74/66853	0.529335	0.717303	0.584486	BnaC06g31860D	1
GO:0016616	oxidoreductase activity, acting on the CH-OH group of donors, NAD or NADP as acceptor	1/677	78/66853	0.548134	0.739758	0.602783	BnaAnng25870D	1
GO:0016301	kinase activity	2/677	183/66853	0.554399	0.745184	0.607204	BnaCnng30740D/BnaA10g10590D	2
GO:0009740	gibberellic acid mediated signaling pathway	1/677	81/66853	0.561739	0.745989	0.60786	BnaC06g36410D	1
GO:0015078	proton transmembrane transporter activity	1/677	81/66853	0.561739	0.745989	0.60786	BnaC04g20360D	1
GO:0051536	iron-sulfur cluster binding	1/677	81/66853	0.561739	0.745989	0.60786	BnaA09g34730D	1
GO:0031047	gene silencing by RNA	1/677	82/66853	0.566182	0.747976	0.609479	BnaC07g30700D	1
GO:0006749	glutathione metabolic process	2/677	188/66853	0.568999	0.747976	0.609479	BnaC06g12220D/BnaA02g20640D	2
GO:0008237	metallopeptidase activity	1/677	83/66853	0.570581	0.747976	0.609479	BnaA02g30780D	1
GO:0018105	peptidyl-serine phosphorylation	2/677	190/66853	0.574741	0.747976	0.609479	BnaC01g39340D/BnaA01g32290D	2
GO:0007017	microtubule-based process	1/677	84/66853	0.574935	0.747976	0.609479	BnaA01g16380D	1
GO:0019005	SCF ubiquitin ligase complex	1/677	85/66853	0.579245	0.747976	0.609479	BnaA07g01250D	1
GO:0000976	transcription cis-regulatory region binding	2/677	192/66853	0.580428	0.747976	0.609479	BnaA04g29310D/BnaA05g27930D	2
GO:0000932	P-body	1/677	86/66853	0.583511	0.747976	0.609479	BnaC02g09390D	1
GO:0051085	chaperone cofactor-dependent protein refolding	1/677	86/66853	0.583511	0.747976	0.609479	BnaA09g55990D	1
GO:0015297	antiporter activity	3/677	304/66853	0.5959	0.760822	0.619947	BnaA01g13950D/BnaC08g39000D/BnaA04g12950D	3
GO:0009506	plasmodesma	3/677	305/66853	0.598116	0.760822	0.619947	BnaCnng73290D/BnaA03g55320D/BnaA04g13610D	3
GO:0005654	nucleoplasm	1/677	93/66853	0.61219	0.772802	0.629709	BnaCnng17870D	1
GO:0046856	phosphatidylinositol dephosphorylation	1/677	93/66853	0.61219	0.772802	0.629709	BnaC01g10530D	1
GO:0009658	chloroplast organization	1/677	95/66853	0.620015	0.779716	0.635343	BnaC06g15880D	1
GO:0000149	SNARE binding	1/677	96/66853	0.623869	0.781602	0.636879	BnaA04g05470D	1
GO:0004722	protein serine/threonine phosphatase activity	1/677	99/66853	0.635197	0.788724	0.642683	BnaA05g23280D	1
GO:0009738	abscisic acid-activated signaling pathway	1/677	99/66853	0.635197	0.788724	0.642683	BnaA04g29300D	1
GO:0008299	isoprenoid biosynthetic process	1/677	100/66853	0.638896	0.788724	0.642683	BnaC06g38940D	1
GO:0102131	3-oxo-glutaryl-[acp] methyl ester reductase activity	1/677	101/66853	0.642559	0.788724	0.642683	BnaCnng57830D	1
GO:0102132	3-oxo-pimeloyl-[acp] methyl ester reductase activity	1/677	101/66853	0.642559	0.788724	0.642683	BnaCnng57830D	1
GO:0005874	microtubule	3/677	327/66853	0.644839	0.788724	0.642683	BnaA01g16380D/BnaC03g23130D/BnaA03g19320D	3
GO:0015267	channel activity	1/677	102/66853	0.646184	0.788724	0.642683	BnaA03g18300D	1
GO:0005484	SNAP receptor activity	1/677	106/66853	0.660321	0.803028	0.654338	BnaA04g05470D	1
GO:0042744	hydrogen peroxide catabolic process	2/677	226/66853	0.668542	0.808745	0.658996	BnaC08g20820D/BnaA06g16150D	2
GO:0008146	sulfotransferase activity	1/677	109/66853	0.670553	0.808745	0.658996	BnaCnng56120D	1
GO:0004316	3-oxoacyl-[acyl-carrier-protein] reductase (NADPH) activity	1/677	110/66853	0.673894	0.808745	0.658996	BnaCnng57830D	1
GO:0004364	glutathione transferase activity	1/677	111/66853	0.677202	0.808745	0.658996	BnaA02g20640D	1
GO:0051603	proteolysis involved in cellular protein catabolic process	1/677	111/66853	0.677202	0.808745	0.658996	BnaCnng71840D	1
GO:0030247	polysaccharide binding	1/677	115/66853	0.690102	0.816928	0.665664	BnaA06g38500D	1
GO:0050832	defense response to fungus	2/677	236/66853	0.691438	0.816928	0.665664	BnaA03g28770D/BnaC01g26640D	2
GO:0042742	defense response to bacterium	1/677	116/66853	0.693245	0.816928	0.665664	BnaA03g28770D	1
GO:0106306	protein serine phosphatase activity	2/677	238/66853	0.695858	0.816928	0.665664	BnaC07g44600D/BnaA03g13640D	2
GO:0016126	sterol biosynthetic process	1/677	117/66853	0.696357	0.816928	0.665664	BnaCnng09200D	1
GO:0046777	protein autophosphorylation	3/677	361/66853	0.709226	0.829096	0.675579	BnaA04g18590D/BnaA04g18600D/BnaA04g13610D	3
GO:0004197	cysteine-type endopeptidase activity	1/677	123/66853	0.714377	0.832187	0.678098	BnaCnng71840D	1
GO:0012505	endomembrane system	1/677	124/66853	0.717275	0.832641	0.678468	BnaA04g05470D	1
GO:0004842	ubiquitin-protein transferase activity	4/677	484/66853	0.723266	0.83667	0.68175	BnaC01g43110D/BnaA01g22240D/BnaCnng35300D/BnaCnng24910D	4
GO:0051087	chaperone binding	1/677	127/66853	0.725793	0.836678	0.681757	BnaA09g55990D	1
GO:0006004	fucose metabolic process	1/677	129/66853	0.731329	0.840143	0.684581	BnaC04g03810D	1
GO:0004523	RNA-DNA hybrid ribonuclease activity	2/677	258/66853	0.737222	0.842625	0.686603	BnaA06g16640D/novel1160	2
GO:0106307	protein threonine phosphatase activity	2/677	260/66853	0.741083	0.842625	0.686603	BnaC07g44600D/BnaA03g13640D	2
GO:0003824	catalytic activity	3/677	380/66853	0.741104	0.842625	0.686603	BnaC03g00280D/BnaC09g24050D/BnaC03g15270D	3
GO:0016740	transferase activity	3/677	382/66853	0.744292	0.843362	0.687204	BnaC04g03810D/BnaA02g33480D/BnaC06g38940D	3
GO:0003779	actin binding	1/677	141/66853	0.762279	0.860804	0.701416	BnaA07g15470D	1
GO:0031225	anchored component of membrane	1/677	151/66853	0.785332	0.883831	0.720179	BnaA06g30750D	1
GO:0016788	hydrolase activity, acting on ester bonds	2/677	290/66853	0.793388	0.889881	0.725109	BnaAnng40320D/BnaC03g59260D	2
GO:0006888	endoplasmic reticulum to Golgi vesicle-mediated transport	1/677	157/66853	0.798078	0.892127	0.72694	BnaC08g03570D	1
GO:0004601	peroxidase activity	2/677	297/66853	0.804165	0.895916	0.730026	BnaC08g20820D/BnaA06g16150D	2
GO:0051287	NAD binding	1/677	170/66853	0.823161	0.914012	0.744772	BnaA06g10900D	1
GO:0050661	NADP binding	1/677	175/66853	0.831958	0.9207	0.750222	BnaA06g10900D	1
GO:0007049	cell cycle	1/677	180/66853	0.840317	0.926862	0.755242	BnaC03g00570D	1
GO:0009055	electron transfer activity	2/677	326/66853	0.843662	0.92747	0.755738	BnaA10g15190D/BnaC09g37560D	2
GO:0051539	4 iron, 4 sulfur cluster binding	1/677	191/66853	0.857276	0.93923	0.765321	BnaC07g05090D	1
GO:0045944	positive regulation of transcription by RNA polymerase II	2/677	340/66853	0.860018	0.93923	0.765321	BnaC08g18280D/BnaA05g22650D	2
GO:0045330	aspartyl esterase activity	1/677	201/66853	0.871127	0.9422	0.767741	BnaA10g01400D	1
GO:0005507	copper ion binding	1/677	203/66853	0.873731	0.9422	0.767741	BnaA07g12260D	1
GO:0006979	response to oxidative stress	2/677	353/66853	0.873789	0.9422	0.767741	BnaC08g20820D/BnaA06g16150D	2
GO:0006869	lipid transport	1/677	205/66853	0.876283	0.9422	0.767741	BnaA06g23230D	1
GO:0003729	mRNA binding	3/677	493/66853	0.876927	0.9422	0.767741	BnaC06g27490D/BnaCnng17870D/BnaA03g18300D	3
GO:0042545	cell wall modification	1/677	208/66853	0.880015	0.942468	0.767959	BnaA10g01400D	1
GO:0006364	rRNA processing	1/677	228/66853	0.90218	0.962111	0.783965	BnaCnng17870D	1
GO:0050660	flavin adenine dinucleotide binding	1/677	230/66853	0.904158	0.962111	0.783965	BnaA03g12250D	1
GO:0030599	pectinesterase activity	1/677	233/66853	0.90705	0.962111	0.783965	BnaA10g01400D	1
GO:0042910	xenobiotic transmembrane transporter activity	1/677	239/66853	0.912576	0.964889	0.786228	BnaC08g39000D	1
GO:0005743	mitochondrial inner membrane	1/677	269/66853	0.935655	0.982642	0.800695	BnaC03g52240D	1
GO:0004190	aspartic-type endopeptidase activity	1/677	272/66853	0.937598	0.982642	0.800695	BnaA02g00660D	1
GO:0006511	ubiquitin-dependent protein catabolic process	2/677	461/66853	0.948153	0.982642	0.800695	BnaC09g00760D/BnaA01g17560D	2
GO:0035556	intracellular signal transduction	1/677	293/66853	0.949653	0.982642	0.800695	BnaA01g24250D	1
GO:0051301	cell division	1/677	293/66853	0.949653	0.982642	0.800695	BnaC03g00570D	1
GO:0009734	auxin-activated signaling pathway	1/677	295/66853	0.950672	0.982642	0.800695	BnaAnng10570D	1
GO:0006281	DNA repair	1/677	300/66853	0.95313	0.982642	0.800695	BnaC03g06820D	1
GO:0060320	rejection of self pollen	1/677	300/66853	0.95313	0.982642	0.800695	BnaC02g09870D	1
GO:0030246	carbohydrate binding	2/677	486/66853	0.958063	0.982642	0.800695	BnaC01g17820D/BnaA04g23180D	2
GO:0006486	protein glycosylation	1/677	313/66853	0.958964	0.982642	0.800695	BnaA10g29560D	1
GO:0006468	protein phosphorylation	1/677	323/66853	0.962953	0.983694	0.801552	BnaA01g24250D	1
GO:0045490	pectin catabolic process	1/677	334/66853	0.966896	0.984003	0.801803	BnaA10g01400D	1
GO:0000287	magnesium ion binding	1/677	341/66853	0.969184	0.984003	0.801803	BnaA10g10590D	1
GO:0005773	vacuole	1/677	386/66853	0.980557	0.992424	0.808665	BnaC05g19630D	1
GO:0043531	ADP binding	1/677	441/66853	0.98893	0.992424	0.808665	BnaA03g56180D	1
GO:0008234	cysteine-type peptidase activity	1/677	465/66853	0.991344	0.992424	0.808665	BnaC07g09190D	1
GO:0016757	glycosyltransferase activity	1/677	466/66853	0.991432	0.992424	0.808665	BnaA06g31630D	1
GO:0005730	nucleolus	1/677	478/66853	0.992424	0.992424	0.808665	BnaCnng17870D	1

## Sheet: Table S5 B
Supplementary Table 5 B: Gene ontologies of differentially expressed genes detected in cold tolerant genotype (GX74) under control and after cold stress (18 hr) of Brassica napus L. cotyledons
ID	Description	GeneRatio	BgRatio	pvalue	p.adjust	qvalue	geneID	Count
GO:0009765	photosynthesis, light harvesting	28/1399	42/66853	2.92e-37	1.94e-34	1.68e-34	BnaA03g37990D/BnaC03g44110D/BnaC08g38660D/BnaC04g10780D/BnaA04g20150D/BnaCnng15190D/BnaA03g24350D/BnaCnng31870D/BnaA01g22670D/BnaC07g24660D/BnaA07g16530D/BnaA06g17350D/BnaCnng21010D/BnaAnng22920D/BnaC05g22880D/BnaC08g25680D/BnaC09g01520D/BnaA05g29390D/BnaC05g12070D/BnaC04g10770D/BnaC08g16790D/BnaCnng24140D/BnaA03g15830D/BnaA02g29010D/BnaC03g18980D/BnaA08g23760D/BnaC02g37040D/BnaA09g02120D	28
GO:0016168	chlorophyll binding	34/1399	88/66853	4.97e-34	1.65e-31	1.43e-31	BnaA03g37990D/BnaC03g44110D/BnaC08g38660D/BnaC04g10780D/BnaA04g20150D/BnaCnng15190D/BnaA03g24350D/BnaCnng31870D/BnaA01g22670D/BnaC07g24660D/BnaA07g16530D/BnaA06g17350D/BnaA09g13710D/BnaCnng21010D/BnaAnng22920D/BnaC05g22880D/BnaC08g25680D/BnaC09g01520D/BnaA06g10520D/BnaA05g29390D/BnaC05g12070D/BnaC04g10770D/BnaA05g09410D/BnaC08g16790D/BnaA05g09400D/BnaCnng24140D/BnaA06g31910D/BnaA03g15830D/BnaA02g…	34
GO:0009523	photosystem II	34/1399	92/66853	3.02e-33	6.69e-31	5.79e-31	BnaA03g37990D/BnaC03g44110D/BnaC08g38660D/BnaC04g10780D/BnaA04g20150D/BnaCnng15190D/BnaA03g24350D/BnaCnng31870D/BnaA01g22670D/BnaC07g24660D/BnaA07g16530D/BnaA06g17350D/BnaA09g13710D/BnaCnng21010D/BnaAnng22920D/BnaC05g22880D/BnaC08g25680D/BnaC09g01520D/BnaA06g10520D/BnaA05g29390D/BnaC05g12070D/BnaC04g10770D/BnaA05g09410D/BnaC08g16790D/BnaA05g09400D/BnaCnng24140D/BnaA06g31910D/BnaA03g15830D/BnaA02g…	34
GO:0009522	photosystem I	33/1399	103/66853	6.18e-30	1.03e-27	8.87e-28	BnaA03g37990D/BnaC03g44110D/BnaC08g38660D/BnaC04g10780D/BnaA04g20150D/BnaCnng15190D/BnaA03g24350D/BnaCnng31870D/BnaA01g22670D/BnaC07g24660D/BnaA07g16530D/BnaA06g17350D/BnaA09g13710D/BnaCnng21010D/BnaAnng22920D/BnaC05g22880D/BnaC08g25680D/BnaC09g01520D/BnaA06g10520D/BnaA05g29390D/BnaC05g12070D/BnaC04g10770D/BnaA05g09410D/BnaC08g16790D/BnaA05g09400D/BnaCnng24140D/BnaA06g31910D/BnaA03g15830D/BnaA02g…	33
GO:0018298	protein-chromophore linkage	37/1399	144/66853	1.77e-29	2.34e-27	2.03e-27	BnaA07g01250D/BnaA03g37990D/BnaC03g44110D/BnaC07g02620D/BnaC08g38660D/BnaC04g10780D/BnaA04g20150D/BnaCnng15190D/BnaA03g24350D/BnaCnng31870D/BnaA01g22670D/BnaC07g24660D/BnaA07g16530D/BnaA06g17350D/BnaA09g13710D/BnaCnng21010D/BnaAnng22920D/BnaC05g22880D/BnaC08g25680D/BnaC09g01520D/BnaA06g10520D/BnaA05g29390D/BnaC05g12070D/BnaC04g10770D/BnaA05g09410D/BnaC08g16790D/BnaA05g09400D/BnaCnng24140D/BnaC09g…	37
GO:0048511	rhythmic process	15/1399	38/66853	5.92e-16	6.55e-14	5.67e-14	BnaC03g72320D/BnaA06g26980D/BnaC07g02620D/BnaA02g32550D/BnaC07g29960D/BnaC04g05320D/BnaCnng03230D/BnaC09g04380D/BnaC02g48700D/BnaA09g04840D/BnaC09g05250D/BnaCnng43250D/BnaA10g26930D/BnaA03g40160D/BnaAnng00500D	15
GO:0009535	chloroplast thylakoid membrane	37/1399	357/66853	2.22e-15	2.11e-13	1.82e-13	BnaA03g37990D/BnaC03g44110D/BnaC08g38660D/BnaC04g10780D/BnaA04g20150D/BnaCnng15190D/BnaA03g24350D/BnaCnng31870D/BnaA01g22670D/BnaC07g24660D/BnaA07g16530D/BnaC01g09730D/BnaA06g17350D/BnaA09g13710D/BnaCnng21010D/BnaAnng22920D/BnaC05g22880D/BnaC08g25680D/BnaC09g01520D/BnaA06g10520D/BnaA05g29390D/BnaC05g12070D/BnaC04g10770D/BnaA05g09410D/BnaC08g16790D/BnaA05g09400D/BnaCnng24140D/BnaA06g31910D/BnaA03g…	37
GO:0042752	regulation of circadian rhythm	10/1399	28/66853	1.45e-10	1.21e-08	1.04e-08	BnaA08g11690D/BnaA01g03080D/BnaA03g50790D/BnaC03g77120D/BnaC07g44650D/BnaC04g17620D/BnaA06g37010D/BnaC01g04340D/BnaA09g30390D/BnaAnng06150D	10
GO:0009409	response to cold	11/1399	46/66853	2.21e-09	1.63e-07	1.41e-07	BnaA08g11690D/BnaA01g03080D/BnaA03g50790D/BnaC03g77120D/BnaC07g44650D/BnaC04g17620D/BnaA06g37010D/BnaC01g04340D/BnaC05g18020D/BnaA09g28510D/BnaC05g36760D	11
GO:0016762	xyloglucan:xyloglucosyl transferase activity	13/1399	81/66853	1.4e-08	9.32e-07	8.07e-07	BnaCnng38050D/BnaC08g14380D/BnaCnng62600D/BnaA09g01390D/BnaC09g00910D/BnaA03g25760D/BnaA08g25690D/BnaC02g11480D/BnaA03g38180D/BnaA03g50050D/BnaC07g42500D/BnaC04g08400D/BnaC03g73080D	13
GO:0000160	phosphorelay signal transduction system	17/1399	148/66853	1.66e-08	1e-06	8.69e-07	BnaA06g26980D/BnaC01g42890D/BnaA06g22370D/BnaC07g29960D/BnaCnng03230D/BnaC09g04380D/BnaC02g48700D/BnaA09g04840D/BnaC09g05250D/BnaCnng43250D/BnaA06g13210D/BnaA03g40160D/BnaC03g51340D/BnaC08g18570D/BnaA03g34320D/BnaAnng26230D/BnaAnng00500D	17
GO:0010411	xyloglucan metabolic process	14/1399	112/66853	1.03e-07	5.72e-06	4.96e-06	BnaA01g06750D/BnaCnng38050D/BnaC08g14380D/BnaCnng62600D/BnaA09g01390D/BnaC09g00910D/BnaA03g25760D/BnaA08g25690D/BnaA03g38180D/BnaA03g50050D/BnaC07g42500D/BnaC04g08400D/BnaC03g73080D/BnaA05g30820D	14
GO:0009640	photomorphogenesis	8/1399	31/66853	1.85e-07	9.47e-06	8.2e-06	BnaA10g03990D/BnaAnng29690D/BnaC05g38270D/BnaA08g28420D/BnaC06g10100D/BnaC06g39020D/BnaC02g25060D/BnaA02g18950D	8
GO:0042546	cell wall biogenesis	12/1399	88/66853	3.2e-07	1.52e-05	1.31e-05	BnaCnng38050D/BnaC08g14380D/BnaCnng62600D/BnaA09g01390D/BnaC09g00910D/BnaA03g25760D/BnaA08g25690D/BnaA03g38180D/BnaA03g50050D/BnaC07g42500D/BnaC04g08400D/BnaC03g73080D	12
GO:0019441	tryptophan catabolic process to kynurenine	6/1399	15/66853	3.54e-07	1.57e-05	1.36e-05	BnaC03g22390D/BnaA03g56550D/BnaC04g56750D/BnaA04g22680D/BnaC04g53300D/BnaC08g26770D	6
GO:0008295	spermidine biosynthetic process	8/1399	34/66853	4.04e-07	1.61e-05	1.39e-05	BnaA10g18360D/BnaC09g41900D/BnaA08g10990D/BnaA10g24140D/BnaC01g03720D/BnaAnng36830D/BnaA05g33510D/BnaC03g65810D	8
GO:0009414	response to water deprivation	9/1399	46/66853	4.12e-07	1.61e-05	1.39e-05	BnaC06g05910D/BnaC05g00440D/BnaA02g36030D/BnaAnng29030D/BnaC09g08130D/BnaC04g50590D/BnaC07g15380D/BnaC08g27710D/BnaA09g36180D	9
GO:0009768	photosynthesis, light harvesting in photosystem I	6/1399	26/66853	1.34e-05	0.000492819	0.000426568	BnaA09g13710D/BnaCnng21010D/BnaA06g10520D/BnaA05g09410D/BnaA05g09400D/BnaA06g31910D	6
GO:0004553	hydrolase activity, hydrolyzing O-glycosyl compounds	15/1399	197/66853	2.01e-05	0.000701556	0.000607244	BnaCnng38050D/BnaC08g14380D/BnaCnng62600D/BnaA09g01390D/BnaC09g00910D/BnaA03g25760D/BnaA08g25690D/BnaC02g11480D/BnaA03g38180D/BnaA03g50050D/BnaC07g42500D/BnaC06g12140D/BnaA01g37220D/BnaC04g08400D/BnaC03g73080D	15
GO:0007623	circadian rhythm	6/1399	29/66853	2.61e-05	0.000752666	0.000651484	BnaA07g01250D/BnaC03g37520D/BnaA03g32230D/BnaC05g18020D/BnaC05g40760D/BnaC01g33110D	6
GO:0050048	L-leucine:2-oxoglutarate aminotransferase activity	5/1399	18/66853	2.72e-05	0.000752666	0.000651484	BnaA08g26000D/BnaA08g26010D/BnaC08g13970D/BnaA06g37960D/BnaC05g07800D	5
GO:0052654	L-leucine transaminase activity	5/1399	18/66853	2.72e-05	0.000752666	0.000651484	BnaA08g26000D/BnaA08g26010D/BnaC08g13970D/BnaA06g37960D/BnaC05g07800D	5
GO:0052655	L-valine transaminase activity	5/1399	18/66853	2.72e-05	0.000752666	0.000651484	BnaA08g26000D/BnaA08g26010D/BnaC08g13970D/BnaA06g37960D/BnaC05g07800D	5
GO:0052656	L-isoleucine transaminase activity	5/1399	18/66853	2.72e-05	0.000752666	0.000651484	BnaA08g26000D/BnaA08g26010D/BnaC08g13970D/BnaA06g37960D/BnaC05g07800D	5
GO:0008083	growth factor activity	6/1399	31/66853	3.91e-05	0.00103775	0.000898246	BnaA06g23720D/BnaC04g35420D/BnaC03g48770D/BnaC03g49500D/BnaA04g13330D/BnaA02g34380D	6
GO:0015211	purine nucleoside transmembrane transporter activity	8/1399	65/66853	6.32e-05	0.00161514	0.00139801	BnaA06g13930D/BnaC01g27610D/BnaA09g27450D/BnaC05g15340D/BnaA08g21940D/BnaA03g43670D/BnaC07g35150D/BnaA06g13920D	8
GO:0009416	response to light stimulus	9/1399	89/66853	0.000106465	0.00261824	0.00226627	BnaA09g56570D/BnaA09g13710D/BnaCnng21010D/BnaA09g34720D/BnaA06g10520D/BnaA05g09410D/BnaA05g09400D/BnaA06g31910D/BnaA09g28510D	9
GO:0080167	response to karrikin	4/1399	13/66853	0.000117395	0.00278395	0.00240969	BnaC01g19450D/BnaAnng38970D/BnaC05g18020D/BnaAnng37080D	4
GO:0106307	protein threonine phosphatase activity	16/1399	260/66853	0.000138776	0.00317748	0.00275032	BnaA08g11740D/BnaA03g13640D/BnaC04g40810D/BnaA05g27660D/BnaA03g13650D/BnaC07g44600D/BnaC03g66270D/BnaC01g18020D/BnaC05g33160D/BnaC05g41830D/BnaC06g33910D/BnaC04g14780D/BnaA06g40990D/BnaC03g16540D/BnaA07g30430D/BnaAnng23920D	16
GO:0004084	branched-chain-amino-acid transaminase activity	5/1399	25/66853	0.000149365	0.00330594	0.00286151	BnaA08g26000D/BnaA08g26010D/BnaC08g13970D/BnaA06g37960D/BnaC05g07800D	5
GO:0042542	response to hydrogen peroxide	5/1399	26/66853	0.000181747	0.0038929	0.00336957	BnaA07g11360D/BnaA08g21730D/BnaC07g15270D/BnaC08g19360D/BnaC05g18020D	5
GO:0036444	calcium import into the mitochondrion	4/1399	15/66853	0.000216747	0.00436122	0.00377493	BnaCnng26490D/BnaA07g12410D/BnaAnng18280D/BnaA09g41840D	4
GO:1990246	uniplex complex	4/1399	15/66853	0.000216747	0.00436122	0.00377493	BnaCnng26490D/BnaA07g12410D/BnaAnng18280D/BnaA09g41840D	4
GO:0015292	uniporter activity	5/1399	28/66853	0.000262289	0.00512235	0.00443374	BnaCnng26490D/BnaA07g12410D/BnaAnng18280D/BnaA09g41840D/BnaC08g34330D	5
GO:0005262	calcium channel activity	5/1399	30/66853	0.000367373	0.00677598	0.00586507	BnaCnng26490D/BnaA07g12410D/BnaAnng18280D/BnaA09g41840D/BnaC08g34330D	5
GO:0051560	mitochondrial calcium ion homeostasis	5/1399	30/66853	0.000367373	0.00677598	0.00586507	BnaCnng26490D/BnaA07g12410D/BnaAnng18280D/BnaA09g41840D/BnaC08g34330D	5
GO:0004864	protein phosphatase inhibitor activity	7/1399	65/66853	0.0004188	0.00751577	0.0065054	BnaA03g12450D/BnaC03g15210D/BnaC04g04830D/BnaC04g56560D/BnaC06g17940D/BnaA04g29300D/BnaA04g21960D	7
GO:0005615	extracellular space	14/1399	235/66853	0.000489279	0.00854951	0.00740018	BnaCnng71840D/BnaC06g01160D/BnaA10g28610D/BnaC02g48820D/BnaA01g05320D/BnaC06g00260D/BnaA10g22530D/BnaA07g02490D/BnaA05g20660D/BnaA03g23810D/BnaC02g15670D/BnaC03g28310D/BnaAnng08160D/BnaC07g06340D	14
GO:0106306	protein serine phosphatase activity	14/1399	238/66853	0.000554651	0.00944329	0.00817381	BnaA08g11740D/BnaA03g13640D/BnaA05g27660D/BnaA03g13650D/BnaC07g44600D/BnaC03g66270D/BnaC01g18020D/BnaC05g33160D/BnaC05g41830D/BnaC06g33910D/BnaC04g14780D/BnaA06g40990D/BnaC03g16540D/BnaAnng23920D	14
GO:0030234	enzyme regulator activity	7/1399	69/66853	0.000603824	0.0100235	0.008676	novel1530/BnaA06g03170D/BnaA03g27250D/BnaC01g35360D/BnaC06g06830D/BnaCnng21640D/BnaC03g68960D	7
GO:0009082	branched-chain amino acid biosynthetic process	5/1399	34/66853	0.000669399	0.010841	0.00938361	BnaA08g26000D/BnaA08g26010D/BnaC08g13970D/BnaA06g37960D/BnaC05g07800D	5
GO:0006557	S-adenosylmethioninamine biosynthetic process	4/1399	22/66853	0.00103364	0.0163414	0.0141446	BnaA10g18360D/BnaC09g41900D/BnaAnng36830D/BnaA05g33510D	4
GO:0009909	regulation of flower development	5/1399	38/66853	0.00112701	0.0169769	0.0146947	BnaAnng39160D/BnaAnng38870D/BnaC09g41980D/BnaC06g43540D/BnaA10g11600D	5
GO:0015250	water channel activity	5/1399	38/66853	0.00112701	0.0169769	0.0146947	BnaC05g00440D/BnaA05g37440D/BnaC04g50590D/BnaA10g16540D/BnaC09g54320D	5
GO:0009738	abscisic acid-activated signaling pathway	8/1399	99/66853	0.00115054	0.0169769	0.0146947	BnaA03g12450D/BnaC03g15210D/BnaA07g28900D/BnaC04g04830D/BnaC04g56560D/BnaC06g17940D/BnaA04g29300D/BnaA04g21960D	8
GO:0016630	protochlorophyllide reductase activity	3/1399	11/66853	0.00133052	0.0192057	0.0166239	BnaA03g48610D/BnaC07g40900D/BnaC01g19630D	3
GO:0015267	channel activity	8/1399	102/66853	0.00139535	0.0197131	0.017063	BnaAnng11630D/BnaA08g10860D/BnaC03g65520D/BnaC03g39560D/BnaC01g03410D/BnaCnng31040D/BnaC06g05270D/BnaA10g00360D	8
GO:0004014	adenosylmethionine decarboxylase activity	4/1399	24/66853	0.00145244	0.0199477	0.0172661	BnaA10g18360D/BnaC09g41900D/BnaAnng36830D/BnaA05g33510D	4
GO:0048046	apoplast	17/1399	354/66853	0.00147204	0.0199477	0.0172661	BnaC06g24160D/BnaCnng38050D/BnaA07g38390D/BnaC08g14380D/BnaCnng62600D/BnaA09g01390D/BnaC09g00910D/BnaA03g25760D/BnaA07g38250D/BnaA08g25690D/BnaA02g08480D/BnaC02g11480D/BnaA03g38180D/BnaA03g50050D/BnaC07g42500D/BnaC04g08400D/BnaC03g73080D	17
GO:0080028	nitrile biosynthetic process	4/1399	25/66853	0.00170064	0.0225846	0.0195485	BnaC01g35360D/BnaC06g06830D/BnaCnng21640D/BnaC03g68960D	4
GO:0006597	spermine biosynthetic process	4/1399	27/66853	0.00228248	0.0297169	0.025722	BnaA10g18360D/BnaC09g41900D/BnaAnng36830D/BnaA05g33510D	4
GO:0005227	calcium activated cation channel activity	4/1399	28/66853	0.00261917	0.0334448	0.0289488	BnaA08g25990D/BnaC05g09770D/BnaC08g13980D/BnaA08g17380D	4
GO:0008652	cellular amino acid biosynthetic process	6/1399	67/66853	0.00279855	0.0350611	0.0303477	BnaA08g26000D/BnaA08g26010D/BnaC08g13970D/BnaA06g37960D/BnaC04g56880D/BnaC05g07800D	6
GO:0009651	response to salt stress	7/1399	96/66853	0.00410935	0.0454624	0.0393508	BnaC04g22390D/novel521/BnaA04g01360D/BnaA04g27530D/BnaC08g27710D/BnaA09g36180D/BnaA05g04020D	7
GO:0016798	hydrolase activity, acting on glycosyl bonds	3/1399	16/66853	0.00417652	0.0454624	0.0393508	BnaC04g08990D/BnaA09g50270D/BnaA05g07980D	3
GO:0033320	UDP-D-xylose biosynthetic process	3/1399	16/66853	0.00417652	0.0454624	0.0393508	BnaC02g10080D/BnaA03g09560D/BnaC03g12060D	3
GO:0052593	tryptamine:oxygen oxidoreductase (deaminating) activity	3/1399	16/66853	0.00417652	0.0454624	0.0393508	BnaC02g28390D/BnaA03g54620D/BnaC03g69740D	3
GO:0052594	aminoacetone:oxygen oxidoreductase(deaminating) activity	3/1399	16/66853	0.00417652	0.0454624	0.0393508	BnaC02g28390D/BnaA03g54620D/BnaC03g69740D	3
GO:0052595	aliphatic-amine oxidase activity	3/1399	16/66853	0.00417652	0.0454624	0.0393508	BnaC02g28390D/BnaA03g54620D/BnaC03g69740D	3
GO:0052596	phenethylamine:oxygen oxidoreductase (deaminating) activity	3/1399	16/66853	0.00417652	0.0454624	0.0393508	BnaC02g28390D/BnaA03g54620D/BnaC03g69740D	3
GO:2000762	regulation of phenylpropanoid metabolic process	3/1399	16/66853	0.00417652	0.0454624	0.0393508	BnaA09g38190D/BnaA03g20670D/BnaA07g35640D	3
GO:0010287	plastoglobule	4/1399	32/66853	0.00430587	0.0461145	0.0399152	BnaA09g13710D/BnaA05g09410D/BnaA05g09400D/BnaA06g31910D	4
GO:0000302	response to reactive oxygen species	3/1399	17/66853	0.00499316	0.0526264	0.0455517	BnaA10g29280D/BnaA03g53120D/BnaA02g07880D	3
GO:0071555	cell wall organization	17/1399	400/66853	0.00509063	0.0528153	0.0457152	BnaCnng38050D/BnaC08g14380D/BnaCnng62600D/BnaA09g01390D/BnaC09g00910D/BnaC03g34430D/BnaA03g25760D/BnaA08g25690D/BnaC02g11480D/BnaA03g38180D/BnaA03g50050D/BnaA02g23870D/BnaC07g42500D/BnaA05g30410D/BnaC04g08400D/BnaC03g73080D/BnaC09g00800D	17
GO:0004096	catalase activity	3/1399	18/66853	0.00589937	0.0593512	0.0513725	BnaA08g21730D/BnaC07g15270D/BnaC08g19360D	3
GO:0008131	primary amine oxidase activity	3/1399	18/66853	0.00589937	0.0593512	0.0513725	BnaC02g28390D/BnaA03g54620D/BnaC03g69740D	3
GO:0006644	phospholipid metabolic process	4/1399	37/66853	0.00728342	0.072182	0.0624784	BnaA05g14430D/BnaCnng35860D/BnaC05g48240D/BnaA06g35100D	4
GO:0008152	metabolic process	3/1399	20/66853	0.00798986	0.0780186	0.0675304	BnaC04g08990D/BnaA09g50270D/BnaA05g07980D	3
GO:0009308	amine metabolic process	3/1399	21/66853	0.00917819	0.087061	0.0753571	BnaC02g28390D/BnaA03g54620D/BnaC03g69740D	3
GO:0009538	photosystem I reaction center	3/1399	21/66853	0.00917819	0.087061	0.0753571	BnaC01g09730D/BnaA01g28200D/BnaA07g06900D	3
GO:0008194	UDP-glycosyltransferase activity	10/1399	198/66853	0.00930923	0.087061	0.0753571	BnaA03g16830D/BnaA05g07600D/BnaA10g24680D/BnaA05g19470D/BnaA04g21090D/BnaA07g04240D/BnaC03g16650D/BnaC03g17740D/BnaA05g07610D/BnaCnng47330D	10
GO:0009089	lysine biosynthetic process via diaminopimelate	4/1399	40/66853	0.00959435	0.0884812	0.0765865	BnaC04g50190D/BnaA10g20750D/BnaA04g26190D/BnaCnng21170D	4
GO:0034485	phosphatidylinositol-3,4,5-trisphosphate 5-phosphatase activity	3/1399	22/66853	0.0104642	0.0951809	0.0823855	BnaC01g10530D/BnaAnng12820D/BnaAnng12830D	3
GO:0010200	response to chitin	4/1399	42/66853	0.0113721	0.102041	0.0883237	BnaA03g09250D/BnaA02g06780D/BnaA05g20490D/BnaA05g28580D	4
GO:0008865	fructokinase activity	3/1399	23/66853	0.0118492	0.104905	0.0908023	BnaA05g11350D/BnaA06g02800D/BnaC05g26650D	3
GO:0009733	response to auxin	13/1399	307/66853	0.0135471	0.114943	0.0994911	BnaC01g19450D/BnaA07g11440D/BnaA06g14420D/BnaC05g15800D/BnaC07g15340D/BnaA07g21620D/BnaC02g44790D/BnaA02g33410D/BnaCnng62710D/BnaA09g06090D/BnaCnng23650D/BnaA01g05190D/BnaA03g06800D	13
GO:0046856	phosphatidylinositol dephosphorylation	6/1399	93/66853	0.0135738	0.114943	0.0994911	BnaC01g10530D/BnaA07g23440D/BnaA03g43530D/BnaAnng12820D/BnaAnng12830D/BnaC03g01890D	6
GO:0102336	3-oxo-arachidoyl-CoA synthase activity	5/1399	68/66853	0.0140217	0.114943	0.0994911	BnaC07g05570D/BnaC07g17300D/BnaA09g28510D/BnaC08g46130D/BnaA07g24600D	5
GO:0102337	3-oxo-cerotoyl-CoA synthase activity	5/1399	68/66853	0.0140217	0.114943	0.0994911	BnaC07g05570D/BnaC07g17300D/BnaA09g28510D/BnaC08g46130D/BnaA07g24600D	5
GO:0102338	3-oxo-lignoceronyl-CoA synthase activity	5/1399	68/66853	0.0140217	0.114943	0.0994911	BnaC07g05570D/BnaC07g17300D/BnaA09g28510D/BnaC08g46130D/BnaA07g24600D	5
GO:0102756	very-long-chain 3-ketoacyl-CoA synthase activity	5/1399	68/66853	0.0140217	0.114943	0.0994911	BnaC07g05570D/BnaC07g17300D/BnaA09g28510D/BnaC08g46130D/BnaA07g24600D	5
GO:0004124	cysteine synthase activity	3/1399	25/66853	0.0149209	0.120823	0.10458	BnaA06g29040D/BnaC04g21780D/BnaA09g39180D	3
GO:0009415	response to water	2/1399	10/66853	0.0176142	0.140913	0.12197	BnaA07g11450D/BnaC02g45160D	2
GO:0008728	GTP diphosphokinase activity	2/1399	11/66853	0.0212328	0.163937	0.141898	BnaA05g25410D/BnaC05g52020D	2
GO:0015969	guanosine tetraphosphate metabolic process	2/1399	11/66853	0.0212328	0.163937	0.141898	BnaA05g25410D/BnaC05g52020D	2
GO:0019877	diaminopimelate biosynthetic process	2/1399	11/66853	0.0212328	0.163937	0.141898	BnaC04g50190D/BnaA04g26190D	2
GO:0031305	integral component of mitochondrial inner membrane	4/1399	51/66853	0.0219253	0.167338	0.144843	BnaCnng26490D/BnaA07g12410D/BnaAnng18280D/BnaA09g41840D	4
GO:0008283	cell population proliferation	3/1399	29/66853	0.0222906	0.168192	0.145582	BnaC04g35420D/BnaC03g48770D/BnaA04g13330D	3
GO:0004310	farnesyl-diphosphate farnesyltransferase activity	2/1399	12/66853	0.02513	0.183366	0.158716	BnaA10g17430D/BnaC02g07120D	2
GO:0009631	cold acclimation	2/1399	12/66853	0.02513	0.183366	0.158716	BnaAnng29030D/BnaC07g15380D	2
GO:0042577	lipid phosphatase activity	2/1399	12/66853	0.02513	0.183366	0.158716	BnaC05g48240D/BnaA06g35100D	2
GO:0008483	transaminase activity	5/1399	80/66853	0.0264153	0.189871	0.164346	BnaA05g17430D/BnaC03g76360D/BnaA09g10030D/BnaA09g43670D/BnaC01g15060D	5
GO:0070403	NAD+ binding	3/1399	31/66853	0.0265933	0.189871	0.164346	BnaC02g10080D/BnaA03g29710D/BnaC03g12060D	3
GO:0016702	oxidoreductase activity, acting on single donors with incorporation of molecular oxygen, incorporation of two atoms of oxygen	4/1399	55/66853	0.0280442	0.196014	0.169664	BnaC01g11550D/BnaA01g09900D/BnaC06g18870D/BnaA07g19600D	4
GO:0043086	negative regulation of catalytic activity	4/1399	55/66853	0.0280442	0.196014	0.169664	BnaC03g51740D/BnaA06g21790D/BnaA07g10080D/BnaA09g30040D	4
GO:0004749	ribose phosphate diphosphokinase activity	2/1399	13/66853	0.0292927	0.199178	0.172402	BnaCnng35810D/BnaC05g24530D	2
GO:0050482	arachidonic acid secretion	2/1399	13/66853	0.0292927	0.199178	0.172402	BnaA05g14430D/BnaCnng35860D	2
GO:0003779	actin binding	7/1399	141/66853	0.0293968	0.199178	0.172402	BnaA07g15470D/BnaC04g41140D/BnaC03g16970D/BnaCnng44890D/BnaA03g14020D/BnaA04g17580D/BnaA04g11410D	7
GO:0004857	enzyme inhibitor activity	9/1399	207/66853	0.0311871	0.207877	0.179932	BnaA06g21800D/BnaA09g06030D/BnaC09g05590D/BnaA10g01400D/BnaC03g51710D/BnaA07g10080D/BnaCnng78530D/BnaC04g00200D/BnaA09g30040D	9
GO:0004439	phosphatidylinositol-4,5-bisphosphate 5-phosphatase activity	3/1399	33/66853	0.0313068	0.207877	0.179932	BnaC01g10530D/BnaAnng12820D/BnaAnng12830D	3
GO:0009269	response to desiccation	2/1399	14/66853	0.033708	0.209179	0.181058	BnaC04g50740D/BnaAnng17910D	2
GO:0034045	phagophore assembly site membrane	2/1399	14/66853	0.033708	0.209179	0.181058	BnaA09g35890D/BnaC06g06990D	2
GO:0035435	phosphate ion transmembrane transport	2/1399	14/66853	0.033708	0.209179	0.181058	BnaA04g12950D/BnaA01g13950D	2
GO:0045156	electron transporter, transferring electrons within the cyclic electron transport pathway of photosynthesis activity	2/1399	14/66853	0.033708	0.209179	0.181058	BnaCnng20740D/BnaC06g14680D	2
GO:0048040	UDP-glucuronate decarboxylase activity	2/1399	14/66853	0.033708	0.209179	0.181058	BnaC02g10080D/BnaC03g12060D	2
GO:0051996	squalene synthase activity	2/1399	14/66853	0.033708	0.209179	0.181058	BnaA10g17430D/BnaC02g07120D	2
GO:2000032	regulation of secondary shoot formation	2/1399	14/66853	0.033708	0.209179	0.181058	BnaA05g11650D/BnaA09g26360D	2
GO:0016671	oxidoreductase activity, acting on a sulfur group of donors, disulfide as acceptor	3/1399	35/66853	0.0364274	0.223961	0.193854	BnaA03g45080D/BnaC07g37060D/BnaC05g06220D	3
GO:0008360	regulation of cell shape	4/1399	60/66853	0.0369872	0.225316	0.195026	BnaA02g01360D/BnaA05g30410D/BnaCnng26840D/BnaC09g00800D	4
GO:0044804	autophagy of nucleus	2/1399	15/66853	0.0383636	0.22949	0.198639	BnaA09g35890D/BnaC06g06990D	2
GO:0046527	glucosyltransferase activity	2/1399	15/66853	0.0383636	0.22949	0.198639	BnaA05g30410D/BnaC09g00800D	2
GO:0005764	lysosome	4/1399	63/66853	0.0430521	0.247555	0.214275	BnaCnng71840D/BnaA01g05320D/BnaC06g00260D/BnaA05g20660D	4
GO:0004340	glucokinase activity	2/1399	16/66853	0.0432475	0.247555	0.214275	BnaA06g02800D/BnaC05g26650D	2
GO:0009678	pyrophosphate hydrolysis-driven proton transmembrane transporter activity	2/1399	16/66853	0.0432475	0.247555	0.214275	BnaA09g56670D/BnaA08g23780D	2
GO:0010099	regulation of photomorphogenesis	2/1399	16/66853	0.0432475	0.247555	0.214275	BnaCnng43380D/BnaA07g03600D	2
GO:0019158	mannokinase activity	2/1399	16/66853	0.0432475	0.247555	0.214275	BnaA06g02800D/BnaC05g26650D	2
GO:0048038	quinone binding	4/1399	65/66853	0.0473874	0.268934	0.23278	BnaC02g28390D/BnaA03g54620D/BnaC03g69740D/BnaCnng13090D	4
GO:0016117	carotenoid biosynthetic process	2/1399	17/66853	0.0483481	0.27206	0.235487	BnaA03g10470D/BnaC03g13170D	2
GO:0015386	potassium:proton antiporter activity	2/1399	18/66853	0.0536542	0.292019	0.252762	BnaA05g32130D/BnaC05g00300D	2
GO:0042732	D-xylose metabolic process	2/1399	18/66853	0.0536542	0.292019	0.252762	BnaC02g10080D/BnaC03g12060D	2
GO:0042753	positive regulation of circadian rhythm	2/1399	18/66853	0.0536542	0.292019	0.252762	BnaC03g72320D/BnaC04g05320D	2
GO:0043928	exonucleolytic catabolism of deadenylated mRNA	2/1399	18/66853	0.0536542	0.292019	0.252762	BnaA06g38950D/BnaA02g05510D	2
GO:0004867	serine-type endopeptidase inhibitor activity	3/1399	42/66853	0.0574586	0.307681	0.266319	BnaC06g01160D/BnaA10g28610D/BnaC03g21710D	3
GO:0016709	oxidoreductase activity, acting on paired donors, with incorporation or reduction of molecular oxygen, NAD(P)H as one donor, and incorporation of one atom of oxygen	3/1399	42/66853	0.0574586	0.307681	0.266319	BnaC09g18860D/BnaA09g17560D/BnaA03g35580D	3
GO:0051156	glucose 6-phosphate metabolic process	2/1399	19/66853	0.0591549	0.312188	0.27022	BnaA06g02800D/BnaC05g26650D	2
GO:0016125	sterol metabolic process	4/1399	70/66853	0.0592406	0.312188	0.27022	BnaC09g18860D/BnaA09g17560D/BnaA03g43960D/BnaA01g18640D	4
GO:0004089	carbonate dehydratase activity	3/1399	43/66853	0.0608428	0.318107	0.275343	BnaC08g23920D/BnaA09g33130D/BnaC01g27750D	3
GO:0006730	one-carbon metabolic process	4/1399	72/66853	0.064383	0.33375	0.288883	BnaA05g07530D/BnaC01g43540D/BnaA09g33130D/BnaA01g31960D	4
GO:0004365	glyceraldehyde-3-phosphate dehydrogenase (NAD+) (phosphorylating) activity	2/1399	20/66853	0.0648399	0.33375	0.288883	BnaA05g33200D/BnaC05g47450D	2
GO:0045893	positive regulation of transcription, DNA-templated	9/1399	239/66853	0.0657708	0.335937	0.290776	BnaA04g29310D/BnaA09g42630D/BnaC04g50970D/BnaC03g23710D/BnaA05g27930D/BnaC07g44670D/BnaC04g25920D/BnaA05g33840D/BnaC04g53380D	9
GO:0000815	ESCRT III complex	2/1399	21/66853	0.0706991	0.352964	0.305514	BnaC06g23830D/BnaA09g10060D	2
GO:0005375	copper ion transmembrane transporter activity	2/1399	21/66853	0.0706991	0.352964	0.305514	BnaA02g07170D/BnaC02g10130D	2
GO:0045292	mRNA cis splicing, via spliceosome	2/1399	21/66853	0.0706991	0.352964	0.305514	BnaA10g28290D/BnaC06g01010D	2
GO:0006535	cysteine biosynthetic process from serine	3/1399	46/66853	0.0715351	0.354472	0.30682	BnaA06g29040D/BnaC04g21780D/BnaA09g39180D	3
GO:0015986	ATP synthesis coupled proton transport	3/1399	47/66853	0.0752737	0.369617	0.319929	BnaC01g27050D/BnaCnng12890D/BnaUnng03950D	3
GO:0006633	fatty acid biosynthetic process	8/1399	210/66853	0.0757048	0.369617	0.319929	BnaC07g05570D/BnaC06g18870D/BnaC07g17300D/BnaA09g28510D/BnaA08g06180D/BnaA07g19600D/BnaC08g46130D/BnaA07g24600D	8
GO:0000276	mitochondrial proton-transporting ATP synthase complex, coupling factor F(o)	2/1399	22/66853	0.0767226	0.371852	0.321863	BnaC01g27050D/BnaCnng12890D	2
GO:0030015	CCR4-NOT core complex	3/1399	48/66853	0.079097	0.380583	0.32942	BnaC02g07950D/BnaA06g38950D/BnaA02g05510D	3
GO:0030170	pyridoxal phosphate binding	11/1399	325/66853	0.0823073	0.388078	0.335908	BnaC06g27330D/BnaC03g04830D/BnaA05g17430D/BnaC03g76360D/BnaAnng22050D/BnaA09g10030D/BnaC04g21780D/BnaA09g43670D/BnaC08g17310D/BnaC01g15060D/BnaA09g39180D	11
GO:0001678	cellular glucose homeostasis	2/1399	23/66853	0.082901	0.388078	0.335908	BnaA06g02800D/BnaC05g26650D	2
GO:0005536	glucose binding	2/1399	23/66853	0.082901	0.388078	0.335908	BnaA06g02800D/BnaC05g26650D	2
GO:0009881	photoreceptor activity	3/1399	49/66853	0.0830031	0.388078	0.335908	BnaA07g01250D/BnaC07g02620D/BnaC09g33650D	3
GO:0004364	glutathione transferase activity	5/1399	111/66853	0.0841616	0.388078	0.335908	BnaC09g15100D/BnaA07g28450D/BnaC04g41510D/BnaCnng47740D/BnaC05g07890D	5
GO:0051603	proteolysis involved in cellular protein catabolic process	5/1399	111/66853	0.0841616	0.388078	0.335908	BnaCnng71840D/BnaA01g05320D/BnaC06g00260D/BnaA05g20660D/BnaC01g26060D	5
GO:0000786	nucleosome	6/1399	147/66853	0.0894088	0.409431	0.35439	BnaA03g14070D/BnaC03g26430D/BnaC02g39800D/BnaA10g12870D/BnaC03g17040D/BnaC04g26190D	6
GO:0009408	response to heat	3/1399	52/66853	0.095201	0.426415	0.369091	novel375/BnaC03g56530D/BnaA08g24180D	3
GO:0006665	sphingolipid metabolic process	2/1399	25/66853	0.0956865	0.426415	0.369091	BnaA04g04400D/BnaC09g10200D	2
GO:0008081	phosphoric diester hydrolase activity	2/1399	25/66853	0.0956865	0.426415	0.369091	BnaC03g06820D/BnaC07g16240D	2
GO:0019318	hexose metabolic process	2/1399	25/66853	0.0956865	0.426415	0.369091	BnaA06g02800D/BnaC05g26650D	2
GO:0051923	sulfation	3/1399	53/66853	0.0994208	0.440103	0.380938	BnaA02g27300D/BnaC02g35160D/BnaC09g52480D	3
GO:0006749	glutathione metabolic process	7/1399	188/66853	0.101428	0.446016	0.386057	BnaC09g15100D/BnaA07g28450D/BnaCnng35440D/BnaC04g41510D/BnaCnng47740D/BnaC05g07890D/BnaA07g24020D	7
GO:0006878	cellular copper ion homeostasis	2/1399	26/66853	0.102276	0.446786	0.386723	BnaA02g07170D/BnaC02g10130D	2
GO:0019762	glucosinolate catabolic process	3/1399	54/66853	0.103714	0.450107	0.389598	BnaC04g22390D/BnaA04g01360D/BnaA04g27530D	3
GO:0006012	galactose metabolic process	3/1399	55/66853	0.10808	0.46389	0.401529	BnaCnng14830D/BnaC05g45250D/BnaA09g15290D	3
GO:0005471	ATP:ADP antiporter activity	2/1399	27/66853	0.108986	0.46389	0.401529	BnaA07g38360D/BnaC06g40660D	2
GO:0015693	magnesium ion transport	2/1399	27/66853	0.108986	0.46389	0.401529	BnaC03g60150D/BnaA05g21170D	2
GO:0016747	acyltransferase activity, transferring groups other than amino-acyl groups	10/1399	308/66853	0.115205	0.48669	0.421263	BnaC04g46780D/BnaC04g11470D/BnaA04g22700D/BnaAnng40170D/BnaA03g15290D/BnaC01g42060D/BnaC03g18470D/BnaA04g08490D/BnaA05g05610D/BnaC01g23350D	10
GO:0005771	multivesicular body	2/1399	28/66853	0.115809	0.48669	0.421263	BnaC06g23830D/BnaA09g10060D	2
GO:0006096	glycolytic process	6/1399	160/66853	0.120588	0.503066	0.435438	BnaA07g28560D/BnaA10g10590D/BnaA05g33200D/BnaC05g47450D/BnaA06g02800D/BnaC05g26650D	6
GO:0000148	1,3-beta-D-glucan synthase complex	2/1399	29/66853	0.122736	0.503066	0.435438	BnaA05g30410D/BnaC09g00800D	2
GO:0000422	autophagy of mitochondrion	2/1399	29/66853	0.122736	0.503066	0.435438	BnaA09g35890D/BnaC06g06990D	2
GO:0006075	(1->3)-beta-D-glucan biosynthetic process	2/1399	29/66853	0.122736	0.503066	0.435438	BnaA05g30410D/BnaC09g00800D	2
GO:0031408	oxylipin biosynthetic process	2/1399	30/66853	0.129761	0.528596	0.457536	BnaC06g18870D/BnaA07g19600D	2
GO:0006857	oligopeptide transport	3/1399	60/66853	0.13092	0.530068	0.45881	BnaA08g20790D/BnaC04g17300D/BnaC08g06020D	3
GO:0005507	copper ion binding	7/1399	203/66853	0.135603	0.53946	0.466939	BnaC02g28390D/BnaA07g12260D/BnaCnng12780D/BnaA03g54620D/BnaC03g69740D/BnaC09g07640D/BnaC07g18200D	7
GO:0009116	nucleoside metabolic process	3/1399	61/66853	0.135677	0.53946	0.466939	BnaCnng35810D/BnaC05g24530D/BnaC07g21260D	3
GO:0015995	chlorophyll biosynthetic process	3/1399	61/66853	0.135677	0.53946	0.466939	BnaA03g48610D/BnaC07g40900D/BnaC01g19630D	3
GO:0004535	poly(A)-specific ribonuclease activity	2/1399	31/66853	0.136876	0.540985	0.468259	BnaA06g38950D/BnaA02g05510D	2
GO:0006520	cellular amino acid metabolic process	4/1399	96/66853	0.142446	0.55967	0.484432	BnaC03g04830D/BnaA09g10030D/BnaA09g43670D/BnaC01g15060D	4
GO:0050896	response to stimulus	2/1399	32/66853	0.144074	0.562737	0.487087	BnaC07g02620D/BnaC09g33650D	2
GO:0015035	protein-disulfide reductase activity	7/1399	209/66853	0.150673	0.580902	0.50281	BnaA01g35500D/BnaC08g43550D/BnaA10g02210D/BnaA09g34730D/BnaC05g02130D/BnaA09g50800D/BnaA07g19500D	7
GO:0010252	auxin homeostasis	2/1399	33/66853	0.15135	0.580902	0.50281	BnaC07g00330D/BnaC05g10390D	2
GO:0010951	negative regulation of endopeptidase activity	2/1399	33/66853	0.15135	0.580902	0.50281	BnaC06g01160D/BnaA10g28610D	2
GO:0009737	response to abscisic acid	4/1399	99/66853	0.154064	0.587924	0.508888	BnaC02g15270D/BnaA02g10970D/BnaAnng29030D/BnaC07g15380D	4
GO:0006470	protein dephosphorylation	3/1399	65/66853	0.155271	0.589142	0.509942	BnaA03g13650D/BnaC04g14780D/BnaC03g16540D	3
GO:0006807	nitrogen compound metabolic process	2/1399	34/66853	0.158695	0.598714	0.518228	BnaA03g10890D/BnaC03g13560D	2
GO:0003756	protein disulfide isomerase activity	2/1399	35/66853	0.166106	0.62313	0.539361	BnaC08g42050D/BnaC07g14260D	2
GO:0017148	negative regulation of translation	2/1399	36/66853	0.173574	0.64749	0.560446	BnaA06g38950D/BnaA02g05510D	2
GO:0015979	photosynthesis	7/1399	218/66853	0.174658	0.647893	0.560795	BnaA03g48610D/BnaC01g09730D/BnaC07g40900D/BnaA07g12810D/BnaA01g28200D/BnaC01g19630D/BnaA07g06900D	7
GO:0016301	kinase activity	6/1399	183/66853	0.186725	0.650127	0.562729	BnaCnng30740D/BnaA10g10590D/BnaA05g25410D/BnaC05g52020D/BnaC05g24530D/BnaC03g17470D	6
GO:0003950	NAD+ ADP-ribosyltransferase activity	2/1399	38/66853	0.188664	0.650127	0.562729	BnaC03g74760D/BnaA06g22030D	2
GO:0003994	aconitate hydratase activity	1/1399	10/66853	0.190631	0.650127	0.562729	BnaA08g14870D	1
GO:0004066	asparagine synthase (glutamine-hydrolyzing) activity	1/1399	10/66853	0.190631	0.650127	0.562729	BnaA06g17510D	1
GO:0004349	glutamate 5-kinase activity	1/1399	10/66853	0.190631	0.650127	0.562729	BnaA05g05760D	1
GO:0004350	glutamate-5-semialdehyde dehydrogenase activity	1/1399	10/66853	0.190631	0.650127	0.562729	BnaA05g05760D	1
GO:0005267	potassium channel activity	1/1399	10/66853	0.190631	0.650127	0.562729	BnaA03g11290D	1
GO:0006081	cellular aldehyde metabolic process	1/1399	10/66853	0.190631	0.650127	0.562729	BnaA01g02880D	1
GO:0006529	asparagine biosynthetic process	1/1399	10/66853	0.190631	0.650127	0.562729	BnaA06g17510D	1
GO:0008453	alanine-glyoxylate transaminase activity	1/1399	10/66853	0.190631	0.650127	0.562729	BnaAnng22050D	1
GO:0008692	3-hydroxybutyryl-CoA epimerase activity	1/1399	10/66853	0.190631	0.650127	0.562729	BnaA03g29710D	1
GO:0010218	response to far red light	1/1399	10/66853	0.190631	0.650127	0.562729	BnaC05g18020D	1
GO:0030071	regulation of mitotic metaphase/anaphase transition	1/1399	10/66853	0.190631	0.650127	0.562729	BnaA05g19090D	1
GO:0009506	plasmodesma	9/1399	305/66853	0.192247	0.650127	0.562729	BnaC05g00440D/BnaCnng73290D/BnaA03g55320D/BnaC04g50590D/BnaA09g41810D/BnaA10g28720D/BnaA04g13610D/BnaC05g48370D/BnaC05g36760D	9
GO:0009636	response to toxic substance	2/1399	39/66853	0.196275	0.650127	0.562729	BnaC04g41510D/BnaCnng47740D	2
GO:0042744	hydrogen peroxide catabolic process	7/1399	226/66853	0.197253	0.650127	0.562729	BnaA08g21730D/BnaC08g20820D/BnaC07g15270D/BnaA03g53120D/BnaC08g19360D/BnaA06g16150D/BnaC09g01650D	7
GO:0031969	chloroplast membrane	3/1399	74/66853	0.202136	0.650127	0.562729	BnaC05g06220D/BnaA07g38360D/BnaC06g40660D	3
GO:0009664	plant-type cell wall organization	4/1399	111/66853	0.203711	0.650127	0.562729	BnaA02g14340D/BnaA04g24870D/BnaC04g25430D/BnaA04g16780D	4
GO:0006378	mRNA polyadenylation	2/1399	40/66853	0.203923	0.650127	0.562729	BnaC06g27490D/BnaA05g30810D	2
GO:0008654	phospholipid biosynthetic process	2/1399	40/66853	0.203923	0.650127	0.562729	BnaC05g09920D/BnaA07g16610D	2
GO:0019252	starch biosynthetic process	3/1399	75/66853	0.207537	0.650127	0.562729	BnaCnng30740D/BnaA05g11350D/BnaC03g17470D	3
GO:0003857	3-hydroxyacyl-CoA dehydrogenase activity	1/1399	11/66853	0.207571	0.650127	0.562729	BnaA03g29710D	1
GO:0003878	ATP citrate synthase activity	1/1399	11/66853	0.207571	0.650127	0.562729	BnaA08g25600D	1
GO:0004013	adenosylhomocysteinase activity	1/1399	11/66853	0.207571	0.650127	0.562729	BnaC01g43540D	1
GO:0004478	methionine adenosyltransferase activity	1/1399	11/66853	0.207571	0.650127	0.562729	BnaA05g07530D	1
GO:0004579	dolichyl-diphosphooligosaccharide-protein glycotransferase activity	1/1399	11/66853	0.207571	0.650127	0.562729	BnaA03g07700D	1
GO:0004615	phosphomannomutase activity	1/1399	11/66853	0.207571	0.650127	0.562729	BnaC06g31970D	1
GO:0004623	phospholipase A2 activity	1/1399	11/66853	0.207571	0.650127	0.562729	BnaA05g14430D	1
GO:0004751	ribose-5-phosphate isomerase activity	1/1399	11/66853	0.207571	0.650127	0.562729	BnaC02g20560D	1
GO:0006065	UDP-glucuronate biosynthetic process	1/1399	11/66853	0.207571	0.650127	0.562729	BnaC09g42430D	1
GO:0006101	citrate metabolic process	1/1399	11/66853	0.207571	0.650127	0.562729	BnaA08g14870D	1
GO:0008460	dTDP-glucose 4,6-dehydratase activity	1/1399	11/66853	0.207571	0.650127	0.562729	BnaC05g13120D	1
GO:1990937	xylan acetylation	1/1399	11/66853	0.207571	0.650127	0.562729	BnaA05g30820D	1
GO:0031225	anchored component of membrane	5/1399	151/66853	0.210529	0.651484	0.563904	BnaA06g30750D/BnaC07g25880D/BnaC04g04230D/BnaC01g25850D/BnaA07g13050D	5
GO:0003843	1,3-beta-D-glucan synthase activity	2/1399	41/66853	0.211603	0.651484	0.563904	BnaA05g30410D/BnaC09g00800D	2
GO:0004427	inorganic diphosphatase activity	2/1399	41/66853	0.211603	0.651484	0.563904	BnaA09g56670D/BnaA08g23780D	2
GO:0009570	chloroplast stroma	7/1399	231/66853	0.211929	0.651484	0.563904	BnaA03g11710D/BnaC05g06220D/BnaC06g31970D/BnaCnng49720D/BnaC08g23920D/BnaA09g33130D/BnaCnng21170D	7
GO:0008643	carbohydrate transport	3/1399	76/66853	0.212969	0.651667	0.564061	BnaA05g24790D/BnaA01g20460D/BnaC05g16660D	3
GO:0016773	phosphotransferase activity, alcohol group as acceptor	2/1399	42/66853	0.21931	0.654076	0.566147	BnaCnng30740D/BnaC03g17470D	2
GO:0003979	UDP-glucose 6-dehydrogenase activity	1/1399	12/66853	0.224156	0.654076	0.566147	BnaC09g42430D	1
GO:0006536	glutamate metabolic process	1/1399	12/66853	0.224156	0.654076	0.566147	BnaC06g27330D	1
GO:0030091	protein repair	1/1399	12/66853	0.224156	0.654076	0.566147	BnaC03g30020D	1
GO:0032509	endosome transport via multivesicular body sorting pathway	1/1399	12/66853	0.224156	0.654076	0.566147	BnaC06g23830D	1
GO:0033743	peptide-methionine (R)-S-oxide reductase activity	1/1399	12/66853	0.224156	0.654076	0.566147	BnaC03g30020D	1
GO:0042594	response to starvation	1/1399	12/66853	0.224156	0.654076	0.566147	BnaC05g01920D	1
GO:0044390	ubiquitin-like protein conjugating enzyme binding	1/1399	12/66853	0.224156	0.654076	0.566147	BnaC01g20800D	1
GO:0046524	sucrose-phosphate synthase activity	1/1399	12/66853	0.224156	0.654076	0.566147	BnaCnng65550D	1
GO:0102721	ubiquinol:oxygen oxidoreductase activity	1/1399	12/66853	0.224156	0.654076	0.566147	BnaC05g30210D	1
GO:0019137	thioglucosidase activity	5/1399	155/66853	0.225577	0.654076	0.566147	BnaC04g22390D/BnaC08g30390D/BnaA04g01360D/BnaA04g27530D/novel1399	5
GO:0102799	glucosinolate glucohydrolase activity	5/1399	155/66853	0.225577	0.654076	0.566147	BnaC04g22390D/BnaC08g30390D/BnaA04g01360D/BnaA04g27530D/novel1399	5
GO:0008236	serine-type peptidase activity	2/1399	43/66853	0.22704	0.655454	0.56734	BnaA03g43300D/BnaC07g34690D	2
GO:0004072	aspartate kinase activity	1/1399	13/66853	0.240395	0.660024	0.571295	BnaCnng21170D	1
GO:0004527	exonuclease activity	1/1399	13/66853	0.240395	0.660024	0.571295	BnaC03g06820D	1
GO:0005881	cytoplasmic microtubule	1/1399	13/66853	0.240395	0.660024	0.571295	BnaA09g10130D	1
GO:0009225	nucleotide-sugar metabolic process	1/1399	13/66853	0.240395	0.660024	0.571295	BnaC05g13120D	1
GO:0010162	seed dormancy process	1/1399	13/66853	0.240395	0.660024	0.571295	BnaC09g36350D	1
GO:0034497	protein localization to phagophore assembly site	1/1399	13/66853	0.240395	0.660024	0.571295	BnaA09g35890D	1
GO:0046577	long-chain-alcohol oxidase activity	1/1399	13/66853	0.240395	0.660024	0.571295	BnaC07g08090D	1
GO:2000028	regulation of photoperiodism, flowering	1/1399	13/66853	0.240395	0.660024	0.571295	BnaA03g36210D	1
GO:0009740	gibberellic acid mediated signaling pathway	3/1399	81/66853	0.240551	0.660024	0.571295	BnaA01g31950D/BnaAnng38970D/BnaC05g17950D	3
GO:0010181	FMN binding	3/1399	81/66853	0.240551	0.660024	0.571295	BnaA10g08330D/BnaA02g17670D/BnaC08g37440D	3
GO:0015078	proton transmembrane transporter activity	3/1399	81/66853	0.240551	0.660024	0.571295	BnaC01g27050D/BnaCnng12890D/BnaUnng03950D	3
GO:0051536	iron-sulfur cluster binding	3/1399	81/66853	0.240551	0.660024	0.571295	BnaC04g52570D/BnaA09g34730D/BnaA05g03090D	3
GO:0055085	transmembrane transport	9/1399	329/66853	0.254135	0.67106	0.580848	BnaA08g13930D/BnaC02g24140D/BnaCnng49290D/BnaC03g34730D/BnaA09g01870D/BnaC09g33710D/BnaA05g18840D/BnaC05g31850D/BnaC03g52240D	9
GO:0005199	structural constituent of cell wall	1/1399	14/66853	0.256294	0.67106	0.580848	BnaA04g24870D	1
GO:0006556	S-adenosylmethionine biosynthetic process	1/1399	14/66853	0.256294	0.67106	0.580848	BnaA05g07530D	1
GO:0008641	ubiquitin-like modifier activating enzyme activity	1/1399	14/66853	0.256294	0.67106	0.580848	BnaC08g12460D	1
GO:0009916	alternative oxidase activity	1/1399	14/66853	0.256294	0.67106	0.580848	BnaC05g30210D	1
GO:0031124	mRNA 3'-end processing	1/1399	14/66853	0.256294	0.67106	0.580848	BnaC06g01980D	1
GO:0044614	nuclear pore cytoplasmic filaments	1/1399	14/66853	0.256294	0.67106	0.580848	BnaC08g14250D	1
GO:0070072	vacuolar proton-transporting V-type ATPase complex assembly	1/1399	14/66853	0.256294	0.67106	0.580848	BnaA10g06370D	1
GO:0004197	cysteine-type endopeptidase activity	4/1399	123/66853	0.257264	0.67106	0.580848	BnaCnng71840D/BnaA01g05320D/BnaC06g00260D/BnaA05g20660D	4
GO:0005685	U1 snRNP	2/1399	47/66853	0.258105	0.67106	0.580848	BnaA10g28290D/BnaC06g01010D	2
GO:0010215	cellulose microfibril organization	2/1399	47/66853	0.258105	0.67106	0.580848	BnaA06g30750D/BnaC07g25880D	2
GO:0019005	SCF ubiquitin ligase complex	3/1399	85/66853	0.263015	0.67106	0.580848	BnaA07g01250D/BnaA09g03940D/BnaA04g14890D	3
GO:0006284	base-excision repair	2/1399	48/66853	0.265888	0.67106	0.580848	BnaA05g26470D/BnaA03g19480D	2
GO:0009627	systemic acquired resistance	2/1399	48/66853	0.265888	0.67106	0.580848	BnaUnng02650D/BnaA04g04450D	2
GO:0004165	dodecenoyl-CoA delta-isomerase activity	1/1399	15/66853	0.27186	0.67106	0.580848	BnaA03g29710D	1
GO:0004326	tetrahydrofolylpolyglutamate synthase activity	1/1399	15/66853	0.27186	0.67106	0.580848	BnaA01g31960D	1
GO:0005960	glycine cleavage complex	1/1399	15/66853	0.27186	0.67106	0.580848	BnaC04g09770D	1
GO:0007033	vacuole organization	1/1399	15/66853	0.27186	0.67106	0.580848	BnaCnng33440D	1
GO:0008356	asymmetric cell division	1/1399	15/66853	0.27186	0.67106	0.580848	BnaC07g30980D	1
GO:0008441	3'(2'),5'-bisphosphate nucleotidase activity	1/1399	15/66853	0.27186	0.67106	0.580848	BnaC03g50260D	1
GO:0010305	leaf vascular tissue pattern formation	1/1399	15/66853	0.27186	0.67106	0.580848	BnaA02g22400D	1
GO:0032366	intracellular sterol transport	1/1399	15/66853	0.27186	0.67106	0.580848	BnaC01g44910D	1
GO:0035529	NADH pyrophosphatase activity	1/1399	15/66853	0.27186	0.67106	0.580848	BnaA06g40150D	1
GO:0050801	ion homeostasis	1/1399	15/66853	0.27186	0.67106	0.580848	BnaC03g34730D	1
GO:0097428	protein maturation by iron-sulfur cluster transfer	1/1399	15/66853	0.27186	0.67106	0.580848	BnaCnng49720D	1
GO:0098719	sodium ion import across plasma membrane	1/1399	15/66853	0.27186	0.67106	0.580848	BnaA05g32130D	1
GO:2001295	malonyl-CoA biosynthetic process	1/1399	15/66853	0.27186	0.67106	0.580848	BnaA08g06180D	1
GO:0006952	defense response	12/1399	469/66853	0.280451	0.685738	0.593552	BnaC03g22390D/BnaA03g56550D/BnaC04g56750D/BnaA03g56180D/BnaA02g15230D/BnaC04g53300D/BnaA09g47670D/BnaA01g01570D/BnaA08g25340D/BnaA02g13300D/BnaA01g12890D/BnaC08g26770D	12
GO:0016740	transferase activity	10/1399	382/66853	0.280923	0.685738	0.593552	BnaAnng21880D/BnaA08g13930D/BnaC04g15350D/BnaA02g33480D/BnaA03g22030D/BnaC03g73800D/BnaA04g04400D/BnaC06g12460D/BnaA07g14550D/BnaA05g21380D	10
GO:0046658	anchored component of plasma membrane	6/1399	212/66853	0.285067	0.685738	0.593552	BnaC07g50320D/BnaCnng73290D/BnaA03g55320D/BnaC02g13250D/BnaA06g19130D/BnaAnng14330D	6
GO:0006783	heme biosynthetic process	1/1399	16/66853	0.287101	0.685738	0.593552	BnaA06g28020D	1
GO:0010224	response to UV-B	1/1399	16/66853	0.287101	0.685738	0.593552	BnaC07g27140D	1
GO:0042773	ATP synthesis coupled electron transport	1/1399	16/66853	0.287101	0.685738	0.593552	BnaCnng12780D	1
GO:0061578	Lys63-specific deubiquitinase activity	1/1399	16/66853	0.287101	0.685738	0.593552	BnaC02g41600D	1
GO:0090447	glycerol-3-phosphate 2-O-acyltransferase activity	1/1399	16/66853	0.287101	0.685738	0.593552	BnaC05g00450D	1
GO:0106035	protein maturation by [4Fe-4S] cluster transfer	1/1399	16/66853	0.287101	0.685738	0.593552	BnaC04g14980D	1
GO:0005773	vacuole	10/1399	386/66853	0.291475	0.686792	0.594465	BnaC04g22390D/BnaC05g00440D/BnaC08g30390D/BnaA04g01360D/BnaA04g27530D/BnaC04g50590D/BnaA07g38250D/BnaA02g08480D/novel1399/BnaC05g36760D	10
GO:0016717	oxidoreductase activity, acting on paired donors, with oxidation of a pair of donors resulting in the reduction of molecular oxygen to two molecules of water	2/1399	52/66853	0.296981	0.686792	0.594465	BnaA04g18360D/BnaC04g42440D	2
GO:0006606	protein import into nucleus	3/1399	91/66853	0.297137	0.686792	0.594465	BnaA10g15380D/BnaC08g14250D/BnaC09g37860D	3
GO:0000373	Group II intron splicing	1/1399	17/66853	0.302023	0.686792	0.594465	BnaA05g16660D	1
GO:0004617	phosphoglycerate dehydrogenase activity	1/1399	17/66853	0.302023	0.686792	0.594465	BnaCnng08710D	1
GO:0006790	sulfur compound metabolic process	1/1399	17/66853	0.302023	0.686792	0.594465	BnaC03g50260D	1
GO:0007163	establishment or maintenance of cell polarity	1/1399	17/66853	0.302023	0.686792	0.594465	BnaCnng26840D	1
GO:0008195	phosphatidate phosphatase activity	1/1399	17/66853	0.302023	0.686792	0.594465	BnaA06g35100D	1
GO:0009052	pentose-phosphate shunt, non-oxidative branch	1/1399	17/66853	0.302023	0.686792	0.594465	BnaC02g20560D	1
GO:0010048	vernalization response	1/1399	17/66853	0.302023	0.686792	0.594465	BnaA02g08140D	1
GO:0016407	acetyltransferase activity	1/1399	17/66853	0.302023	0.686792	0.594465	BnaA05g30820D	1
GO:0030865	cortical cytoskeleton organization	1/1399	17/66853	0.302023	0.686792	0.594465	BnaCnng26840D	1
GO:0042995	cell projection	1/1399	17/66853	0.302023	0.686792	0.594465	BnaCnng26840D	1
GO:0043024	ribosomal small subunit binding	1/1399	17/66853	0.302023	0.686792	0.594465	BnaA09g04830D	1
GO:0005654	nucleoplasm	3/1399	93/66853	0.308576	0.694305	0.600968	BnaCnng17870D/BnaA07g25750D/BnaC05g18020D	3
GO:0000973	posttranscriptional tethering of RNA polymerase II gene DNA at nuclear periphery	1/1399	18/66853	0.316633	0.694305	0.600968	BnaC08g14250D	1
GO:0000993	RNA polymerase II complex binding	1/1399	18/66853	0.316633	0.694305	0.600968	BnaC06g27490D	1
GO:0004300	enoyl-CoA hydratase activity	1/1399	18/66853	0.316633	0.694305	0.600968	BnaA03g29710D	1
GO:0016688	L-ascorbate peroxidase activity	1/1399	18/66853	0.316633	0.694305	0.600968	BnaA03g53120D	1
GO:0019464	glycine decarboxylation via glycine cleavage system	1/1399	18/66853	0.316633	0.694305	0.600968	BnaC04g09770D	1
GO:0106310	protein serine kinase activity	10/1399	396/66853	0.318293	0.694305	0.600968	BnaA03g10160D/BnaC03g12840D/BnaA02g26910D/BnaC07g43040D/BnaC01g31210D/BnaA01g24250D/BnaC01g11150D/BnaC05g36000D/BnaA01g04670D/BnaC06g20490D	10
GO:0009611	response to wounding	2/1399	55/66853	0.320172	0.694305	0.600968	BnaC03g21710D/BnaC05g36760D	2
GO:0019829	ATPase-coupled cation transmembrane transporter activity	2/1399	55/66853	0.320172	0.694305	0.600968	BnaC04g47760D/BnaC07g18200D	2
GO:0004652	polynucleotide adenylyltransferase activity	1/1399	19/66853	0.330937	0.694305	0.600968	BnaA05g30810D	1
GO:0006821	chloride transport	1/1399	19/66853	0.330937	0.694305	0.600968	BnaA07g15180D	1
GO:0006879	cellular iron ion homeostasis	1/1399	19/66853	0.330937	0.694305	0.600968	BnaC09g33710D	1
GO:0006970	response to osmotic stress	1/1399	19/66853	0.330937	0.694305	0.600968	BnaA09g36180D	1
GO:0006997	nucleus organization	1/1399	19/66853	0.330937	0.694305	0.600968	BnaA02g14000D	1
GO:0009249	protein lipoylation	1/1399	19/66853	0.330937	0.694305	0.600968	BnaC04g09770D	1
GO:0010114	response to red light	1/1399	19/66853	0.330937	0.694305	0.600968	BnaA10g21200D	1
GO:0015918	sterol transport	1/1399	19/66853	0.330937	0.694305	0.600968	BnaC01g44910D	1
GO:0030490	maturation of SSU-rRNA	1/1399	19/66853	0.330937	0.694305	0.600968	BnaCnng10670D	1
GO:0032956	regulation of actin cytoskeleton organization	1/1399	19/66853	0.330937	0.694305	0.600968	BnaCnng26840D	1
GO:0045324	late endosome to vacuole transport	1/1399	19/66853	0.330937	0.694305	0.600968	BnaC06g23830D	1
GO:0090333	regulation of stomatal closure	1/1399	19/66853	0.330937	0.694305	0.600968	BnaA05g32130D	1
GO:0006906	vesicle fusion	2/1399	57/66853	0.33553	0.694305	0.600968	BnaC04g28220D/BnaA04g05470D	2
GO:0009536	plastid	2/1399	57/66853	0.33553	0.694305	0.600968	BnaCnng20740D/BnaA07g38250D	2
GO:0045492	xylan biosynthetic process	2/1399	57/66853	0.33553	0.694305	0.600968	BnaA09g27690D/BnaA05g30820D	2
GO:0006629	lipid metabolic process	9/1399	358/66853	0.335948	0.694305	0.600968	BnaA10g29280D/BnaC08g31440D/BnaA09g39290D/BnaA01g15810D/BnaA07g38190D/BnaA08g27200D/BnaC06g42900D/BnaC01g04460D/BnaC07g16240D	9
GO:0004722	protein serine/threonine phosphatase activity	3/1399	99/66853	0.342936	0.694305	0.600968	BnaA03g13650D/BnaC04g14780D/BnaC03g16540D	3
GO:0006636	unsaturated fatty acid biosynthetic process	2/1399	58/66853	0.343171	0.694305	0.600968	BnaA04g18360D/BnaC04g42440D	2
GO:0004029	aldehyde dehydrogenase (NAD+) activity	1/1399	20/66853	0.344942	0.694305	0.600968	BnaC03g78230D	1
GO:0006013	mannose metabolic process	1/1399	20/66853	0.344942	0.694305	0.600968	BnaA03g04620D	1
GO:0008519	ammonium transmembrane transporter activity	1/1399	20/66853	0.344942	0.694305	0.600968	BnaCnng01740D	1
GO:0009228	thiamine biosynthetic process	1/1399	20/66853	0.344942	0.694305	0.600968	BnaA03g11710D	1
GO:0010087	phloem or xylem histogenesis	1/1399	20/66853	0.344942	0.694305	0.600968	BnaA02g22400D	1
GO:0016174	NAD(P)H oxidase H2O2-forming activity	1/1399	20/66853	0.344942	0.694305	0.600968	BnaAnng07990D	1
GO:0016811	hydrolase activity, acting on carbon-nitrogen (but not peptide) bonds, in linear amides	1/1399	20/66853	0.344942	0.694305	0.600968	BnaC08g39080D	1
GO:0032511	late endosome to vacuole transport via multivesicular body sorting pathway	1/1399	20/66853	0.344942	0.694305	0.600968	BnaA09g10060D	1
GO:0047617	acyl-CoA hydrolase activity	1/1399	20/66853	0.344942	0.694305	0.600968	BnaAnng35480D	1
GO:0071805	potassium ion transmembrane transport	1/1399	20/66853	0.344942	0.694305	0.600968	BnaA05g32130D	1
GO:0005388	P-type calcium transporter activity	2/1399	59/66853	0.350783	0.694305	0.600968	BnaC04g47760D/BnaC07g42210D	2
GO:0106311	protein threonine kinase activity	10/1399	408/66853	0.35113	0.694305	0.600968	BnaA03g10160D/BnaC03g12840D/BnaA02g26910D/BnaC07g43040D/BnaC01g31210D/BnaA01g24250D/BnaC01g11150D/BnaC05g36000D/BnaA01g04670D/BnaC06g20490D	10
GO:0006612	protein targeting to membrane	2/1399	60/66853	0.358364	0.694305	0.600968	BnaC04g44030D/BnaA04g10800D	2
GO:0008889	glycerophosphodiester phosphodiesterase activity	2/1399	60/66853	0.358364	0.694305	0.600968	BnaC04g33210D/BnaA04g10820D	2
GO:0009834	plant-type secondary cell wall biogenesis	2/1399	60/66853	0.358364	0.694305	0.600968	BnaA10g02230D/BnaA05g30820D	2
GO:0004506	squalene monooxygenase activity	1/1399	21/66853	0.358655	0.694305	0.600968	BnaA06g26720D	1
GO:0005849	mRNA cleavage factor complex	1/1399	21/66853	0.358655	0.694305	0.600968	BnaC06g27490D	1
GO:0010427	abscisic acid binding	1/1399	21/66853	0.358655	0.694305	0.600968	BnaA03g12450D	1
GO:0019722	calcium-mediated signaling	1/1399	21/66853	0.358655	0.694305	0.600968	BnaA05g31730D	1
GO:0030130	clathrin coat of trans-Golgi network vesicle	1/1399	21/66853	0.358655	0.694305	0.600968	BnaC04g28510D	1
GO:0030132	clathrin coat of coated pit	1/1399	21/66853	0.358655	0.694305	0.600968	BnaC04g28510D	1
GO:0030674	protein-macromolecule adaptor activity	1/1399	21/66853	0.358655	0.694305	0.600968	BnaCnng33440D	1
GO:0071712	ER-associated misfolded protein catabolic process	1/1399	21/66853	0.358655	0.694305	0.600968	BnaC01g20800D	1
GO:0080163	regulation of protein serine/threonine phosphatase activity	1/1399	21/66853	0.358655	0.694305	0.600968	BnaA03g12450D	1
GO:0006468	protein phosphorylation	8/1399	323/66853	0.364985	0.698877	0.604925	BnaA08g01020D/BnaA03g40850D/BnaC09g33650D/BnaC01g31210D/BnaC03g13980D/BnaA01g24250D/BnaA10g06750D/BnaA01g15730D	8
GO:0003727	single-stranded RNA binding	1/1399	22/66853	0.37208	0.698877	0.604925	BnaCnng36500D	1
GO:0003978	UDP-glucose 4-epimerase activity	1/1399	22/66853	0.37208	0.698877	0.604925	BnaCnng14830D	1
GO:0004069	L-aspartate:2-oxoglutarate aminotransferase activity	1/1399	22/66853	0.37208	0.698877	0.604925	BnaC03g04830D	1
GO:0006000	fructose metabolic process	1/1399	22/66853	0.37208	0.698877	0.604925	BnaA05g11350D	1
GO:0006574	valine catabolic process	1/1399	22/66853	0.37208	0.698877	0.604925	BnaA09g08370D	1
GO:0008725	DNA-3-methyladenine glycosylase activity	1/1399	22/66853	0.37208	0.698877	0.604925	BnaA05g26470D	1
GO:0015369	calcium:proton antiporter activity	1/1399	22/66853	0.37208	0.698877	0.604925	BnaCnng29300D	1
GO:0055129	L-proline biosynthetic process	1/1399	22/66853	0.37208	0.698877	0.604925	BnaA05g05760D	1
GO:0006006	glucose metabolic process	2/1399	62/66853	0.373427	0.698877	0.604925	BnaA05g33200D/BnaC05g47450D	2
GO:0071004	U2-type prespliceosome	2/1399	62/66853	0.373427	0.698877	0.604925	BnaA10g28290D/BnaC06g01010D	2
GO:0003333	amino acid transmembrane transport	1/1399	23/66853	0.385224	0.698877	0.604925	BnaA05g27230D	1
GO:0003860	3-hydroxyisobutyryl-CoA hydrolase activity	1/1399	23/66853	0.385224	0.698877	0.604925	BnaC04g40450D	1
GO:0004351	glutamate decarboxylase activity	1/1399	23/66853	0.385224	0.698877	0.604925	BnaC06g27330D	1
GO:0004467	long-chain fatty acid-CoA ligase activity	1/1399	23/66853	0.385224	0.698877	0.604925	BnaC05g45860D	1
GO:0005938	cell cortex	1/1399	23/66853	0.385224	0.698877	0.604925	BnaCnng26840D	1
GO:0006164	purine nucleotide biosynthetic process	1/1399	23/66853	0.385224	0.698877	0.604925	BnaCnng35810D	1
GO:0006413	translational initiation	1/1399	23/66853	0.385224	0.698877	0.604925	BnaCnng36550D	1
GO:0008199	ferric iron binding	1/1399	23/66853	0.385224	0.698877	0.604925	BnaA08g31430D	1
GO:0009767	photosynthetic electron transport chain	1/1399	23/66853	0.385224	0.698877	0.604925	BnaCnng20740D	1
GO:0010143	cutin biosynthetic process	1/1399	23/66853	0.385224	0.698877	0.604925	BnaC05g00450D	1
GO:0045927	positive regulation of growth	1/1399	23/66853	0.385224	0.698877	0.604925	BnaAnng00990D	1
GO:0055088	lipid homeostasis	1/1399	23/66853	0.385224	0.698877	0.604925	BnaA09g07080D	1
GO:0005643	nuclear pore	2/1399	65/66853	0.395743	0.704892	0.610131	BnaC04g48220D/BnaA04g24420D	2
GO:0003989	acetyl-CoA carboxylase activity	1/1399	24/66853	0.398094	0.704892	0.610131	BnaA08g06180D	1
GO:0004356	glutamate-ammonia ligase activity	1/1399	24/66853	0.398094	0.704892	0.610131	BnaA04g08160D	1
GO:0005452	inorganic anion exchanger activity	1/1399	24/66853	0.398094	0.704892	0.610131	BnaC03g34730D	1
GO:0006405	RNA export from nucleus	1/1399	24/66853	0.398094	0.704892	0.610131	BnaC08g14250D	1
GO:0008970	phospholipase A1 activity	1/1399	24/66853	0.398094	0.704892	0.610131	BnaA08g27200D	1
GO:0016559	peroxisome fission	1/1399	24/66853	0.398094	0.704892	0.610131	BnaC01g33110D	1
GO:0042802	identical protein binding	1/1399	24/66853	0.398094	0.704892	0.610131	BnaC01g33110D	1
GO:0102965	alcohol-forming fatty acyl-CoA reductase activity	1/1399	24/66853	0.398094	0.704892	0.610131	BnaC01g04460D	1
GO:0008146	sulfotransferase activity	3/1399	109/66853	0.399756	0.705952	0.611049	BnaA02g27300D/BnaC02g35160D/BnaC09g52480D	3
GO:0006071	glycerol metabolic process	2/1399	66/66853	0.4031	0.706479	0.611506	BnaC04g33210D/BnaA04g10820D	2
GO:0019901	protein kinase binding	2/1399	66/66853	0.4031	0.706479	0.611506	BnaA01g36570D/BnaCnng26840D	2
GO:0005802	trans-Golgi network	5/1399	199/66853	0.403616	0.706479	0.611506	BnaC07g33110D/BnaC05g02550D/BnaA02g36490D/BnaA09g29320D/BnaA06g19590D	5
GO:0008757	S-adenosylmethionine-dependent methyltransferase activity	3/1399	110/66853	0.405373	0.706479	0.611506	BnaC02g44900D/BnaA02g10740D/BnaC07g17120D	3
GO:0000774	adenyl-nucleotide exchange factor activity	1/1399	25/66853	0.410694	0.706479	0.611506	BnaA09g54760D	1
GO:0001731	formation of translation preinitiation complex	1/1399	25/66853	0.410694	0.706479	0.611506	BnaA06g03420D	1
GO:0004129	cytochrome-c oxidase activity	1/1399	25/66853	0.410694	0.706479	0.611506	BnaCnng12780D	1
GO:0006542	glutamine biosynthetic process	1/1399	25/66853	0.410694	0.706479	0.611506	BnaA04g08160D	1
GO:0016157	sucrose synthase activity	1/1399	25/66853	0.410694	0.706479	0.611506	BnaA10g14710D	1
GO:0052793	pectin acetylesterase activity	1/1399	25/66853	0.410694	0.706479	0.611506	BnaA02g23870D	1
GO:0004518	nuclease activity	1/1399	26/66853	0.423031	0.716563	0.620234	BnaA06g13820D	1
GO:0004575	sucrose alpha-glucosidase activity	1/1399	26/66853	0.423031	0.716563	0.620234	BnaA09g12880D	1
GO:0008753	NADPH dehydrogenase (quinone) activity	1/1399	26/66853	0.423031	0.716563	0.620234	BnaA10g08330D	1
GO:0009423	chorismate biosynthetic process	1/1399	26/66853	0.423031	0.716563	0.620234	BnaC04g56880D	1
GO:0015385	sodium:proton antiporter activity	1/1399	26/66853	0.423031	0.716563	0.620234	BnaA05g32130D	1
GO:0040029	regulation of gene expression, epigenetic	1/1399	26/66853	0.423031	0.716563	0.620234	BnaA02g08140D	1
GO:0005768	endosome	5/1399	204/66853	0.424187	0.716692	0.620345	BnaC07g33110D/BnaC05g02550D/BnaA02g36490D/BnaA09g29320D/BnaCnng33440D	5
GO:0006120	mitochondrial electron transport, NADH to ubiquinone	1/1399	27/66853	0.43511	0.725912	0.628326	BnaCnng13090D	1
GO:0009926	auxin polar transport	1/1399	27/66853	0.43511	0.725912	0.628326	BnaC05g48370D	1
GO:0010020	chloroplast fission	1/1399	27/66853	0.43511	0.725912	0.628326	BnaC01g33110D	1
GO:0047938	glucose-6-phosphate 1-epimerase activity	1/1399	27/66853	0.43511	0.725912	0.628326	BnaA07g12540D	1
GO:0080019	fatty-acyl-CoA reductase (alcohol-forming) activity	1/1399	27/66853	0.43511	0.725912	0.628326	BnaC01g04460D	1
GO:0016042	lipid catabolic process	3/1399	116/66853	0.438719	0.726053	0.628448	BnaAnng17370D/BnaA05g14430D/BnaCnng35860D	3
GO:0008422	beta-glucosidase activity	3/1399	117/66853	0.444209	0.726053	0.628448	BnaC04g22390D/BnaA04g01360D/BnaA04g27530D	3
GO:0009505	plant-type cell wall	3/1399	117/66853	0.444209	0.726053	0.628448	BnaC04g10730D/BnaA02g23870D/BnaC06g12140D	3
GO:0004602	glutathione peroxidase activity	1/1399	28/66853	0.446936	0.726053	0.628448	BnaCnng67520D	1
GO:0005769	early endosome	1/1399	28/66853	0.446936	0.726053	0.628448	BnaC03g60150D	1
GO:0008097	5S rRNA binding	1/1399	28/66853	0.446936	0.726053	0.628448	BnaA09g45700D	1
GO:0015976	carbon utilization	1/1399	28/66853	0.446936	0.726053	0.628448	BnaC01g27750D	1
GO:0016161	beta-amylase activity	1/1399	28/66853	0.446936	0.726053	0.628448	BnaC09g21440D	1
GO:0032934	sterol binding	1/1399	28/66853	0.446936	0.726053	0.628448	BnaC01g44910D	1
GO:0102229	amylopectin maltohydrolase activity	1/1399	28/66853	0.446936	0.726053	0.628448	BnaC09g21440D	1
GO:0009058	biosynthetic process	6/1399	256/66853	0.447222	0.726053	0.628448	BnaC03g04830D/BnaAnng22050D/BnaA09g10030D/BnaA09g43670D/BnaC08g17310D/BnaC01g15060D	6
GO:0030154	cell differentiation	3/1399	118/66853	0.449677	0.728258	0.630356	BnaC04g35420D/BnaC03g48770D/BnaA04g13330D	3
GO:0005742	mitochondrial outer membrane translocase complex	1/1399	29/66853	0.458514	0.733623	0.635	BnaA01g25720D	1
GO:0008139	nuclear localization sequence binding	1/1399	29/66853	0.458514	0.733623	0.635	BnaC09g37860D	1
GO:0009088	threonine biosynthetic process	1/1399	29/66853	0.458514	0.733623	0.635	BnaCnng21170D	1
GO:0016584	nucleosome positioning	1/1399	29/66853	0.458514	0.733623	0.635	BnaA09g09460D	1
GO:0045036	protein targeting to chloroplast	1/1399	29/66853	0.458514	0.733623	0.635	novel394	1
GO:0004866	endopeptidase inhibitor activity	2/1399	74/66853	0.4603	0.73471	0.635941	BnaC06g23700D/BnaC06g31860D	2
GO:0004739	pyruvate dehydrogenase (acetyl-transferring) activity	1/1399	30/66853	0.469851	0.744584	0.644488	BnaA07g28560D	1
GO:0016620	oxidoreductase activity, acting on the aldehyde or oxo group of donors, NAD or NADP as acceptor	1/1399	30/66853	0.469851	0.744584	0.644488	BnaC05g47450D	1
GO:0043044	ATP-dependent chromatin remodeling	1/1399	30/66853	0.469851	0.744584	0.644488	BnaC03g21850D	1
GO:0051287	NAD binding	4/1399	170/66853	0.477132	0.749649	0.648872	BnaA05g33200D/BnaC05g47450D/BnaCnng13090D/BnaC09g42430D	4
GO:0006541	glutamine metabolic process	2/1399	77/66853	0.480915	0.749649	0.648872	BnaA06g17510D/BnaC08g39080D	2
GO:0006086	acetyl-CoA biosynthetic process from pyruvate	1/1399	31/66853	0.48095	0.749649	0.648872	BnaA07g28560D	1
GO:0008420	RNA polymerase II CTD heptapeptide repeat phosphatase activity	1/1399	31/66853	0.48095	0.749649	0.648872	BnaC05g33160D	1
GO:0016274	protein-arginine N-methyltransferase activity	1/1399	31/66853	0.48095	0.749649	0.648872	BnaA03g49570D	1
GO:0050136	NADH dehydrogenase (quinone) activity	1/1399	31/66853	0.48095	0.749649	0.648872	BnaA10g08330D	1
GO:0051017	actin filament bundle assembly	1/1399	31/66853	0.48095	0.749649	0.648872	novel276	1
GO:0006334	nucleosome assembly	3/1399	125/66853	0.487302	0.756002	0.654371	BnaA03g14070D/BnaA03g22060D/BnaC03g17040D	3
GO:0006887	exocytosis	3/1399	125/66853	0.487302	0.756002	0.654371	BnaC02g10670D/BnaC09g35070D/BnaA04g05470D	3
GO:0006811	ion transport	1/1399	32/66853	0.491817	0.761227	0.658893	BnaC05g29030D	1
GO:0004435	phosphatidylinositol phospholipase C activity	1/1399	33/66853	0.502456	0.77051	0.666929	BnaAnng17370D	1
GO:0008198	ferrous iron binding	1/1399	33/66853	0.502456	0.77051	0.666929	BnaA08g31430D	1
GO:0009853	photorespiration	1/1399	33/66853	0.502456	0.77051	0.666929	BnaAnng22050D	1
GO:0072657	protein localization to membrane	1/1399	33/66853	0.502456	0.77051	0.666929	BnaA02g00720D	1
GO:0004190	aspartic-type endopeptidase activity	6/1399	272/66853	0.505135	0.772217	0.668406	BnaC09g38470D/BnaA10g15920D/BnaC08g13830D/BnaA04g08110D/BnaA08g26170D/BnaA03g35880D	6
GO:0061631	ubiquitin conjugating enzyme activity	2/1399	81/66853	0.507631	0.772217	0.668406	BnaA04g19750D/BnaA05g19090D	2
GO:0000155	phosphorelay sensor kinase activity	1/1399	34/66853	0.512873	0.772217	0.668406	BnaC07g21260D	1
GO:0000272	polysaccharide catabolic process	1/1399	34/66853	0.512873	0.772217	0.668406	BnaC09g21440D	1
GO:0010268	brassinosteroid homeostasis	1/1399	34/66853	0.512873	0.772217	0.668406	BnaA01g18640D	1
GO:0030127	COPII vesicle coat	1/1399	34/66853	0.512873	0.772217	0.668406	novel430	1
GO:0046855	inositol phosphate dephosphorylation	1/1399	34/66853	0.512873	0.772217	0.668406	BnaC03g50260D	1
GO:1900150	regulation of defense response to fungus	1/1399	34/66853	0.512873	0.772217	0.668406	BnaA08g02020D	1
GO:0031047	gene silencing by RNA	2/1399	82/66853	0.514168	0.772416	0.668578	BnaC07g30700D/BnaAnng33070D	2
GO:0031146	SCF-dependent proteasomal ubiquitin-dependent protein catabolic process	3/1399	131/66853	0.518529	0.77437	0.670269	BnaA07g11620D/BnaA09g03940D/BnaA04g14890D	3
GO:0080043	quercetin 3-O-glucosyltransferase activity	2/1399	83/66853	0.520648	0.77437	0.670269	BnaC07g48390D/BnaC05g17420D	2
GO:0009073	aromatic amino acid family biosynthetic process	1/1399	35/66853	0.523072	0.77437	0.670269	BnaC04g56880D	1
GO:0015171	amino acid transmembrane transporter activity	1/1399	35/66853	0.523072	0.77437	0.670269	BnaA05g27230D	1
GO:0019438	aromatic compound biosynthetic process	1/1399	35/66853	0.523072	0.77437	0.670269	BnaC07g17120D	1
GO:0019748	secondary metabolic process	1/1399	35/66853	0.523072	0.77437	0.670269	BnaA04g07190D	1
GO:0009941	chloroplast envelope	3/1399	132/66853	0.523633	0.77437	0.670269	BnaA05g09410D/BnaA05g09400D/BnaA06g31910D	3
GO:0009055	electron transfer activity	7/1399	326/66853	0.525079	0.774784	0.670628	BnaA10g15190D/BnaC09g37560D/BnaC07g50320D/BnaC04g52570D/BnaA08g25500D/BnaA09g48860D/BnaA05g03090D	7
GO:0051028	mRNA transport	1/1399	36/66853	0.533058	0.784813	0.679308	BnaC08g14250D	1
GO:0006865	amino acid transport	4/1399	183/66853	0.534554	0.785275	0.679708	BnaC07g48770D/BnaA08g04440D/BnaAnng28300D/BnaC07g11200D	4
GO:0000932	P-body	2/1399	86/66853	0.539736	0.785277	0.67971	BnaA06g38950D/BnaA02g05510D	2
GO:0003824	catalytic activity	8/1399	380/66853	0.542122	0.785277	0.67971	BnaA01g13700D/BnaC03g15270D/BnaC01g16080D/BnaA08g00430D/BnaC04g39360D/BnaC08g17310D/BnaCnng19370D/BnaA04g16090D	8
GO:0005741	mitochondrial outer membrane	1/1399	37/66853	0.542835	0.785277	0.67971	BnaCnng18530D	1
GO:0005788	endoplasmic reticulum lumen	1/1399	37/66853	0.542835	0.785277	0.67971	BnaC07g14260D	1
GO:0006874	cellular calcium ion homeostasis	1/1399	37/66853	0.542835	0.785277	0.67971	BnaCnng29300D	1
GO:0016132	brassinosteroid biosynthetic process	1/1399	37/66853	0.542835	0.785277	0.67971	BnaA01g18640D	1
GO:0070940	dephosphorylation of RNA polymerase II C-terminal domain	1/1399	37/66853	0.542835	0.785277	0.67971	BnaC05g33160D	1
GO:0070469	respirasome	2/1399	88/66853	0.552165	0.787121	0.681306	BnaCnng12780D/BnaC05g30210D	2
GO:0006635	fatty acid beta-oxidation	1/1399	38/66853	0.552407	0.787121	0.681306	BnaA03g29710D	1
GO:0006904	vesicle docking involved in exocytosis	1/1399	38/66853	0.552407	0.787121	0.681306	BnaCnng33440D	1
GO:0009534	chloroplast thylakoid	1/1399	38/66853	0.552407	0.787121	0.681306	BnaA05g33080D	1
GO:0009736	cytokinin-activated signaling pathway	1/1399	38/66853	0.552407	0.787121	0.681306	BnaA03g34320D	1
GO:0016310	phosphorylation	1/1399	38/66853	0.552407	0.787121	0.681306	BnaA06g12510D	1
GO:0061608	nuclear import signal receptor activity	1/1399	38/66853	0.552407	0.787121	0.681306	BnaC09g37860D	1
GO:0000124	SAGA complex	1/1399	39/66853	0.561779	0.791977	0.685509	BnaC07g24360D	1
GO:0005986	sucrose biosynthetic process	1/1399	39/66853	0.561779	0.791977	0.685509	BnaCnng65550D	1
GO:0031145	anaphase-promoting complex-dependent catabolic process	1/1399	39/66853	0.561779	0.791977	0.685509	BnaA05g19090D	1
GO:0045087	innate immune response	1/1399	39/66853	0.561779	0.791977	0.685509	BnaC03g49380D	1
GO:0048278	vesicle docking	1/1399	39/66853	0.561779	0.791977	0.685509	BnaA04g05470D	1
GO:0004565	beta-galactosidase activity	2/1399	91/66853	0.57036	0.794788	0.687943	BnaA07g38250D/BnaA02g08480D	2
GO:0008171	O-methyltransferase activity	2/1399	91/66853	0.57036	0.794788	0.687943	BnaC07g17120D/BnaC07g48680D	2
GO:0019706	protein-cysteine S-palmitoyltransferase activity	2/1399	91/66853	0.57036	0.794788	0.687943	BnaC04g44030D/BnaC04g33230D	2
GO:0005985	sucrose metabolic process	1/1399	40/66853	0.570955	0.794788	0.687943	BnaA10g14710D	1
GO:0018230	peptidyl-L-cysteine S-palmitoylation	1/1399	40/66853	0.570955	0.794788	0.687943	BnaC04g44030D	1
GO:0070588	calcium ion transmembrane transport	1/1399	40/66853	0.570955	0.794788	0.687943	BnaCnng29300D	1
GO:0008168	methyltransferase activity	7/1399	341/66853	0.572518	0.795297	0.688383	BnaC08g21320D/BnaA06g15610D/BnaC08g34950D/BnaA07g28050D/BnaC05g02550D/BnaA02g36490D/BnaA09g29320D	7
GO:0009607	response to biotic stimulus	2/1399	92/66853	0.576305	0.797221	0.690049	BnaA09g47670D/BnaA08g25340D	2
GO:0080044	quercetin 7-O-glucosyltransferase activity	2/1399	92/66853	0.576305	0.797221	0.690049	BnaC07g48390D/BnaC05g17420D	2
GO:0005249	voltage-gated potassium channel activity	1/1399	41/66853	0.579938	0.798919	0.691519	BnaA01g12020D	1
GO:0009723	response to ethylene	1/1399	41/66853	0.579938	0.798919	0.691519	BnaA09g40670D	1
GO:0002161	aminoacyl-tRNA editing activity	1/1399	42/66853	0.588734	0.80602	0.697664	BnaC02g38910D	1
GO:0010228	vegetative to reproductive phase transition of meristem	1/1399	42/66853	0.588734	0.80602	0.697664	BnaC05g36760D	1
GO:0051453	regulation of intracellular pH	1/1399	42/66853	0.588734	0.80602	0.697664	BnaA05g32130D	1
GO:0004601	peroxidase activity	6/1399	297/66853	0.590637	0.806961	0.698479	BnaC08g20820D/BnaCnng67520D/BnaA03g53120D/BnaA06g16150D/BnaAnng07990D/BnaC09g01650D	6
GO:0009086	methionine biosynthetic process	1/1399	43/66853	0.597346	0.812782	0.703518	BnaCnng21170D	1
GO:0048015	phosphatidylinositol-mediated signaling	1/1399	43/66853	0.597346	0.812782	0.703518	BnaAnng17370D	1
GO:0002229	defense response to oomycetes	2/1399	96/66853	0.599478	0.814015	0.704585	novel1534/BnaA05g24230D	2
GO:0003993	acid phosphatase activity	2/1399	97/66853	0.60512	0.814243	0.704783	BnaC07g21340D/BnaA08g31430D	2
GO:0016592	mediator complex	2/1399	97/66853	0.60512	0.814243	0.704783	BnaA10g06750D/BnaC03g32110D	2
GO:0004430	1-phosphatidylinositol 4-kinase activity	1/1399	44/66853	0.605777	0.814243	0.704783	BnaC05g49350D	1
GO:0005504	fatty acid binding	1/1399	44/66853	0.605777	0.814243	0.704783	BnaUnng02650D	1
GO:0008271	secondary active sulfate transmembrane transporter activity	1/1399	44/66853	0.605777	0.814243	0.704783	BnaC09g46440D	1
GO:0006979	response to oxidative stress	7/1399	353/66853	0.608795	0.815	0.705438	BnaA09g21570D/BnaC08g20820D/BnaC01g03420D/BnaCnng67520D/BnaA06g16150D/BnaC09g01650D/BnaC03g30020D	7
GO:0042626	ATPase-coupled transmembrane transporter activity	7/1399	353/66853	0.608795	0.815	0.705438	BnaCnng49290D/BnaA07g07310D/BnaC09g33710D/BnaA10g24440D/BnaA06g03880D/BnaA07g19610D/BnaC05g11500D	7
GO:0000049	tRNA binding	2/1399	98/66853	0.610701	0.815435	0.705814	BnaA07g32410D/BnaC02g38910D	2
GO:0000045	autophagosome assembly	1/1399	45/66853	0.614033	0.815435	0.705814	BnaC06g06990D	1
GO:0008320	protein transmembrane transporter activity	1/1399	45/66853	0.614033	0.815435	0.705814	BnaA01g25720D	1
GO:0034599	cellular response to oxidative stress	1/1399	45/66853	0.614033	0.815435	0.705814	BnaA03g53120D	1
GO:0006508	proteolysis	2/1399	99/66853	0.616222	0.816372	0.706625	BnaA05g33080D/BnaC05g36750D	2
GO:0008061	chitin binding	1/1399	46/66853	0.622115	0.816372	0.706625	BnaA05g08640D	1
GO:0015095	magnesium ion transmembrane transporter activity	1/1399	46/66853	0.622115	0.816372	0.706625	BnaC03g60150D	1
GO:0016607	nuclear speck	1/1399	46/66853	0.622115	0.816372	0.706625	BnaA06g37780D	1
GO:0016998	cell wall macromolecule catabolic process	1/1399	46/66853	0.622115	0.816372	0.706625	BnaA05g08640D	1
GO:0019953	sexual reproduction	1/1399	46/66853	0.622115	0.816372	0.706625	BnaCnng78620D	1
GO:0006869	lipid transport	4/1399	205/66853	0.62385	0.817035	0.707199	BnaC01g23300D/BnaA08g03050D/BnaA02g07120D/BnaA04g22070D	4
GO:0004721	phosphoprotein phosphatase activity	1/1399	47/66853	0.630028	0.821884	0.711396	BnaA09g24940D	1
GO:0010274	hydrotropism	1/1399	47/66853	0.630028	0.821884	0.711396	BnaA06g14860D	1
GO:0046777	protein autophosphorylation	7/1399	361/66853	0.632044	0.822897	0.712273	BnaA04g18590D/BnaA04g18600D/BnaC03g41610D/BnaA10g28720D/BnaA04g13610D/BnaA10g29980D/BnaA03g14760D	7
GO:0000278	mitotic cell cycle	1/1399	48/66853	0.637776	0.823897	0.713139	BnaA09g03360D	1
GO:0004743	pyruvate kinase activity	1/1399	48/66853	0.637776	0.823897	0.713139	BnaA10g10590D	1
GO:0007131	reciprocal meiotic recombination	1/1399	48/66853	0.637776	0.823897	0.713139	BnaA10g17740D	1
GO:0030955	potassium ion binding	1/1399	48/66853	0.637776	0.823897	0.713139	BnaA10g10590D	1
GO:0007030	Golgi organization	1/1399	50/66853	0.652788	0.837679	0.725068	BnaC08g17820D	1
GO:0012511	monolayer-surrounded lipid storage body	1/1399	50/66853	0.652788	0.837679	0.725068	BnaA02g35480D	1
GO:0015020	glucuronosyltransferase activity	1/1399	50/66853	0.652788	0.837679	0.725068	BnaA08g14080D	1
GO:0046982	protein heterodimerization activity	4/1399	213/66853	0.653491	0.837679	0.725068	BnaC03g26430D/BnaC02g39800D/BnaA10g12870D/BnaC04g26190D	4
GO:0005777	peroxisome	5/1399	266/66853	0.655754	0.838961	0.726177	BnaA08g21730D/BnaC07g15270D/BnaC08g19360D/BnaA03g29710D/BnaC01g33110D	5
GO:0004568	chitinase activity	1/1399	51/66853	0.66006	0.841228	0.728139	BnaA05g08640D	1
GO:0031410	cytoplasmic vesicle	1/1399	51/66853	0.66006	0.841228	0.728139	BnaCnng26840D	1
GO:0005743	mitochondrial inner membrane	5/1399	269/66853	0.665343	0.846337	0.732561	BnaCnng12780D/BnaC09g33710D/BnaUnng03950D/BnaC03g52240D/BnaC08g34330D	5
GO:0070122	isopeptidase activity	1/1399	52/66853	0.667179	0.847049	0.733178	BnaC02g41600D	1
GO:0004707	MAP kinase activity	1/1399	53/66853	0.674149	0.850285	0.735979	BnaA02g26910D	1
GO:0005516	calmodulin binding	6/1399	326/66853	0.679171	0.850285	0.735979	BnaC03g41610D/BnaA09g47670D/BnaA08g25340D/BnaC08g27710D/BnaC07g42210D/BnaA09g36180D	6
GO:0005747	mitochondrial respiratory chain complex I	1/1399	54/66853	0.680973	0.850285	0.735979	BnaCnng13090D	1
GO:0008137	NADH dehydrogenase (ubiquinone) activity	1/1399	54/66853	0.680973	0.850285	0.735979	BnaCnng13090D	1
GO:0008353	RNA polymerase II CTD heptapeptide repeat kinase activity	1/1399	54/66853	0.680973	0.850285	0.735979	BnaA10g06750D	1
GO:0018024	histone-lysine N-methyltransferase activity	1/1399	54/66853	0.680973	0.850285	0.735979	BnaC05g47290D	1
GO:0034605	cellular response to heat	1/1399	54/66853	0.680973	0.850285	0.735979	BnaC02g17710D	1
GO:0000145	exocyst	2/1399	112/66853	0.682559	0.850285	0.735979	BnaC02g10670D/BnaC09g35070D	2
GO:0004842	ubiquitin-protein transferase activity	9/1399	484/66853	0.684773	0.850285	0.735979	BnaA01g22240D/BnaC01g43110D/BnaC03g49620D/BnaC07g13370D/BnaA06g23600D/BnaC05g18430D/BnaCnng35300D/BnaC09g36590D/BnaAnng35870D	9
GO:0005543	phospholipid binding	1/1399	55/66853	0.687655	0.850285	0.735979	BnaCnng35860D	1
GO:0009707	chloroplast outer membrane	1/1399	55/66853	0.687655	0.850285	0.735979	BnaC01g33110D	1
GO:0017056	structural constituent of nuclear pore	1/1399	55/66853	0.687655	0.850285	0.735979	BnaC08g14250D	1
GO:0048364	root development	1/1399	55/66853	0.687655	0.850285	0.735979	BnaC05g09400D	1
GO:0097602	cullin family protein binding	1/1399	55/66853	0.687655	0.850285	0.735979	BnaA07g11620D	1
GO:0030246	carbohydrate binding	9/1399	486/66853	0.689381	0.850835	0.736455	BnaA06g01990D/BnaCnng69940D/BnaA07g12540D/BnaA07g38250D/BnaC01g35360D/BnaC06g09450D/novel1534/BnaC05g36760D/BnaC03g68960D	9
GO:0006032	chitin catabolic process	1/1399	57/66853	0.700601	0.863078	0.747053	BnaA05g08640D	1
GO:0000978	RNA polymerase II cis-regulatory region sequence-specific DNA binding	7/1399	388/66853	0.704386	0.863941	0.747799	BnaC02g17710D/BnaC07g16030D/BnaC07g31640D/BnaA09g42480D/BnaA10g03540D/BnaAnng09220D/BnaC03g73070D	7
GO:0004693	cyclin-dependent protein serine/threonine kinase activity	1/1399	58/66853	0.706872	0.863941	0.747799	BnaA10g06750D	1
GO:0008094	ATPase, acting on DNA	1/1399	58/66853	0.706872	0.863941	0.747799	BnaC03g21850D	1
GO:0019898	extrinsic component of membrane	1/1399	58/66853	0.706872	0.863941	0.747799	BnaA09g35890D	1
GO:0050661	NADP binding	3/1399	175/66853	0.711501	0.863941	0.747799	BnaA05g33200D/BnaC05g47450D/BnaCnng21170D	3
GO:0005852	eukaryotic translation initiation factor 3 complex	1/1399	59/66853	0.713012	0.863941	0.747799	BnaCnng36550D	1
GO:0008033	tRNA processing	1/1399	59/66853	0.713012	0.863941	0.747799	BnaA10g02780D	1
GO:0009706	chloroplast inner membrane	1/1399	59/66853	0.713012	0.863941	0.747799	BnaC09g29210D	1
GO:0030173	integral component of Golgi membrane	1/1399	59/66853	0.713012	0.863941	0.747799	BnaC07g10140D	1
GO:0004869	cysteine-type endopeptidase inhibitor activity	1/1399	60/66853	0.719022	0.869637	0.75273	BnaA05g26660D	1
GO:0004519	endonuclease activity	1/1399	61/66853	0.724908	0.870414	0.753402	BnaA03g19480D	1
GO:0004713	protein tyrosine kinase activity	1/1399	61/66853	0.724908	0.870414	0.753402	BnaA07g18330D	1
GO:0006900	vesicle budding from membrane	1/1399	61/66853	0.724908	0.870414	0.753402	BnaA09g10060D	1
GO:0006914	autophagy	1/1399	61/66853	0.724908	0.870414	0.753402	BnaA07g38000D	1
GO:0012505	endomembrane system	2/1399	124/66853	0.735172	0.879335	0.761124	BnaA10g06370D/BnaA04g05470D	2
GO:0006414	translational elongation	1/1399	63/66853	0.736311	0.879335	0.761124	BnaAnng15460D	1
GO:0031201	SNARE complex	1/1399	63/66853	0.736311	0.879335	0.761124	BnaA04g05470D	1
GO:0006817	phosphate ion transport	1/1399	65/66853	0.747242	0.890788	0.771037	BnaC01g13200D	1
GO:0016282	eukaryotic 43S preinitiation complex	1/1399	66/66853	0.752536	0.893889	0.773722	BnaCnng36550D	1
GO:0016779	nucleotidyltransferase activity	1/1399	66/66853	0.752536	0.893889	0.773722	BnaA07g32410D	1
GO:0033290	eukaryotic 48S preinitiation complex	1/1399	67/66853	0.75772	0.897824	0.777127	BnaCnng36550D	1
GO:0016757	glycosyltransferase activity	8/1399	466/66853	0.760328	0.897824	0.777127	BnaA04g05790D/BnaC09g01660D/BnaA07g09060D/BnaC04g01980D/BnaC05g19300D/BnaC05g19420D/BnaA09g02250D/BnaA06g21680D	8
GO:0000226	microtubule cytoskeleton organization	1/1399	68/66853	0.762795	0.897824	0.777127	BnaA09g10130D	1
GO:0004725	protein tyrosine phosphatase activity	1/1399	68/66853	0.762795	0.897824	0.777127	BnaA04g19120D	1
GO:0030150	protein import into mitochondrial matrix	1/1399	68/66853	0.762795	0.897824	0.777127	BnaA01g25720D	1
GO:0015297	antiporter activity	5/1399	304/66853	0.764016	0.897824	0.777127	BnaA04g12950D/BnaCnng07000D/BnaA03g47580D/BnaC01g29980D/BnaA01g13950D	5
GO:0000028	ribosomal small subunit assembly	1/1399	69/66853	0.767764	0.897824	0.777127	BnaCnng10670D	1
GO:0015293	symporter activity	1/1399	69/66853	0.767764	0.897824	0.777127	BnaC09g46440D	1
GO:0000976	transcription cis-regulatory region binding	3/1399	192/66853	0.768018	0.897824	0.777127	BnaA04g29310D/BnaA05g27930D/BnaC04g53380D	3
GO:0007264	small GTPase mediated signal transduction	1/1399	70/66853	0.772629	0.901627	0.780419	BnaCnng26840D	1
GO:0003743	translation initiation factor activity	4/1399	254/66853	0.78003	0.908666	0.786512	BnaA03g11670D/BnaA10g09260D/BnaCnng36550D/BnaA10g24340D	4
GO:0006352	DNA-templated transcription, initiation	1/1399	72/66853	0.782056	0.909431	0.787174	BnaA06g04930D	1
GO:0004523	RNA-DNA hybrid ribonuclease activity	4/1399	258/66853	0.790145	0.917231	0.793925	BnaA06g16640D/novel1160/novel496/novel571	4
GO:0038023	signaling receptor activity	1/1399	75/66853	0.795468	0.921799	0.797879	BnaA03g12450D	1
GO:0007015	actin filament organization	1/1399	77/66853	0.803948	0.928285	0.803494	BnaCnng26840D	1
GO:0016413	O-acetyltransferase activity	1/1399	77/66853	0.803948	0.928285	0.803494	BnaA09g00200D	1
GO:0042973	glucan endo-1,3-beta-D-glucosidase activity	2/1399	144/66853	0.806306	0.928285	0.803494	BnaC02g13250D/BnaAnng14330D	2
GO:0001732	formation of cytoplasmic translation initiation complex	1/1399	78/66853	0.808056	0.928285	0.803494	BnaCnng36550D	1
GO:0016616	oxidoreductase activity, acting on the CH-OH group of donors, NAD or NADP as acceptor	1/1399	78/66853	0.808056	0.928285	0.803494	BnaC03g61120D	1
GO:0045489	pectin biosynthetic process	1/1399	79/66853	0.812077	0.93005	0.805022	novel806	1
GO:0004185	serine-type carboxypeptidase activity	2/1399	146/66853	0.812393	0.93005	0.805022	BnaC03g36530D/BnaC04g31880D	2
GO:0005874	microtubule	5/1399	327/66853	0.815794	0.932336	0.807	BnaC03g23130D/BnaC04g09270D/BnaA07g38000D/BnaC05g09400D/BnaC03g19680D	5
GO:0005198	structural molecule activity	1/1399	81/66853	0.819869	0.935299	0.809565	BnaC04g28510D	1
GO:0022627	cytosolic small ribosomal subunit	2/1399	149/66853	0.821204	0.935299	0.809565	BnaA09g04830D/BnaCnng10670D	2
GO:0008237	metallopeptidase activity	1/1399	83/66853	0.827338	0.939064	0.812823	BnaC02g41600D	1
GO:0016226	iron-sulfur cluster assembly	1/1399	83/66853	0.827338	0.939064	0.812823	BnaCnng49720D	1
GO:0009931	calcium-dependent protein serine/threonine kinase activity	1/1399	85/66853	0.834498	0.945574	0.818458	BnaC03g41610D	1
GO:0004683	calmodulin-dependent protein kinase activity	1/1399	86/66853	0.837966	0.947886	0.820459	BnaC03g41610D	1
GO:0043547	positive regulation of GTPase activity	1/1399	87/66853	0.841361	0.950108	0.822383	BnaC07g19410D	1
GO:0030570	pectate lyase activity	1/1399	89/66853	0.847939	0.955911	0.827406	BnaA05g28930D	1
GO:0016746	acyltransferase activity	1/1399	92/66853	0.8573	0.961671	0.832391	BnaC07g43230D	1
GO:0006364	rRNA processing	3/1399	228/66853	0.857976	0.961671	0.832391	BnaCnng17870D/BnaA07g25750D/BnaA03g33880D	3
GO:0016788	hydrolase activity, acting on ester bonds	4/1399	290/66853	0.858176	0.961671	0.832391	BnaA10g04680D/BnaC09g43060D/BnaC07g09690D/BnaA07g07790D	4
GO:0008017	microtubule binding	5/1399	351/66853	0.859679	0.961671	0.832391	BnaCnng13700D/BnaC08g35320D/BnaA09g10130D/BnaA09g42810D/BnaC05g09400D	5
GO:0003746	translation elongation factor activity	1/1399	93/66853	0.86029	0.961671	0.832391	BnaAnng15460D	1
GO:0008289	lipid binding	4/1399	293/66853	0.863469	0.961986	0.832664	BnaC01g27050D/BnaA07g29880D/BnaC01g23300D/BnaA02g07120D	4
GO:0035556	intracellular signal transduction	4/1399	293/66853	0.863469	0.961986	0.832664	BnaA02g26910D/BnaC03g41610D/BnaC01g31210D/BnaA01g24250D	4
GO:0051213	dioxygenase activity	1/1399	95/66853	0.866084	0.963177	0.833695	BnaC05g10390D	1
GO:0000149	SNARE binding	1/1399	96/66853	0.86889	0.963177	0.833695	BnaA04g05470D	1
GO:0004675	transmembrane receptor protein serine/threonine kinase activity	1/1399	96/66853	0.86889	0.963177	0.833695	novel1534	1
GO:0060320	rejection of self pollen	4/1399	300/66853	0.875164	0.964895	0.835182	BnaA10g25840D/BnaC02g09870D/BnaA08g25330D/BnaC09g09850D	4
GO:0042393	histone binding	1/1399	99/66853	0.876962	0.964895	0.835182	BnaC03g21850D	1
GO:0042910	xenobiotic transmembrane transporter activity	3/1399	239/66853	0.878572	0.964895	0.835182	BnaCnng07000D/BnaA03g47580D/BnaC01g29980D	3
GO:0030145	manganese ion binding	1/1399	100/66853	0.87954	0.964895	0.835182	BnaC06g24160D	1
GO:0051537	2 iron, 2 sulfur cluster binding	1/1399	100/66853	0.87954	0.964895	0.835182	BnaA08g25500D	1
GO:0102131	3-oxo-glutaryl-[acp] methyl ester reductase activity	1/1399	101/66853	0.882065	0.964895	0.835182	BnaCnng57830D	1
GO:0102132	3-oxo-pimeloyl-[acp] methyl ester reductase activity	1/1399	101/66853	0.882065	0.964895	0.835182	BnaCnng57830D	1
GO:1990904	ribonucleoprotein complex	1/1399	101/66853	0.882065	0.964895	0.835182	BnaC09g00470D	1
GO:0016791	phosphatase activity	2/1399	177/66853	0.887078	0.968782	0.838546	BnaA03g50740D/BnaC05g00450D	2
GO:0070615	nucleosome-dependent ATPase activity	1/1399	104/66853	0.889326	0.969643	0.839291	BnaC03g21850D	1
GO:0000079	regulation of cyclin-dependent protein serine/threonine kinase activity	1/1399	105/66853	0.891646	0.970578	0.840101	BnaA01g36570D	1
GO:0005484	SNAP receptor activity	1/1399	106/66853	0.893917	0.971458	0.840862	BnaA04g05470D	1
GO:0005856	cytoskeleton	1/1399	107/66853	0.89614	0.972283	0.841576	BnaCnng26840D	1
GO:0007018	microtubule-based movement	2/1399	183/66853	0.897894	0.972597	0.841848	BnaAnng01800D/BnaC05g09400D	2
GO:0004316	3-oxoacyl-[acyl-carrier-protein] reductase (NADPH) activity	1/1399	110/66853	0.902535	0.976031	0.844821	BnaCnng57830D	1
GO:0004176	ATP-dependent peptidase activity	1/1399	112/66853	0.906578	0.97881	0.847226	BnaA05g33080D	1
GO:0043022	ribosome binding	1/1399	114/66853	0.910454	0.979392	0.84773	BnaA09g04830D	1
GO:0051539	4 iron, 4 sulfur cluster binding	2/1399	191/66853	0.910818	0.979392	0.84773	BnaCnng49720D/BnaA08g14870D	2
GO:0030247	polysaccharide binding	1/1399	115/66853	0.912331	0.979392	0.84773	BnaA07g14370D	1
GO:0042742	defense response to bacterium	1/1399	116/66853	0.914169	0.979392	0.84773	novel1534	1
GO:0003697	single-stranded DNA binding	1/1399	117/66853	0.915968	0.979392	0.84773	BnaCnng36500D	1
GO:0016126	sterol biosynthetic process	1/1399	117/66853	0.915968	0.979392	0.84773	BnaA06g26720D	1
GO:0051015	actin filament binding	1/1399	118/66853	0.917729	0.979698	0.847995	novel276	1
GO:0061630	ubiquitin protein ligase activity	4/1399	344/66853	0.930563	0.991757	0.858432	BnaCnng37520D/BnaA07g09350D/BnaC01g20800D/BnaC06g11000D	4
GO:0003712	transcription coregulator activity	1/1399	127/66853	0.932012	0.991757	0.858432	BnaC03g32110D	1
GO:0005096	GTPase activator activity	1/1399	130/66853	0.9362	0.994287	0.860622	BnaC07g19410D	1
GO:0000166	nucleotide binding	1/1399	132/66853	0.938847	0.994287	0.860622	BnaC08g15450D	1
GO:0005774	vacuolar membrane	2/1399	213/66853	0.938882	0.994287	0.860622	BnaA09g01870D/BnaA04g17580D	2
GO:0004222	metalloendopeptidase activity	1/1399	134/66853	0.941385	0.99535	0.861542	BnaA05g33080D	1
GO:0045892	negative regulation of transcription, DNA-templated	1/1399	141/66853	0.949466	0.99943	0.865074	BnaC09g36350D	1
GO:0005887	integral component of plasma membrane	1/1399	142/66853	0.950526	0.99943	0.865074	BnaC04g47760D	1
GO:0043231	intracellular membrane-bounded organelle	2/1399	228/66853	0.952966	0.99943	0.865074	BnaC04g47760D/BnaCnng26840D	2
GO:0007275	multicellular organism development	2/1399	229/66853	0.953785	0.99943	0.865074	BnaA01g18640D/BnaA09g26360D	2
GO:0050660	flavin adenine dinucleotide binding	2/1399	230/66853	0.954591	0.99943	0.865074	BnaC07g08090D/BnaA06g26720D	2
GO:0000209	protein polyubiquitination	1/1399	149/66853	0.957347	0.99943	0.865074	BnaA05g19090D	1
GO:0006888	endoplasmic reticulum to Golgi vesicle-mediated transport	1/1399	157/66853	0.964	0.99943	0.865074	novel430	1
GO:0006099	tricarboxylic acid cycle	1/1399	159/66853	0.965495	0.99943	0.865074	BnaA08g14870D	1
GO:0071949	FAD binding	1/1399	162/66853	0.967621	0.99943	0.865074	BnaC01g12260D	1
GO:0031640	killing of cells of other organism	1/1399	165/66853	0.969616	0.99943	0.865074	BnaC09g20670D	1
GO:0000287	magnesium ion binding	3/1399	341/66853	0.9746	0.99943	0.865074	BnaA10g10590D/BnaCnng35810D/BnaC05g24530D	3
GO:0003729	mRNA binding	5/1399	493/66853	0.97758	0.99943	0.865074	BnaC06g27490D/BnaCnng17870D/BnaA07g25750D/BnaA05g33310D/BnaC09g00470D	5
GO:0007049	cell cycle	1/1399	180/66853	0.977894	0.99943	0.865074	BnaA07g29880D	1
GO:0000398	mRNA splicing, via spliceosome	3/1399	351/66853	0.978399	0.99943	0.865074	BnaA10g28290D/BnaA06g37780D/BnaC06g01010D	3
GO:0018105	peptidyl-serine phosphorylation	1/1399	190/66853	0.982118	0.99943	0.865074	BnaC03g41610D	1
GO:0016192	vesicle-mediated transport	3/1399	376/66853	0.985671	0.99943	0.865074	BnaC04g28510D/BnaA09g33910D/BnaA10g29290D	3
GO:0045330	aspartyl esterase activity	1/1399	201/66853	0.98584	0.99943	0.865074	BnaA10g01400D	1
GO:0009734	auxin-activated signaling pathway	2/1399	295/66853	0.985881	0.99943	0.865074	BnaC02g24140D/BnaA02g22400D	2
GO:0006511	ubiquitin-dependent protein catabolic process	4/1399	461/66853	0.987517	0.99943	0.865074	BnaA01g17560D/BnaC01g20800D/BnaA03g19700D/BnaC06g11000D	4
GO:0042545	cell wall modification	1/1399	208/66853	0.987794	0.99943	0.865074	BnaA10g01400D	1
GO:0004650	polygalacturonase activity	1/1399	212/66853	0.988787	0.99943	0.865074	BnaA01g13130D	1
GO:0006486	protein glycosylation	2/1399	313/66853	0.989858	0.99943	0.865074	BnaA06g21680D/BnaA03g07700D	2
GO:0006397	mRNA processing	1/1399	219/66853	0.990334	0.99943	0.865074	BnaA03g03810D	1
GO:0030599	pectinesterase activity	1/1399	233/66853	0.992819	0.99943	0.865074	BnaA10g01400D	1
GO:0045490	pectin catabolic process	2/1399	334/66853	0.993128	0.99943	0.865074	BnaA10g01400D/BnaA05g28930D	2
GO:0050832	defense response to fungus	1/1399	236/66853	0.993262	0.99943	0.865074	BnaC09g20670D	1
GO:0045944	positive regulation of transcription by RNA polymerase II	2/1399	340/66853	0.993855	0.99943	0.865074	BnaC03g21850D/BnaA09g42480D	2
GO:0043531	ADP binding	3/1399	441/66853	0.995221	0.99943	0.865074	BnaA03g56180D/BnaCnng66530D/BnaC06g23920D	3
GO:0010468	regulation of gene expression	1/1399	266/66853	0.996436	0.99943	0.865074	BnaC09g23110D	1
GO:0005730	nucleolus	3/1399	478/66853	0.997484	0.99943	0.865074	BnaCnng17870D/BnaA07g25750D/BnaC09g36350D	3
GO:0051082	unfolded protein binding	1/1399	286/66853	0.997669	0.99943	0.865074	BnaA01g13780D	1
GO:0051301	cell division	1/1399	293/66853	0.997991	0.99943	0.865074	BnaA07g29880D	1
GO:0006281	DNA repair	1/1399	300/66853	0.998269	0.99943	0.865074	BnaC03g06820D	1
GO:0004252	serine-type endopeptidase activity	1/1399	348/66853	0.999376	0.99943	0.865074	BnaC04g51330D	1
GO:0006457	protein folding	1/1399	349/66853	0.999389	0.99943	0.865074	BnaA01g13780D	1
GO:0008234	cysteine-type peptidase activity	2/1399	465/66853	0.99943	0.99943	0.865074	BnaA08g16740D/BnaC07g09190D	2
