# Supplementary material for: Comparative Metabolome and Transcriptome Analysis of Rapeseed (Brassica napus L.) Cotyledons in Response to Cold Stress
Source: Plants (Basel). 2024 Aug 9;13(16):2212. doi: 10.3390/plants13162212 (PMC11360269; doi:10.3390/plants13162212)
Supplement: Supplementary file 1 [file plants-13-02212-s001.zip › Table S1V2.xlsx]

## Sheet: Table S1
Supplementary table 1. Differentially accumulated metabolites in GX74 and XY15 cotyledons before and after cold stress treatment.
GX74 (CKvsLW)
ID	adduct	Compounds	m/z	rt(min)	kegg	Superclass	Class	Subclass	Formula	mean(GX74LW)	mean(GX74CK)	fc	New Log2fc	type
NEG_1514	[M-H]-	FA 18:4;O	291.19299	8.545	-	Lipids and lipid-like molecules	Fatty Acyls	Fatty acids and conjugates	C18H28O3	3059.95331	9371.091738666666	3.062495008679288	-1.61471	DOWN
NEG_2248	[M-H]-	4-Caffeoylquinic acid	353.08652	2.535	-	Organic oxygen compounds	Organooxygen compounds	Alcohols and polyols	C16H18O9	3739.664906666667	6674.567350666666	1.7848035899601526	-0.835765	DOWN
NEG_2102	[M-H]-	Canrenone	339.19931	10.299	-	Lipids and lipid-like molecules	Steroids and steroid derivatives	Steroid lactones	C22H28O3	47906.21711333333	85356.20074666667	1.7817353548232928	-0.833283	DOWN
NEG_2684	[M-H]-	Triamcinolone	393.17365	9.957	-	Lipids and lipid-like molecules	Steroids and steroid derivatives	Hydroxysteroids	C21H27FO6	3160.5065783333334	5608.5982306666665	1.774588374254963	-0.827484	DOWN
NEG_1689	[M-H]-	Sulfo jasmonate	305.069	3.074	-	Lipids and lipid-like molecules	Fatty Acyls	Lineolic acids and derivatives	C12H18O7S	162113.37123333334	281985	1.7394329407954818	-0.798617	DOWN
NEG_663	[M-H]-	Bergaptol	201.03053	3.128	C00758	Phenylpropanoids and polyketides	Coumarins and derivatives	Furanocoumarins	C11H6O4	3959.8318630000003	6108.594242666667	1.542639802397758	-0.625401	DOWN
NEG_5966	[M-H]-	Solasodine base + 2H, 1O, O-Hex-Hex-Hex	916.48279	12.644	-	Lipids and lipid-like molecules	Steroids and steroid derivatives	Steroidal glycosides	C45H75NO18	3331.350631	4874.808691666666	1.4633130017308786	-0.549238	DOWN
NEG_1946	[M-H]-	Dodecylbenzenesulfonic acid	325.18268	9.962	-	Benzenoids	Benzene and substituted derivatives	Benzenesulfonic acids and derivatives	C18H30O3S	35664.69622666667	46543.31926333333	1.3050249739273727	-0.384077	DOWN
NEG_266	[M-H]-	4-Hydroxyquinoline	144.04443	2.619	-	Organoheterocyclic compounds	Quinolines and derivatives	Quinolones and derivatives	C9H7NO	2587.1144693333335	3145.745221333333	1.2159281155208999	-0.282058	DOWN
POS_1225	[M+H]+		237.18172	7.843	-	Organoheterocyclic compounds	Oxepanes	-	C15H24O2	28271.723713333333	23559.61492	0.8333278564436791	0.263044	UP
POS_975	[M+H]+	N-Butylbenzenesulfonamide	214.08578	6.192	-	Benzenoids	Benzene and substituted derivatives	Benzenesulfonamides	C10H15NO2S	34418.56616333333	28296.72444	0.8221354807669173	0.282552	UP
POS_4947	[M]+	Primulin	493.31158	9.734	-	Phenylpropanoids and polyketides	Flavonoids	Flavonoid glycosides	C23H25O12	62058.58940333334	50224.076433333335	0.8093009672990675	0.305252	UP
NEG_1336	[M-H]-	2-Phenyl-3H-benzimidazol-1-ium-5-sulfonate	273.04318	5.799	-	Organoheterocyclic compounds	Benzimidazoles	Phenylbenzimidazoles	C13H10N2O3S	6085.155866666667	4917.307622666666	0.8080824436400631	0.307426	UP
POS_5830	[M+H]+	3-Hydroxy-3',4'-didehydro-beta,psi-caroten-4-one	565.40045	10.712	-	Lipids and lipid-like molecules	Prenol lipids	Tetraterpenoids	C40H52O2	69851.52949333334	56157.64680333334	0.8039572964353351	0.314809	UP
NEG_1940	[M-H]-	Coumaric acid 4-O-glucoside	325.09027	3.299	-	Organic oxygen compounds	Organooxygen compounds	Carbohydrates and carbohydrate conjugates	C15H18O8	35161.965723333335	27656.86244333333	0.7865562085165322	0.346378	UP
POS_3256	[M+H]+	Tamoxifen	372.23181	8.63	C07108	Phenylpropanoids and polyketides	Stilbenes	-	C26H29NO	35058.96690666667	26836.202136666667	0.7654590110458619	0.385603	UP
POS_2179	[M-H2O+H]+	Avocadene 2-acetate	311.25378	12.719	-	Lipids and lipid-like molecules	Fatty Acyls	Fatty alcohols	C19H36O4	20268.441776666667	15419.795486666666	0.7607785372242165	0.394452	UP
POS_1386	[M+H]+	2-[(1S,2S,4aR,8aS)-1-Hydroxy-4a-methyl-8-methylenedecahydro-2-naphthalenyl]acrylic acid	251.17058	7.91	-	Lipids and lipid-like molecules	Prenol lipids	Sesquiterpenoids	C15H22O3	22573.830983333333	16926.607513333332	0.7498331818746473	0.415358	UP
POS_4279	[M+Na]+	Nonaethylene glycol	437.23282	4.029	-	Organic oxygen compounds	Organooxygen compounds	Ethers	C18H38O10	18726.285346666664	13980.063153333334	0.7465475877639464	0.421694	UP
POS_3898	[M+Na]+	Hexa(methoxymethyl)melamine	413.2095	5.469	-	Organic nitrogen compounds	Organonitrogen compounds	Amines	C15H30N6O6	6620.8474756666665	4825.168186666667	0.7287840724922924	0.456437	UP
NEG_5486	[M+FA-H]-	Ginsenoside F3	815.47406	12.553	-	-	-	-	C41H70O13	635407.5765666666	436773.95656666666	0.6873917980750432	0.540795	UP
NEG_1542	[M-H]-	Hydron;tetradecyl sulfate	293.17807	9.971	-	Organic acids and derivatives	Organic sulfuric acids and derivatives	Sulfuric acid esters	C14H30O4S	94199.60617333333	63322.395229999995	0.6722150739513997	0.573005	UP
NEG_4958	[M-H]-	PE 36:3	740.51807	12.593	-	-	-	-	C41H76NO8P	19320.535943333332	12275.34698	0.635352301613335	0.654371	UP
POS_4162	[M+H-H2O]+	13'-Hydroxy-alpha-tocopherol	429.37393	12.473	-	-	-	-	C29H50O3	4782117.139333334	3020009.466666667	0.6315214325945351	0.663096	UP
POS_6343	[M+H]+	Tulipanin	609.26648	10.904	C16315	Phenylpropanoids and polyketides	Flavonoids	Flavonoid glycosides	C27H31O16	7010.437098666666	4276.839731666667	0.6100674853041747	0.712959	UP
NEG_5176	[M-H]-	PG 36:4	769.50653	12.842	-	-	-	-	C42H75O10P	32088.72576	19387.99878	0.6041997094246724	0.726903	UP
POS_2458	[M+H]+	Sinomenine HCl	330.16672	2.92	-	-	-	-	C19H23NO4.HCl	206081.98856666667	122203.4598	0.5929846691112828	0.753933	UP
POS_3748	[M+H]+	Dehydrocholic acid	403.24515	13.623	-	Lipids and lipid-like molecules	Steroids and steroid derivatives	Bile acids, alcohols and derivatives	C24H34O5	14593.329156666667	8652.878512333333	0.5929338274659858	0.754057	UP
NEG_3720	[M-H]-	2-[4-[(3R,5S,7R,8R,9S,12S,14S,17R)-3,7,12-Trihydroxy-10,13-dimethyl-2,3,4,5,6,7,8,9,11,12,14,15,16,17-tetradecahydro-1H-cyclopenta[a]phenanthren-17-yl]pentanoylamino]ethanesulfonic acid	514.28619	4.884	-	Lipids and lipid-like molecules	Steroids and steroid derivatives	Bile acids, alcohols and derivatives	C26H45NO7S	5792.227001333334	3297.7152023333333	0.5693345929940626	0.812651	UP
NEG_1672	[M-H]-	Arachidonic acid	303.22943	11.004	C00219	Lipids and lipid-like molecules	Fatty Acyls	Fatty acids and conjugates	C20H32O2	5270.190907666667	2991.1432293333332	0.5675588003808456	0.817158	UP
POS_1376	[M]+	2-[(E)-3-(4-Hydroxyphenyl)prop-2-enoyl]oxyethyl-trimethylazanium	250.1441	2.464	-	Phenylpropanoids and polyketides	Cinnamic acids and derivatives	Hydroxycinnamic acids and derivatives	[C14H20NO3]+	236.82992626666666	116.29995269	0.4910694966777473	1.026	UP
POS_2707	[M+H]+	Magnoflorine	342.16345	3.251	-	Alkaloids and derivatives	Aporphines	-	C20H24NO4+	13073.863428	5290.171380333333	0.40463719155911415	1.3053	UP
XY15 (CKvsLW)
ID	adduct	Compounds	m/z	rt(min)	kegg	Superclass	Class	Subclass	Formula	mean(XY15LW)	mean(XY15CK)	fc	New Log2FC	type
POS_2083	[M+Na]+	Guanosine	306.07791	1.425	-	Nucleosides, nucleotides, and analogues	Purine nucleosides	-	C10H13N5O5	234.01827373	750.4552323333334	3.206823212443553	-1.68114	DOWN
POS_1506	[M+H]+	Diaveridine	261.12836	2.72	-	Benzenoids	Benzene and substituted derivatives	Methoxybenzenes	C13H16N4O2	15594.60378	40148.12685	2.5744884202502	-1.36429	DOWN
NEG_3998	[M+HCOO]-	(2-Hydroxy-3-octadeca-9,12-dienoyloxypropyl) 2-(trimethylazaniumyl)ethyl phosphate	564.32574	10.238	-	Lipids and lipid-like molecules	Glycerophospholipids	Glycerophosphocholines	C26H50NO7P	5986.781978333333	14670.937945	2.4505549054726488	-1.29311	DOWN
NEG_4939	[M-H]-	PE 36:4	738.50702	13.2	-	-	-	-	C41H74NO8P	29615.017686666666	60578.30552	2.0455265690175053	-1.03247	DOWN
NEG_3962	[M+HCOO]-	[2-Hydroxy-3-[3,4,5-trihydroxy-6-(hydroxymethyl)oxan-2-yl]oxypropyl] octadeca-9,12,15-trienoate	559.31042	12.286	-	Lipids and lipid-like molecules	Glycerolipids	Glycosylglycerols	C27H46O9	8637.062071666667	17447.26341	2.0200460834054486	-1.01439	DOWN
NEG_4788	[M-H]-	PE 34:3	712.492	13.173	-	-	-	-	C39H72NO8P	47856.98865	95161.83482999999	1.9884626574806434	-0.991653	DOWN
POS_6159	[M+Na]+	Deoxykhivorin	593.27234	12.173	-	Organoheterocyclic compounds	Naphthopyrans	-	C32H42O9	79172.10128666667	150031.43826666666	1.8950038691461808	-0.922201	DOWN
NEG_5754	[M-H]-	PI 36:2	861.53198	12.674	-	-	-	-	C45H83O13P	16054.335624333333	29568.645613333334	1.841785689874114	-0.881105	DOWN
NEG_6428	[M-H]-	Ginsenoside Rb3	1077.59863	12.796	-	-	-	-	C53H90O22	558.8562467	992.4712471666667	1.775897206172656	-0.828548	DOWN
NEG_5617	[M-H]-	PI 34:1	835.52374	11.912	-	-	-	-	C43H81O13P	2800.028011	4888.536691	1.745888495327628	-0.803961	DOWN
NEG_1284	[M-H]-	Formononetin	267.06396	6.628	C00858	Phenylpropanoids and polyketides	Isoflavonoids	O-methylated isoflavonoids	C16H12O4	7329.957290333333	12225.85187	1.667929482498257	-0.738058	DOWN
NEG_1319	[M-H]-	(2r)-1-(2,4-Dihydroxyphenyl)-2-(4-methoxyphenyl)propan-1-one	271.09711	7.421	-	Phenylpropanoids and polyketides	Alpha-methyldeoxybenzoin flavonoids	-	C16H16O4	36217.056143333335	60201.48527333333	1.6622412665203585	-0.73313	DOWN
NEG_4958	[M-H]-	PE 36:3	740.51807	12.593	-	-	-	-	C41H76NO8P	13702.153193333334	19838.79778	1.4478598728302352	-0.533922	DOWN
NEG_1435	[M-H]-	trans-Vaccenic acid	281.24945	11.429	C08367	Lipids and lipid-like molecules	Fatty Acyls	Fatty acids and conjugates	C18H34O2	231505.23653333334	316222.72833333333	1.3659420109393592	-0.449896	DOWN
POS_18	[M+H]+	Butyraldehyde	73.06332	4.979	C01412	Organic oxygen compounds	Organooxygen compounds	Carbonyl compounds	C4H8O	66186.79391333333	81739.49389666667	1.2349819210717237	-0.30449	DOWN
NEG_6177	[M-H]-	Madecassoside	973.48926	12.097	-	-	-	-	C48H78O20	5733.31305	4748.282056	0.8281916606664275	0.271963	UP
NEG_5721	[M-H]-	PI 36:5	855.50549	12.387	-	-	-	-	C45H77O13P	49946.77885333333	40128.68329666667	0.8034288540308656	0.315758	UP
NEG_4533	[M+FA-H]-	Ginsenoside Rh2 (S-FORM)	667.4361	12.463	-	-	-	-	C36H62O8	31858.478786666667	25378.423283333334	0.7965987156284012	0.328075	UP
POS_550	-	-	167.03119	8.963	-	-	-	-	-	14142.229316666668	10842.413409333334	0.766669325362693	0.383324	UP
POS_4976	-	-	496.15659	5.147	-	-	-	-	-	43896.46965666667	31263.559316666666	0.7122112452594144	0.489623	UP
POS_6323	-	-	607.41064	10.923	-	-	-	-	-	58294.38594666667	38374.98953666667	0.6582964879632802	0.603191	UP
POS_1987	[M+H]+	Roquefortine A	299.18039	6.268	-	Alkaloids and derivatives	Ergoline and derivatives	Clavines and derivatives	C18H22N2O2	8051.520544333333	5243.77916	0.6512781195957547	0.618654	UP
POS_2402	[M+H]+	Clozapine	327.14142	3.384	C06924	Organic oxygen compounds	Organooxygen compounds	Ethers	C18H19ClN4	14224.15115	8981.007459333334	0.6313914527921292	0.663393	UP
POS_1902	[M+H]+	Norcimifugin	293.09738	3.552	-	-	-	-	C15H16O6	12739.780526666667	7996.981381	0.627717358573083	0.671813	UP
POS_2034	[M+H]+	2-Aminooctadecane-1,3-diol	302.30319	10.238	-	Organic nitrogen compounds	Organonitrogen compounds	Amines	C18H39NO2	21071.64603	13172.283173333333	0.6251188518723106	0.677798	UP
POS_4499	[M+K]+	[3-Hydroxy-1-(4-methoxy-7-oxofuro[3,2-g]chromen-9-yl)oxy-3-methylbutan-2-yl] (E)-2-methylbut-2-enoate	455.11179	0.629	-	Phenylpropanoids and polyketides	Coumarins and derivatives	Furanocoumarins	C22H24O8	159281.26913333332	99499.13245333334	0.6246756633389408	0.678821	UP
POS_2855	[M+Na]+	1-(4-Hydroxyphenyl)-3-[(2R,3R,4S,5S,6R)-3,4,5-trihydroxy-6-(hydroxymethyl)oxan-2-yl]oxypropan-1-one	351.10388	3.349	-	Lipids and lipid-like molecules	Fatty Acyls	Fatty acyl glycosides	C15H20O8	10322.225205	6386.274621333334	0.6186916575158499	0.692708	UP
POS_6390	[M+H]+	L-Glutathione (oxidized form)	613.47906	13.886	-	Organic acids and derivatives	Carboxylic acids and derivatives	Amino acids, peptides, and analogues	C20H32N6O12S2	1021887.6071333333	627950.7740333334	0.6145008214698898	0.702513	UP
POS_1671	[M+H]+	Nandrolone	275.19604	7.67	C07254	Lipids and lipid-like molecules	Steroids and steroid derivatives	Estrane steroids	C18H26O2	65618.41805333334	40243.82526	0.6133007538720396	0.705333	UP
POS_4676	[M+H]+	Biosone	469.34521	11.738	C02283	Lipids and lipid-like molecules	Prenol lipids	Triterpenoids	C30H46O4	17723.66567	10845.474756333333	0.6119205224397202	0.708584	UP
POS_3585	[M+H]+	4,9,13-trimethyl-15-(2,6,6-trimethylcyclohex-1-en-1-yl)pentadeca-2,4,6,8,10,12,14-heptaenoic acid	393.27689	10.367	-	-	-	-	C27H36O2	140712.46163333333	85702.84566666666	0.609063651306094	0.715335	UP
POS_4076	[M+Na]+	Icariside F2	425.13141	7.206	-	Organic oxygen compounds	Organooxygen compounds	Carbohydrates and carbohydrate conjugates	C18H26O10	533558.1470333333	324141.50176666665	0.6075092350645268	0.719022	UP
POS_3874	[M+H]+	gamma-Tocotrienol	411.19482	5.478	C14155	Lipids and lipid-like molecules	Prenol lipids	Quinone and hydroquinone lipids	C28H42O2	19690.206553333333	11927.624525	0.6057643170320519	0.723171	UP
POS_6363	-	-	611.15533	3.349	-	-	-	-	-	23503.846133333333	13818.460913666668	0.5879233907198372	0.7663	UP
NEG_5017	[M-H]-	alpha-Hederin	749.43311	12.73	-	-	-	-	C41H66O12	66344.2404	38994.11549	0.587754343932469	0.766715	UP
POS_3335	[M+H]+	7''-ethyl-6-methyl-4'',7''-dihydro-3''H-dispiro[oxane-2,6'-[7,9,12]triazatricyclo[6.3.1.04,12]dodecane-10',2''-oxepin]-8'-en-3-ol	376.26025	7.113	-	-	-	-	C21H33N3O3	793462.6457	464441.26009999996	0.5853347509387359	0.772666	UP
POS_5660	[M+H]+	Methyl 18-(hexadecanoyloxy)octadec-9-enoate	551.49554	13.333	-	-	-	-	C35H66O4	90275.60463999999	52589.61744333333	0.582545169905531	0.779558	UP
POS_1823	[M]+	Cyanidin	287.05148	3.337	-	Phenylpropanoids and polyketides	Flavonoids	Hydroxyflavonoids	C15H11O6	15750.763776666667	9026.931946	0.5731107439610379	0.803114	UP
POS_4684	[M+Na]+	Astragalin	471.08569	5.021	C12249	Phenylpropanoids and polyketides	Flavonoids	Flavonoid glycosides	-	13048.725180333333	7173.639361666667	0.5497578700238528	0.863132	UP
POS_5830	[M+H]+	3-Hydroxy-3',4'-didehydro-beta,psi-caroten-4-one	565.40045	10.712	-	Lipids and lipid-like molecules	Prenol lipids	Tetraterpenoids	C40H52O2	261549.78946666667	143514.4862	0.5487080929892711	0.865889	UP
POS_781	[M+H]+	(2-Oxo-2,3-dihydro-1H-indol-3-yl)acetic acid	192.06242	3.245	-	Organoheterocyclic compounds	Indoles and derivatives	Indolyl carboxylic acids and derivatives	C10H9NO3	21821.865869999998	11917.009329	0.5461040499466695	0.872752	UP
POS_4217	[M+ACN+H]+	[1,14-Dihydroxy-8-(hydroxymethyl)-4,12,12,15-tetramethyl-5-oxo-13-tetracyclo[8.5.0.02,6.011,13]pentadeca-3,8-dienyl] acetate	432.2373	7.994	-	Lipids and lipid-like molecules	Prenol lipids	Diterpenoids	C22H30O6	225513.59196666666	122873.17051333333	0.5448592674249777	0.876044	UP
POS_3898	[M+Na]+	Hexa(methoxymethyl)melamine	413.2095	5.469	-	Organic nitrogen compounds	Organonitrogen compounds	Amines	C15H30N6O6	25614.280846666665	13851.470230333332	0.5407713889471117	0.886909	UP
POS_2510	[M+Na]+	(4R)-4-Ethenyl-4,10-dimethyl-2-(2-methylprop-1-enyl)-2,3-dihydropyrano[3,2-c]chromen-5-one	333.14948	3.298	-	Phenylpropanoids and polyketides	Coumarins and derivatives	Pyranocoumarins	C20H22O3	146489.2965	79139.3774	0.5402399990363801	0.888328	UP
POS_3832	[M+H]+	Tinnevellin glucoside	409.1452	5.11	-	-	-	-	C20H24O9	109905.39073	59355.150180000004	0.5400567686967724	0.888817	UP
POS_2179	[M-H2O+H]+	Avocadene 2-acetate	311.25378	12.719	-	Lipids and lipid-like molecules	Fatty Acyls	Fatty alcohols	C19H36O4	50283.75279	26983.0455	0.536615586602879	0.898039	UP
POS_1911	[M+H]+	8-[3-Oxo-2-[(E)-pent-2-enyl]cyclopenten-1-yl]octanoic acid	293.20914	9.05	-	Lipids and lipid-like molecules	Fatty Acyls	Fatty acids and conjugates	C18H28O3	370925.3718	193370.83093333335	0.5213200434226358	0.939759	UP
POS_6067	[M+H]+	Antheraxanthin	585.42651	11.928	-	Lipids and lipid-like molecules	Prenol lipids	Tetraterpenoids	C40H56O3	322335.52653333335	167982.87352333334	0.5211429076092297	0.940249	UP
POS_1812	[M+H]+	Retinal	285.21664	11.653	-	Lipids and lipid-like molecules	Prenol lipids	Retinoids	C20H28O	67999.49536	35163.11793666667	0.5171085130927459	0.951461	UP
POS_2229	[M+H]+	Pergolide	315.19122	9.049	C07425	Organoheterocyclic compounds	Quinolines and derivatives	Indoloquinolines	C19H26N2S	252808.00396666667	130638.63766000001	0.5167504019264557	0.95246	UP
POS_3343	-	-	377.14441	3.783	-	-	-	-	-	68217.37152666667	35108.50956666667	0.5146564398621324	0.958318	UP
POS_3623	[M+H-H2O]+	Fucosterol	395.36111	13.382	-	Lipids and lipid-like molecules	Steroids and steroid derivatives	Stigmastanes and derivatives	-	61749.58704333333	31669.193853333334	0.5128648687336028	0.963349	UP
POS_4555	[M+H]+	3,5,5-trimethyl-4-(3,7,12,16,18-pentamethylnonadeca-1,3,5,7,9,11,13,15-octaen-1-yl)cyclohex-2-en-1-one	459.35629	11.658	-	-	-	-	C33H46O	544471.0847	279205.3623	0.5128010837413713	0.963529	UP
POS_4326	[M+Na]+	Simvastatin	441.27234	10.572	-	Organoheterocyclic compounds	Lactones	Delta valerolactones	C25H38O5	34945.64988	17816.23029666667	0.5098268413334962	0.971921	UP
POS_1091	[M+H]+	Methyl jasmonate	225.14616	5.075	-	Lipids and lipid-like molecules	Fatty Acyls	Lineolic acids and derivatives	C13H20O3	29562.895486666668	15011.111916666667	0.5077686630335961	0.977757	UP
POS_5848	[M+H]+	4-Oxogazaniaxanthin	567.41571	11.259	-	Lipids and lipid-like molecules	Prenol lipids	Tetraterpenoids	C40H54O2	210996.69566666667	106964.42602	0.5069483466650244	0.980089	UP
POS_5422	[M+H]+	Biochanin A 7-O-beta-d-glucoside-6''-O-malonate	533.41376	11.658	C12625	Phenylpropanoids and polyketides	Isoflavonoids	Isoflavonoid O-glycosides	C25H24O13	278244.1751333333	140899.26093333334	0.5063870999844474	0.981687	UP
POS_5653	[M+H-H2O]+	Lutein	551.42139	11.659	-	Lipids and lipid-like molecules	Prenol lipids	Tetraterpenoids	-	16485808.506666666	8342945.665	0.5060683351760523	0.982596	UP
POS_1806	[M+H]+	Tris(2-chloroethyl) phosphate	284.95966	5.755	-	Organic acids and derivatives	Organic phosphoric acids and derivatives	Phosphate esters	C6H12Cl3O4P	51308.97400666667	25944.157896666668	0.5056456185090681	0.983801	UP
POS_4159	[M+H]+	All-rac-3,4-Dehydro-alpha-tocopherol	429.37088	13.475	-	-	-	-	C29H48O2	363955.0773333333	183644.02076666665	0.5045788126166838	0.986848	UP
POS_6343	[M+H]+	Tulipanin	609.26648	10.904	C16315	Phenylpropanoids and polyketides	Flavonoids	Flavonoid glycosides	C27H31O16	9205.288158	4577.841706666666	0.4973056386820679	1.0078	UP
POS_2167	[M+NH4]+	14-(Hydroxymethyl)-5,9-dimethyltetracyclo[11.2.1.0~1,10~.0~4,9~]hexadecan-5-ol	310.27414	11.351	-	Lipids and lipid-like molecules	Prenol lipids	Diterpenoids	C19H32O2	1172506.6915666666	575965.2074333334	0.4912255184349923	1.02554	UP
POS_6260	[M+H]+	Nostoxanthin	601.4234	10.706	C16284	Lipids and lipid-like molecules	Prenol lipids	Tetraterpenoids	C40H56O4	317121.2659666667	155281.86883666666	0.4896608506002517	1.03015	UP
POS_2370	[M+H]+	Skimmin	325.08829	3.031	-	Phenylpropanoids and polyketides	Coumarins and derivatives	Coumarin glycosides	C15H16O8	29524.11849333333	14353.167258	0.4861505775774814	1.04052	UP
POS_3936	[M+H]+	7-Hydroxymitragynine	415.23782	5.336	-	Alkaloids and derivatives	Corynanthean-type alkaloids	-	C23H30N2O5	19498.630426666667	9273.861348	0.47561603789961093	1.07213	UP
POS_2347	[M+H]+	Gelsemine	323.18051	5.877	-	Alkaloids and derivatives	Gelsemium alkaloids	-	C20H22N2O2	15786.722756666666	7444.808026666667	0.4715866707371393	1.08441	UP
POS_1919	[M+H]+	3alpha,17beta-Dihydroxy-5alpha-androstane	293.24762	11.35	-	Lipids and lipid-like molecules	Steroids and steroid derivatives	Androstane steroids	C19H32O2	1551273.0696666667	720239.0936666667	0.46428904604231264	1.1069	UP
POS_2868	[M+H]+	Vinpocetine	351.21295	6.811	-	Alkaloids and derivatives	Eburnan-type alkaloids	-	C22H26N2O2	467407.5835333333	214759.90103333333	0.4594702965875556	1.12196	UP
POS_3089	[M+H]+	Hydrocortisone	363.21173	7.891	C00735	Lipids and lipid-like molecules	Steroids and steroid derivatives	Hydroxysteroids	C21H30O5	25493.190300000002	11436.526769333334	0.44861104611663033	1.15646	UP
POS_6511	[M+H]+	Asteriaceramide A	626.56476	13.789	-	-	-	-	C38H75NO5	80509.86981666666	35535.20286	0.4413769757784867	1.17992	UP
POS_2102	[M+H]+	h_61_17_Epioxandrolone	307.22333	9.775	-	Lipids and lipid-like molecules	Steroids and steroid derivatives	Steroid lactones	C19H30O3	171493.40039999998	74746.41215	0.4358559103479064	1.19808	UP
POS_3382	[M+Na]+	(2E,4E)-12-Hydroxy-13-(hydroxymethyl)-14-methoxy-3,5,7-trimethyl-14-oxotetradeca-2,4-dienoic acid	379.20551	6.848	-	Lipids and lipid-like molecules	Fatty Acyls	Fatty acids and conjugates	C19H32O6	22649.325546666667	9518.735231	0.42026572541365964	1.25063	UP
POS_154	[M+H]+	Nicotinamide	123.05269	1.529	C00153	Organoheterocyclic compounds	Pyridines and derivatives	Pyridinecarboxylic acids and derivatives	C6H6N2O	147015.1645	61510.49414333333	0.41839557403844096	1.25706	UP
POS_4177	-	-	430.37778	13.492	-	-	-	-	-	553965.8908333334	203908.6715	0.36808885686672743	1.44187	UP
