# Supplementary material for: Comparative Metabolome and Transcriptome Analysis of Rapeseed (Brassica napus L.) Cotyledons in Response to Cold Stress
Source: Plants (Basel). 2024 Aug 9;13(16):2212. doi: 10.3390/plants13162212 (PMC11360269; doi:10.3390/plants13162212)
Supplement: Supplementary file 1 [file plants-13-02212-s001.zip › Table S2R1 Plants.xlsx]

## Sheet: Table S2
Supplementary Table 2. Statistics of full-length sequence data of cotyledons of the two contrasting genotypes of Brassica napus L. (Cold sensitive genotype, XY15, and cold tolerant genotype, GX74). Analyses were done on 12 libraries (2 genotypes × 2 conditions [before cold stress (CK) and after cold stress (LW)] × 3 biological repeats (1,2,3)].
											Consisteny sequence statistics
Library	Read number	Read base	Number of clean reads (except rRNA)	Number of full-length (FL) reads	Mapped reads	Mapped reads (%)	Mean length	Max length	N50a	Mean Qb	Sample Name	Seq Num	Mean Length(bp)	N50(bp)	Max Length(bp)
XY15CK-1	7361421	5744245719	6925458	5830224	5051069	0.866359	867	10256	867	11.35	GX74C1	19017	909	1200	5090
XY15CK-2	8164116	6240565433	7572292	6376502	5579948	0.87508	853	11324	853	11.31	GX74C2	20798	927	1230	5073
XY15CK-3	8351027	6469351158	7888811	6665140	5848655	0.877499	862	11925	862	11.33	GX74C3	20439	940	1240	5105
XY15CK (average)	7.95885e+06	6.15139e+09	7462187	6290622	5493224	0.87324	860.667	11168.3	860.667	11.33		20084.7	925.333	1223.33	5089.33
XY15LW-1	8707582	6531193473	8151950	6906082	6145569	0.889878	818	10912	818	11.24	GX74T1	16867	892	1149	5101
XY15LW-2	8038793	6550890113	7632784	6493620	5801529	0.89342	877	15104	877	11.36	GX74T2	17490	887	1157	5099
XY15LW-3	8636725	6534397663	8122116	6877341	6014091	0.874479	835	11742	835	11.22	GX74T3	17285	892	1150	5109
XY15LW (average)	8.46103e+06	6538827083	7968950	6.75901e+06	5987063	0.885789	843.333	12586	843.333	11.2733		17214	890.333	1152	5103
GX74CK-1	7316418	6160747909	6903369	5843065	5274458	0.902687	545	17458	921	11.35	XY15C1	16807	903	1187	5496
GX74CK-2	7808403	6556560734	7346184	6262353	5558070	0.887537	522	11759	952	11.33	XY15C2	17633	917	1199	5129
GX74CK-3	7522903	6445166070	7112770	6023414	5421381	0.900051	547	11288	963	11.31	XY15C3	18582	917	1212	5111
GX74CK (average)	7.54924e+06	6387491571	7.12077e+06	6042944	5.41797e+06	0.896578	538	13501.7	945.333	11.33		17674	912.333	1199.33	5245.33
GX74LW-1	8732896	6535294182	8223619	7015873	6047144	0.861923	378	9935	820	11.29	XY15T1	16897	904	1175	5120
GX74LW-2	8142707	6433325139	7631436	6353671	5611120	0.88313	467	10210	861	11.37	XY15T2	17784	910	1180	5097
GX74LW-3	8456981	6476760644	7880881	6637865	5820759	0.876902	403	20094	846	11.27	XY15T3	17133	907	1175	5100
GX74LW (average)	8.44419e+06	6.48179e+09	7.91198e+06	6.66914e+06	5826341	0.873628	416	13413	842.333	11.31		17271.3	907	1176.67	5105.67
Total	97239972	76678498237	91391670	77285150	68173793	0.882107	7974	152007	10475	135.73		216732	10905	14254	61630
Grand mean	8103331	6.38987e+09	7.61597e+06	6.44043e+06	5.68115e+06	0.882309	664.5	12667.2	872.917	11.3108		18061	908.75	1187.83	5135.83
a N50 is defined as the length of the longest contig such that all contigs of at least that length compose at least 50% of the bases of the assembly (Miller et al., 2010).
b Mean Q is defined as The Q-score is the base quality value and a mapping to the probability of base identification error (Song et al., 2019)
Miller JR, Koren S, Sutton G. (2010). Assembly algorithms for next-generation sequencing data. Genomics. 95:315–327. doi: 10.1016/j.ygeno.2010.03.001
Song, S. Q., Ma, W. W., Zeng, S. X., Zhang, C. L., Yan, J., Sun, C. C., Li, X., Wang, R. M., & Li, Z. Q. (2019). Transcriptome analysis of differential gene expression in the longissimus dorsi muscle from Debao and landrace pigs based on RNA-sequencing. Bioscience reports, 39(12), BSR20192144. https://doi.org/10.1042/BSR20192144
Full length sequence data statistics
Sample Name	Seq Num	Mean Length(bp)	N50(bp)	Max Length(bp)
GX74C1	5861600	545	921	17458
GX74C2	6285560	522	952	11759
GX74C3	6044241	547	963	11288
GX74T1	7017227	378	820	9935
GX74T2	6409021	467	861	10210
GX74T3	6664150	403	846	20094
XY15C1	5850267	390	867	10256
XY15C2	6397459	386	853	11324
XY15C3	6713623	390	862	11925
XY15T1	6957074	372	818	10912
XY15T2	6513621	490	877	15104
XY15T3	6902001	377	835	11742
Note: Sample Name is the sample name; Seq Num is the number of sequences; Mean Length is the average length of the full-length sequence; N50 is the N50 length; Max Length is the longest sequence length.
Consensus transcript sequence statistics
Sample Name	Seq Num	Mean Length(bp)	N50(bp)	Max Length(bp)
GX74C1	19017	909	1200	5090
GX74C2	20798	927	1230	5073
GX74C3	20439	940	1240	5105
Average	20084.7	925.333	1223.33	5089.33
GX74T1	16867	892	1149	5101
GX74T2	17490	887	1157	5099
GX74T3	17285	892	1150	5109
Average	17214	890.333	1152	5103
XY15C1	16807	903	1187	5496
XY15C2	17633	917	1199	5129
XY15C3	18582	917	1212	5111
Average	17674	912.333	1199.33	5245.33
XY15T1	16897	904	1175	5120
XY15T2	17784	910	1180	5097
XY15T3	17133	907	1175	5100
Average	17271.3	907	1176.67	5105.67
