# Supplementary material for: Comparative Metabolome and Transcriptome Analysis of Rapeseed (Brassica napus L.) Cotyledons in Response to Cold Stress
Source: Plants (Basel). 2024 Aug 9;13(16):2212. doi: 10.3390/plants13162212 (PMC11360269; doi:10.3390/plants13162212)
Supplement: Supplementary file 1 [file plants-13-02212-s001.zip › Table S3V2.xlsx]

## Sheet: Table S3 A
Supplementary Table 3 A. Four hundred and sixty one unique differentially expressed genes detected in cold sensitive genotype (XY15) under control and after cold stress (18 hr) in cotyledons of Brassica napus L.
Unique XY15	XY15LW	XY15CK	log2FoldChange	pvalue	padj	diffType	annotation
BnaC09g32750D	13.9959	57.9703	-2.04734	0.000110759	0.00491316	Down	Xyloglucan endotransglucosylase/hydrolase {ECO:0000256|RuleBase:RU361120} EC=2.4.1.207 {ECO:0000256|RuleBase:RU361120} OS=Brassica napus (Rape) ORFNames=GSBRNA2T00033377001 {ECO:0000313|EMBL:CDY25903.1} PE=3
BnaC05g21010D	4.45845	59.4693	-3.73714	1.46808e-10	2.57461e-08	Down	WD_REPEATS_REGION domain-containing protein {ECO:0000259|PROSITE:PS50294} OS=Brassica oleracea var. oleracea Name=106343144 {ECO:0000313|EnsemblPlants:Bo5g043830.1} PE=4
BnaA03g18300D	40.0971	11.8925	1.75083	8.16109e-05	0.00380481	Up	Water channel protein {ECO:0000313|EMBL:ABL97985.1} OS=Brassica campestris (Field mustard) {ECO:0000313|EMBL:RID69927.1} PE=2
BnaC04g20360D	57.3086	27.7734	1.04086	0.00190286	0.0473189	Up	V-type proton ATPase proteolipid subunit {ECO:0000256|RuleBase:RU363060} OS=Brassica oleracea (Wild cabbage) ORFNames=BOLC1T01238H {ECO:0000313|EMBL:VDD48849.1} PE=3
BnaC04g24800D	37.4049	14.314	1.37949	0.00107195	0.0305907	Up	VQ domain-containing protein {ECO:0000259|Pfam:PF05678} OS=Brassica oleracea (Wild cabbage) ORFNames=BOLC4T25239H {ECO:0000313|EMBL:VDD09788.1} PE=4
BnaC04g07160D	144.139	297.175	-1.04455	0.000743546	0.0230982	Down	Vacuolar cation/proton exchanger {ECO:0000256|RuleBase:RU365028} OS=Brassica oleracea (Wild cabbage) ORFNames=BOLC4T22557H {ECO:0000313|EMBL:VDD05539.1} PE=3
BnaC04g06800D	71.3127	8.80896	3.01923	4.14155e-13	1.0498e-10	Up	Transcription factor WRKY33-2 {ECO:0000313|EMBL:AVK51625.1} OS=Brassica oleracea var. italica (Broccoli) Name=WRKY33 {ECO:0000313|EMBL:AVK51625.1} PE=2
BnaA05g00520D	1.35551	28.7046	-4.39014	9.01196e-07	7.63587e-05	Down	TPR_REGION domain-containing protein {ECO:0000259|PROSITE:PS50293} OS=Brassica rapa subsp. pekinensis (Chinese cabbage) (Brassica pekinensis) PE=4
BnaC06g33640D	24.9971	4.46307	2.50316	5.21447e-05	0.00259982	Up	Tify domain-containing protein {ECO:0000259|PROSITE:PS51320} OS=Brassica oleracea (Wild cabbage) ORFNames=BOLC6T39724H {ECO:0000313|EMBL:VDD64271.1} PE=3
BnaA09g48840D	320.96	131.193	1.29007	1.26054e-06	0.000103043	Up	Thioredoxin domain-containing protein {ECO:0000259|PROSITE:PS51352} OS=Brassica campestris (Field mustard) ORFNames=BRAA09T41929Z {ECO:0000313|EMBL:VDC64318.1} PE=4
BnaCnng56120D	168.802	61.6143	1.45447	4.07013e-06	0.000288049	Up	Sulfotransferase {ECO:0000256|RuleBase:RU361155} EC=2.8.2.- {ECO:0000256|RuleBase:RU361155} OS=Brassica napus (Rape) ORFNames=GSBRNA2T00066095001 {ECO:0000313|EMBL:CDY67730.1} PE=3
BnaC03g00280D	679.543	334.971	1.02022	8.8705e-07	7.53718e-05	Up	SOR_SNZ domain-containing protein {ECO:0000259|Pfam:PF01680} OS=Brassica oleracea (Wild cabbage) ORFNames=BOLC3T12614H {ECO:0000313|EMBL:VDC84920.1} PE=3
BnaC05g40290D	597.373	298.273	1.00218	3.73121e-05	0.00195785	Up	Serine O-acetyltransferase {ECO:0000256|ARBA:ARBA00013266} EC=2.3.1.30 {ECO:0000256|ARBA:ARBA00013266} OS=Brassica napus (Rape) ORFNames=GSBRNA2T00023757001 {ECO:0000313|EMBL:CDY23565.1} PE=3
BnaC08g01640D	24.4959	5.81227	2.0982	0.000406453	0.0142066	Up	Salt tolerance protein {ECO:0000313|EMBL:AEW46252.1} OS=Brassica napus (Rape) Name=STO-2 {ECO:0000313|EMBL:AEW46252.1} PE=2
BnaA03g27900D	248.279	107.362	1.20961	2.03796e-07	2.0423e-05	Up	S-adenosylmethionine decarboxylase proenzyme {ECO:0000256|PIRNR:PIRNR001355} EC=4.1.1.50 {ECO:0000256|PIRNR:PIRNR001355} OS=Brassica napus (Rape) PE=2
BnaC05g05130D	4.45897	18.4492	-2.05219	0.00179383	0.0451286	Down	RRM domain-containing protein {ECO:0000259|PROSITE:PS50102} OS=Brassica oleracea (Wild cabbage) ORFNames=BOLC5T29313H {ECO:0000313|EMBL:VDD41766.1} PE=4
BnaCnng23900D	128.882	62.8255	1.03637	0.000691014	0.0218031	Up	RNA_pol_sigma70 domain-containing protein {ECO:0000259|PROSITE:PS00715} OS=Brassica oleracea (Wild cabbage) ORFNames=BOLC2T09801H {ECO:0000313|EMBL:VDD23892.1} PE=3
BnaCnng24910D	0.672203	10.363	-3.92497	0.00142259	0.0379501	Down	RING-type E3 ubiquitin transferase {ECO:0000256|ARBA:ARBA00012483} EC=2.3.2.27 {ECO:0000256|ARBA:ARBA00012483} OS=Brassica napus (Rape) ORFNames=GSBRNA2T00010459001 {ECO:0000313|EMBL:CDY53333.1} PE=4
BnaC08g39830D	13.3759	33.629	-1.33492	0.00187087	0.0466774	Down	RING-type domain-containing protein {ECO:0000259|PROSITE:PS50089} OS=Brassica oleracea (Wild cabbage) ORFNames=BOLC8T52145H {ECO:0000313|EMBL:VDD58916.1} PE=4
BnaC08g05120D	233.264	79.7258	1.5488	2.18494e-08	2.58457e-06	Up	Rieske domain-containing protein {ECO:0000259|PROSITE:PS51296} OS=Brassica oleracea (Wild cabbage) ORFNames=BOLC8T47573H {ECO:0000313|EMBL:VDD54344.1} PE=4
BnaC08g27970D	28.3126	8.02913	1.80724	0.000415678	0.0144009	Up	Response regulatory domain-containing protein {ECO:0000259|PROSITE:PS50110} OS=Brassica oleracea (Wild cabbage) ORFNames=BOLC8T50851H {ECO:0000313|EMBL:VDD57622.1} PE=4
BnaA07g17200D	36.7965	83.4444	-1.17869	0.000426052	0.0146372	Down	PUA domain-containing protein {ECO:0000259|PROSITE:PS50890} OS=Brassica rapa subsp. pekinensis (Chinese cabbage) (Brassica pekinensis) PE=3
BnaA07g33280D	161.918	78.9751	1.03188	0.000105121	0.00471507	Up	PsbP domain-containing protein {ECO:0000259|Pfam:PF01789} OS=Brassica oleracea var. oleracea Name=106298415 {ECO:0000313|EnsemblPlants:Bo6g121060.1} PE=4
BnaC09g30720D	56.3899	27.5458	1.03255	0.00168291	0.0429834	Up	Protein kinase domain-containing protein {ECO:0000259|PROSITE:PS50011} OS=Brassica oleracea var. oleracea PE=4
BnaA03g09490D	20.4332	5.71083	1.84949	0.00154403	0.0400466	Up	Protein kinase domain-containing protein {ECO:0000259|PROSITE:PS50011} OS=Brassica oleracea var. oleracea Name=106333043 {ECO:0000313|EnsemblPlants:Bo3g018170.1} PE=3
BnaC07g45710D	14.9145	2.89039	2.39097	0.0013856	0.0372507	Up	Protein kinase domain-containing protein {ECO:0000259|PROSITE:PS50011} OS=Brassica oleracea (Wild cabbage) ORFNames=BOLC7T46552H {ECO:0000313|EMBL:VDD40992.1} PE=3
BnaA06g02230D	17.4757	3.96676	2.11555	0.00136977	0.0369899	Up	Protein kinase domain-containing protein {ECO:0000259|PROSITE:PS50011} OS=Brassica campestris (Field mustard) {ECO:0000313|EMBL:RID56820.1} PE=4
BnaC08g39000D	28.0995	64.1981	-1.19386	0.000236411	0.00926975	Down	Protein DETOXIFICATION {ECO:0000256|RuleBase:RU004914} Multidrug and toxic compound extrusion protein {ECO:0000256|RuleBase:RU004914} OS=Brassica oleracea (Wild cabbage) ORFNames=BOLC8T52059H {ECO:0000313|EMBL:VDD58830.1} PE=3
BnaAnng12080D	53.7427	22.5046	1.2532	0.0002618	0.00999614	Up	Probable purine permease {ECO:0000256|RuleBase:RU368015} OS=Brassica napus (Rape) ORFNames=GSBRNA2T00008684001 {ECO:0000313|EMBL:CDY53149.1} PE=3
BnaA05g23280D	7.84943	28.8505	-1.87267	0.000237233	0.0092706	Down	PPM-type phosphatase domain-containing protein {ECO:0000259|PROSITE:PS51746} OS=Brassica campestris (Field mustard) {ECO:0000313|EMBL:RID63499.1} PE=4
BnaC02g09390D	7.23717	28.4554	-1.9756	0.000886797	0.0264061	Down	Poly(A)-specific ribonuclease {ECO:0000256|ARBA:ARBA00012161} EC=3.1.13.4 {ECO:0000256|ARBA:ARBA00012161} OS=Brassica napus (Rape) ORFNames=GSBRNA2T00059074001 {ECO:0000313|EMBL:CDY35673.1} PE=3
BnaA10g14100D	9.43641	45.7661	-2.26688	9.87553e-06	0.000620595	Down	Poly(A)-specific ribonuclease {ECO:0000256|ARBA:ARBA00012161} EC=3.1.13.4 {ECO:0000256|ARBA:ARBA00012161} OS=Brassica campestris (Field mustard) ORFNames=BRARA_J01482 {ECO:0000313|EMBL:RID41525.1} PE=3
BnaA06g40660D	14.2312	40.7234	-1.51083	0.000252646	0.00975776	Down	PKS_ER domain-containing protein {ECO:0000259|SMART:SM00829} OS=Brassica rapa subsp. pekinensis (Chinese cabbage) (Brassica pekinensis) PE=3
BnaC07g44880D	12.7897	37.4708	-1.55909	0.000702264	0.0221118	Down	PKS_ER domain-containing protein {ECO:0000259|SMART:SM00829} OS=Brassica rapa subsp. pekinensis (Chinese cabbage) (Brassica pekinensis) PE=3
BnaA03g51010D	20.6208	61.3996	-1.57921	0.000110964	0.00491502	Down	PKS_ER domain-containing protein {ECO:0000259|SMART:SM00829} OS=Brassica oleracea (Wild cabbage) ORFNames=BOLC7T46471H {ECO:0000313|EMBL:VDD40911.1} PE=3
BnaA04g21230D	84.7209	33.2201	1.34606	3.39559e-05	0.00180008	Up	Phenylalanine ammonia-lyase {ECO:0000256|ARBA:ARBA00012139} EC=4.3.1.24 {ECO:0000256|ARBA:ARBA00012139} OS=Brassica napus (Rape) ORFNames=GSBRNA2T00005466001 {ECO:0000313|EMBL:CDY18464.1} PE=3
BnaA04g21240D	18.6819	2.67178	2.75369	0.000288656	0.010776	Up	Phenylalanine ammonia-lyase {ECO:0000256|ARBA:ARBA00012139} EC=4.3.1.24 {ECO:0000256|ARBA:ARBA00012139} OS=Brassica napus (Rape) ORFNames=GSBRNA2T00005465001 {ECO:0000313|EMBL:CDY18463.1} PE=3
BnaA02g00660D	83.3731	34.2395	1.28352	2.07353e-05	0.00117347	Up	Peptidase A1 domain-containing protein {ECO:0000259|PROSITE:PS51767} OS=Brassica rapa subsp. pekinensis (Chinese cabbage) (Brassica pekinensis) PE=4
BnaC04g03810D	15.7883	61.3456	-1.95737	1.80957e-06	0.000140318	Down	O-fucosyltransferase family protein {ECO:0000256|ARBA:ARBA00019955} OS=Brassica napus (Rape) ORFNames=GSBRNA2T00087919001 {ECO:0000313|EMBL:CDY47678.1} PE=3
BnaC04g10470D	67.4389	33.0203	1.02941	0.0015689	0.0405869	Up	Nuclear transcription factor Y subunit {ECO:0000256|RuleBase:RU367155} OS=Brassica oleracea (Wild cabbage) ORFNames=BOLC4T22992H {ECO:0000313|EMBL:VDD06400.1} PE=3
BnaC01g11140D	47.4353	18.9555	1.32803	0.000506306	0.0170069	Up	Non-specific serine/threonine protein kinase {ECO:0000256|ARBA:ARBA00012513} EC=2.7.11.1 {ECO:0000256|ARBA:ARBA00012513} OS=Brassica napus (Rape) Name=CIPK12.1 {ECO:0000313|EMBL:AGA37201.1} PE=2
BnaA10g00690D	212.311	100.274	1.08366	1.69141e-06	0.000132518	Up	Non-specific serine/threonine protein kinase {ECO:0000256|ARBA:ARBA00012513} EC=2.7.11.1 {ECO:0000256|ARBA:ARBA00012513} OS=Brassica campestris (Field mustard) {ECO:0000313|EMBL:RID39993.1} PE=3
BnaC07g07730D	6.12811	21.6951	-1.82424	0.00186963	0.0466774	Down	NAD(P)-bd_dom domain-containing protein {ECO:0000259|Pfam:PF16363} OS=Brassica oleracea (Wild cabbage) ORFNames=BOLC7T41826H {ECO:0000313|EMBL:VDD36266.1} PE=4
BnaA07g24270D	150.255	48.5726	1.6303	6.9961e-07	6.15249e-05	Up	NAC domain-containing protein {ECO:0000259|PROSITE:PS51005} OS=Brassica campestris (Field mustard) {ECO:0000313|EMBL:RID55203.1} PE=4
BnaA07g05600D	35.1396	159.199	-2.18307	1.23711e-12	2.87047e-10	Down	multiprotein-bridging factor 1c {ECO:0000313|RefSeq:XP_018487238.1} OS=Raphanus sativus (Radish) (Raphanus raphanistrum var. sativus) Name=LOC108857726 {ECO:0000313|RefSeq:XP_018487238.1} PE=4
BnaA05g24830D	25.0826	8.34219	1.60227	0.0020191	0.0492751	Up	Mitogen-activated protein kinase {ECO:0000256|ARBA:ARBA00012411} EC=2.7.11.24 {ECO:0000256|ARBA:ARBA00012411} OS=Brassica campestris (Field mustard) ORFNames=BRAA05T22288Z {ECO:0000313|EMBL:VDC72574.1} PE=4
BnaC04g15030D	135.1	66.5055	1.02486	6.39069e-05	0.00310417	Up	MFS domain-containing protein {ECO:0000259|PROSITE:PS50850} OS=Brassica oleracea var. oleracea Name=106342478 {ECO:0000313|EnsemblPlants:Bo4g061270.1} PE=4
BnaA06g17430D	64.336	22.3196	1.52656	5.04531e-05	0.00253222	Up	MFS domain-containing protein {ECO:0000259|PROSITE:PS50850} OS=Brassica campestris (Field mustard) ORFNames=BRARA_F01761 {ECO:0000313|EMBL:RID58459.1} PE=3
BnaC06g10920D	76.223	24.2378	1.64745	5.91406e-07	5.24681e-05	Up	Methyltransf_11 domain-containing protein {ECO:0000259|Pfam:PF08241} OS=Brassica oleracea var. oleracea Name=106296545 {ECO:0000313|EnsemblPlants:Bo6g051320.1} PE=4
BnaC08g18280D	24.8855	3.80916	2.71999	1.35712e-05	0.000817087	Up	MADS-box domain-containing protein {ECO:0000259|PROSITE:PS50066} OS=Brassica oleracea var. oleracea PE=4
BnaCnng20480D	114.908	51.1464	1.16707	1.19482e-05	0.000734026	Up	Lipase_3 domain-containing protein {ECO:0000259|Pfam:PF01764} OS=Brassica oleracea (Wild cabbage) ORFNames=BOLC8T46818H {ECO:0000313|EMBL:VDD53589.1} PE=4
BnaA01g36770D	17.0539	2.25223	2.94699	0.000114627	0.00504762	Up	LEA_2 domain-containing protein {ECO:0000259|Pfam:PF03168} OS=Brassica campestris (Field mustard) {ECO:0000313|EMBL:RID80133.1} PE=4
BnaC09g25750D	201.235	84.7748	1.24576	1.35538e-06	0.000109903	Up	J domain-containing protein {ECO:0000259|PROSITE:PS50076} OS=Brassica oleracea (Wild cabbage) ORFNames=BOLC9T56583H {ECO:0000313|EMBL:VDD31260.1} PE=4
BnaC05g40060D	577.349	271.079	1.09052	3.08995e-05	0.00166438	Up	J domain-containing protein {ECO:0000259|PROSITE:PS50076} OS=Brassica oleracea (Wild cabbage) ORFNames=BOLC5T34126H {ECO:0000313|EMBL:VDD46579.1} PE=4
BnaA09g23050D	189.185	78.8228	1.26005	1.47524e-05	0.000875968	Up	J domain-containing protein {ECO:0000259|PROSITE:PS50076} OS=Brassica campestris (Field mustard) {ECO:0000313|EMBL:RID45810.1} PE=4
BnaC01g00680D	17.7599	50.46	-1.50796	5.32074e-05	0.00264843	Down	Inositol-3-phosphate synthase {ECO:0000256|ARBA:ARBA00012125} EC=5.5.1.4 {ECO:0000256|ARBA:ARBA00012125} OS=Brassica napus (Rape) Name=MIPS2 {ECO:0000313|EMBL:ACJ65004.1} PE=2
BnaC09g44950D	136.355	66.9921	1.02517	0.000176105	0.00724698	Up	Hydrolase_4 domain-containing protein {ECO:0000259|Pfam:PF12146} OS=Brassica oleracea (Wild cabbage) ORFNames=BOLC9T59346H {ECO:0000313|EMBL:VDD34023.1} PE=4
BnaA03g06490D	46.838	8.1807	2.52012	9.1632e-09	1.14688e-06	Up	HTH myb-type domain-containing protein {ECO:0000259|PROSITE:PS51294} OS=Brassica rapa subsp. pekinensis (Chinese cabbage) (Brassica pekinensis) PE=4
BnaC03g00940D	44.3101	19.9185	1.15935	0.00192131	0.0476599	Up	HTH myb-type domain-containing protein {ECO:0000259|PROSITE:PS51294} OS=Brassica oleracea (Wild cabbage) ORFNames=BOLC3T12679H {ECO:0000313|EMBL:VDC85054.1} PE=4
BnaA10g17370D	87.242	36.1286	1.26838	0.000110569	0.00491316	Up	HTH myb-type domain-containing protein {ECO:0000259|PROSITE:PS51294} OS=Brassica campestris (Field mustard) ORFNames=BRAA10T44269Z {ECO:0000313|EMBL:VDD19197.1} PE=4
BnaC01g01790D	26.7039	70.9064	-1.40945	2.08507e-05	0.00117779	Down	HSF_DOMAIN domain-containing protein {ECO:0000259|SMART:SM00415} OS=Brassica oleracea var. oleracea Name=106324162 {ECO:0000313|EnsemblPlants:Bo1g005040.1} PE=3
BnaA06g21470D	6.48669	30.2757	-2.21953	3.46207e-05	0.00182767	Down	HSF_DOMAIN domain-containing protein {ECO:0000259|PROSITE:PS00434} OS=Brassica campestris (Field mustard) ORFNames=BRAA06T25812Z {ECO:0000313|EMBL:VDC67272.1} PE=3
BnaA01g34550D	129.948	48.0378	1.43533	4.8183e-06	0.000330317	Up	Homeobox domain-containing protein {ECO:0000259|PROSITE:PS50071} OS=Brassica rapa subsp. pekinensis (Chinese cabbage) (Brassica pekinensis) PE=4
BnaA06g31630D	1.0158	18.0719	-4.14307	8.76723e-05	0.00404984	Down	Hexosyltransferase {ECO:0000256|RuleBase:RU362027} EC=2.4.1.- {ECO:0000256|RuleBase:RU362027} OS=Brassica rapa subsp. pekinensis (Chinese cabbage) (Brassica pekinensis) PE=3
BnaA07g18350D	106.669	51.0718	1.062	0.000398769	0.0140093	Up	GUN4 domain-containing protein {ECO:0000259|Pfam:PF05419} OS=Brassica rapa subsp. pekinensis (Chinese cabbage) (Brassica pekinensis) PE=4
BnaA05g35460D	122.534	44.7721	1.45353	4.12624e-06	0.000290803	Up	Glycosyltransferase {ECO:0000256|RuleBase:RU362057} EC=2.4.1.- {ECO:0000256|RuleBase:RU362057} OS=Brassica rapa subsp. pekinensis (Chinese cabbage) (Brassica pekinensis) PE=3
BnaC04g14940D	56.9379	24.7166	1.20148	0.00132685	0.0360893	Up	Glycosyltransferase {ECO:0000256|RuleBase:RU362057} EC=2.4.1.- {ECO:0000256|RuleBase:RU362057} OS=Brassica oleracea var. oleracea Name=106342560 {ECO:0000313|EnsemblPlants:Bo4g061180.1} PE=3
BnaA03g20510D	25.5466	66.9769	-1.38757	7.63603e-05	0.00359896	Down	Glycosyltransferase {ECO:0000256|RuleBase:RU362057} EC=2.4.1.- {ECO:0000256|RuleBase:RU362057} OS=Brassica napus (Rape) ORFNames=GSBRNA2T00042418001 {ECO:0000313|EMBL:CDY64614.1} PE=3
BnaAnng19440D	28.5074	84.8422	-1.57555	9.83592e-07	8.31066e-05	Down	Glycosyltransferase {ECO:0000256|RuleBase:RU362057} EC=2.4.1.- {ECO:0000256|RuleBase:RU362057} OS=Brassica napus (Rape) ORFNames=GSBRNA2T00042418001 {ECO:0000313|EMBL:CDY64614.1} PE=3
BnaC07g33030D	31.8568	10.1366	1.65777	0.000514532	0.0172257	Up	Glycosyltransferase {ECO:0000256|RuleBase:RU362057} EC=2.4.1.- {ECO:0000256|RuleBase:RU362057} OS=Brassica napus (Rape) ORFNames=GSBRNA2T00031457001 {ECO:0000313|EMBL:CDY09758.1} PE=3
BnaA03g41940D	75.3353	9.11929	3.04966	1.83757e-12	4.19912e-10	Up	Glycosyltransferase {ECO:0000256|RuleBase:RU362057} EC=2.4.1.- {ECO:0000256|RuleBase:RU362057} OS=Brassica campestris (Field mustard) ORFNames=BRAA03T14009Z {ECO:0000313|EMBL:VDC82791.1} PE=3
BnaA10g05680D	0.709406	58.9544	-6.40201	0.000409861	0.014276	Down	Glyco_hydro_19_cat domain-containing protein {ECO:0000259|PROSITE:PS00774} OS=Brassica rapa subsp. pekinensis (Chinese cabbage) (Brassica pekinensis) PE=4
BnaA06g10900D	12.9729	35.552	-1.45221	0.00113149	0.0318676	Down	Glyceraldehyde-3-phosphate dehydrogenase {ECO:0000256|RuleBase:RU361160} EC=1.2.1.- {ECO:0000256|RuleBase:RU361160} OS=Brassica napus (Rape) ORFNames=GSBRNA2T00057951001 {ECO:0000313|EMBL:CDY35080.1} PE=3
BnaA02g20640D	20.3211	49.5601	-1.28869	0.00100686	0.029259	Down	Glutathione transferase {ECO:0000256|ARBA:ARBA00012452} EC=2.5.1.18 {ECO:0000256|ARBA:ARBA00012452} OS=Brassica juncea (Indian mustard) (Sinapis juncea) Name=GSTF2 {ECO:0000313|EMBL:AAP58392.1} PE=2
BnaC06g18660D	108.057	52.6157	1.04173	0.000771113	0.0237146	Up	Glutaredoxin domain-containing protein {ECO:0000259|PROSITE:PS51354} OS=Brassica oleracea (Wild cabbage) ORFNames=BOLC6T38014H {ECO:0000313|EMBL:VDD62561.1} PE=3
BnaA03g04700D	51.1327	18.7623	1.45596	9.83402e-05	0.00447411	Up	Glutaredoxin domain-containing protein {ECO:0000259|PROSITE:PS51354} OS=Brassica campestris (Field mustard) ORFNames=BRAA03T09972Z {ECO:0000313|EMBL:VDC78754.1} PE=3
BnaC01g17820D	12.5959	0	6.18403	5.18103e-06	0.000351246	Up	Glucose-6-phosphate 1-epimerase {ECO:0000256|ARBA:ARBA00012083, ECO:0000256|PIRNR:PIRNR016020} EC=5.1.3.15 {ECO:0000256|ARBA:ARBA00012083, ECO:0000256|PIRNR:PIRNR016020} OS=Brassica oleracea (Wild cabbage) ORFNames=BOLC1T02070H {ECO:0000313|EMBL:VDD49681.1} PE=3
BnaC06g36410D	4734.59	2275.53	1.05696	8.9296e-06	0.000567058	Up	gibberellin-regulated protein 1 {ECO:0000313|RefSeq:XP_018463659.1} OS=Raphanus sativus (Radish) (Raphanus raphanistrum var. sativus) Name=LOC108834834 {ECO:0000313|RefSeq:XP_018463659.1} PE=3
BnaA09g34590D	1.67301	35.9031	-4.41041	0.00107071	0.0305843	Down	GATA transcription factor {ECO:0000256|PIRNR:PIRNR016992} OS=Brassica rapa subsp. pekinensis (Chinese cabbage) (Brassica pekinensis) PE=3
BnaC08g25560D	1.71022	18.3958	-3.42005	0.000104553	0.00470005	Down	GATA transcription factor {ECO:0000256|PIRNR:PIRNR016992} OS=Brassica oleracea var. oleracea Name=106312653 {ECO:0000313|EnsemblPlants:Bo8g085930.1} PE=3
BnaC06g15420D	0.985827	11.6008	-3.51311	0.00137663	0.0371087	Down	GATA transcription factor {ECO:0000256|PIRNR:PIRNR016992} OS=Brassica oleracea var. oleracea Name=106300950 {ECO:0000313|EnsemblPlants:Bo6g068260.1} PE=3
BnaA07g16490D	0.985827	15.082	-3.88639	0.000375529	0.0133724	Down	GATA transcription factor {ECO:0000256|PIRNR:PIRNR016992} OS=Brassica campestris (Field mustard) ORFNames=BRARA_G01643 {ECO:0000313|EMBL:RID54311.1} PE=3
BnaA04g12130D	489.687	233.755	1.06621	6.34164e-05	0.00308531	Up	Fructose-bisphosphate aldolase {ECO:0000256|ARBA:ARBA00013068, ECO:0000256|RuleBase:RU003994} EC=4.1.2.13 {ECO:0000256|ARBA:ARBA00013068, ECO:0000256|RuleBase:RU003994} OS=Brassica campestris (Field mustard) ORFNames=BRARA_D01260 {ECO:0000313|EMBL:RID66094.1} PE=3;Fructose-bisphosphate aldolase {ECO:0000256|ARBA:ARBA00013068, ECO:0000256|RuleBase:RU003994} EC=4.1.2.13 {ECO:0000256|ARBA:ARBA000130…
BnaA02g01020D	9.98153	0.653904	3.97893	0.0012595	0.0347272	Up	FLZ-type domain-containing protein {ECO:0000259|PROSITE:PS51795} OS=Brassica rapa subsp. pekinensis (Chinese cabbage) (Brassica pekinensis) PE=3
BnaC07g28900D	31.42	64.3947	-1.03125	0.0019379	0.0478745	Down	Ferrochelatase {ECO:0000256|RuleBase:RU000607} EC=4.99.1.1 {ECO:0000256|RuleBase:RU000607} OS=Brassica oleracea var. oleracea PE=3
BnaA07g13260D	12.6442	39.3938	-1.63734	9.7682e-05	0.00445088	Down	Ferredoxin {ECO:0000256|RuleBase:RU364001} OS=Brassica rapa subsp. pekinensis (Chinese cabbage) (Brassica pekinensis) PE=3
BnaC05g35820D	13.8427	47.9612	-1.79792	0.000199083	0.00806057	Down	F-box domain-containing protein {ECO:0000259|PROSITE:PS50181} OS=Brassica oleracea (Wild cabbage) ORFNames=BOLC5T33601H {ECO:0000313|EMBL:VDD46054.1} PE=4
BnaC02g09540D	3.79012	18.738	-2.31283	0.00196796	0.0483608	Down	Fatty acyl-CoA reductase {ECO:0000256|RuleBase:RU363097} EC=1.2.1.84 {ECO:0000256|RuleBase:RU363097} OS=Brassica napus (Rape) ORFNames=GSBRNA2T00059096001 {ECO:0000313|EMBL:CDY35688.1} PE=3
BnaC01g17610D	58.234	24.1158	1.26855	0.000377717	0.0134041	Up	Fatty acid hydroxylase domain-containing protein {ECO:0000259|Pfam:PF04116} OS=Brassica campestris (Field mustard) ORFNames=BRAA01T01651Z {ECO:0000313|EMBL:VDC75149.1} PE=3
BnaA05g11380D	10.2763	0.944421	3.44697	0.00128638	0.0352813	Up	FA_desaturase domain-containing protein {ECO:0000259|Pfam:PF00487} OS=Brassica campestris (Field mustard) {ECO:0000313|EMBL:RID62133.1} PE=3
BnaCnng49800D	9.64517	32.4521	-1.75468	0.000225387	0.00891031	Down	Expansin {ECO:0000256|RuleBase:RU365023} OS=Brassica oleracea (Wild cabbage) ORFNames=BOLC2T11720H {ECO:0000313|EMBL:VDD26635.1} PE=3
BnaA09g35150D	41.2622	119.923	-1.54081	8.03704e-08	8.50629e-06	Down	Expansin {ECO:0000256|RuleBase:RU365023} OS=Brassica napus (Rape) ORFNames=GSBRNA2T00069383001 {ECO:0000313|EMBL:CDY40233.1} PE=3
BnaA04g03540D	6.54223	33.1286	-2.34161	8.58474e-06	0.000547463	Down	Expansin {ECO:0000256|RuleBase:RU365023} OS=Brassica campestris (Field mustard) ORFNames=BRARA_D00393 {ECO:0000313|EMBL:RID65177.1} PE=3
BnaA04g22910D	10.3285	58.432	-2.50414	2.65812e-09	3.62803e-07	Down	Expansin {ECO:0000256|RuleBase:RU365023} OS=Brassica campestris (Field mustard) {ECO:0000313|EMBL:RID67318.1} PE=3
BnaC08g03570D	55.1215	7.36823	2.8851	7.09277e-09	8.98934e-07	Up	Endoplasmic reticulum transmembrane protein {ECO:0000256|RuleBase:RU367026} Fragment OS=Brassica oleracea (Wild cabbage) ORFNames=BOLC8T47312H {ECO:0000313|EMBL:VDD54083.1} PE=3
BnaCnng38440D	13.1927	99.381	-2.92177	1.10743e-10	2.00968e-08	Down	EF-hand domain-containing protein {ECO:0000259|PROSITE:PS50222} OS=Brassica oleracea (Wild cabbage) ORFNames=BOLC9T57355H {ECO:0000313|EMBL:VDD32032.1} PE=4
BnaA01g16380D	231.831	72.3504	1.67718	3.70077e-10	6.00564e-08	Up	Dynein light chain {ECO:0000256|RuleBase:RU365010} OS=Brassica campestris (Field mustard) {ECO:0000313|EMBL:RID78926.1} PE=3
BnaC06g30990D	56.3121	23.4442	1.27009	0.000405607	0.0142066	Up	DUF569 domain-containing protein {ECO:0000259|Pfam:PF04601} OS=Brassica oleracea (Wild cabbage) ORFNames=BOLC6T39447H {ECO:0000313|EMBL:VDD63994.1} PE=4
BnaA07g28430D	41.0879	10.4358	1.98303	5.18182e-06	0.000351246	Up	DUF569 domain-containing protein {ECO:0000259|Pfam:PF04601} OS=Brassica campestris (Field mustard) ORFNames=BRAA07T31205Z {ECO:0000313|EMBL:VDD01728.1} PE=4
BnaC02g11940D	9.29434	28.6062	-1.62577	0.00139391	0.0373741	Down	DUF4408 domain-containing protein {ECO:0000259|Pfam:PF14364} OS=Brassica oleracea (Wild cabbage) ORFNames=BOLC2T07596H {ECO:0000313|EMBL:VDD21177.1} PE=4
BnaA06g01730D	1760.83	795.413	1.14649	7.2708e-06	0.000476775	Up	DUF3700 domain-containing protein {ECO:0000259|SMART:SM01172} OS=Brassica campestris (Field mustard) {ECO:0000313|EMBL:RID56729.1} PE=4
BnaA03g22770D	28.3243	7.77301	1.85928	0.00016815	0.00696715	Up	DUF295 domain-containing protein {ECO:0000259|Pfam:PF03478} OS=Brassica rapa subsp. pekinensis (Chinese cabbage) (Brassica pekinensis) PE=4
BnaA07g15670D	24.4776	74.2101	-1.60314	6.80876e-06	0.000449408	Down	DCD domain-containing protein {ECO:0000259|PROSITE:PS51222} OS=Brassica campestris (Field mustard) ORFNames=BRAA07T29797Z {ECO:0000313|EMBL:VDC98981.1} PE=4
BnaA04g16350D	74.5229	32.854	1.18349	0.000407401	0.0142232	Up	Cytokinin riboside 5'-monophosphate phosphoribohydrolase {ECO:0000256|ARBA:ARBA00012205, ECO:0000256|RuleBase:RU363015} EC=3.2.2.n1 {ECO:0000256|ARBA:ARBA00012205, ECO:0000256|RuleBase:RU363015} OS=Brassica campestris (Field mustard) {ECO:0000313|EMBL:RID66557.1} PE=3
BnaA08g02060D	2828.07	1413.66	1.00034	1.2084e-06	9.93192e-05	Up	Cytochrome b6-f complex, subunit V {ECO:0000313|EMBL:CDK13111.1} Fragment OS=Megadenia pygmaea Name=petG {ECO:0000313|EMBL:CDK13111.1} PE=4
BnaC03g00570D	1719.25	849.371	1.01738	1.00714e-06	8.46224e-05	Up	CYCLIN domain-containing protein {ECO:0000259|SMART:SM00385} OS=Brassica oleracea (Wild cabbage) ORFNames=BOLC3T12643H {ECO:0000313|EMBL:VDC84981.1} PE=3
BnaA05g19400D	250.756	121.567	1.04387	1.73482e-05	0.00100633	Up	Cyclin {ECO:0000256|PIRNR:PIRNR027110} OS=Brassica campestris (Field mustard) {ECO:0000313|EMBL:RID63003.1} PE=3
BnaA07g32870D	4.1859	22.0349	-2.41289	0.000174598	0.00721448	Down	CP12 domain-containing protein {ECO:0000259|SMART:SM01093} OS=Brassica rapa subsp. pekinensis (Chinese cabbage) (Brassica pekinensis) PE=4
BnaC06g23110D	3.4132	17.8012	-2.38242	0.000488997	0.0166105	Down	Clp R domain-containing protein {ECO:0000259|PROSITE:PS51903} OS=Brassica oleracea (Wild cabbage) ORFNames=BOLC6T38457H {ECO:0000313|EMBL:VDD63004.1} PE=3
BnaC07g42560D	37.6597	14.1879	1.41136	0.000958833	0.0280526	Up	Clp R domain-containing protein {ECO:0000259|PROSITE:PS51903} OS=Brassica cretica (Mustard) ORFNames=DY000_00001212 {ECO:0000313|EMBL:RQL75346.1} PE=4
BnaA07g31420D	8.52939	27.3083	-1.67677	0.00145482	0.0384602	Down	Clp R domain-containing protein {ECO:0000259|PROSITE:PS51903} OS=Brassica campestris (Field mustard) ORFNames=BRARA_G03189 {ECO:0000313|EMBL:RID55956.1} PE=3
BnaA10g07350D	160.821	20.212	2.99345	0.000419296	0.014471	Up	Chlorophyll a-b binding protein, chloroplastic {ECO:0000256|RuleBase:RU363080} OS=Brassica napus (Rape) ORFNames=GSBRNA2T00078930001 {ECO:0000313|EMBL:CDY14320.1} PE=3
BnaC09g30700D	129.005	12.2961	3.39277	6.0094e-05	0.00295224	Up	Chlorophyll a-b binding protein, chloroplastic {ECO:0000256|RuleBase:RU363080} OS=Brassica napus (Rape) ORFNames=GSBRNA2T00002895001 {ECO:0000313|EMBL:CDY18320.1} PE=3
novel1492	24.5031	0.334822	6.17806	1.4393e-06	0.000114855	Up	CCHC-type domain-containing protein {ECO:0000259|PROSITE:PS50158} OS=Brassica oleracea var. oleracea PE=4
BnaA03g19320D	175.202	86.0688	1.02705	0.000322455	0.0118594	Up	Calmodulin-2 Short=CaM-2 OS=Arabidopsis thaliana (Mouse-ear cress) ORFNames=T3K9.12 {ECO:0000312|EMBL:AAD12000.1} PE=1
BnaC09g04640D	188.758	75.1794	1.32797	2.03578e-08	2.4368e-06	Up	C2 domain-containing protein {ECO:0000259|PROSITE:PS50004} OS=Brassica oleracea (Wild cabbage) ORFNames=BOLC9T53661H {ECO:0000313|EMBL:VDD28338.1} PE=4
BnaA09g37270D	4.11486	26.6346	-2.69683	7.01079e-05	0.00335672	Down	BZIP domain-containing protein {ECO:0000259|PROSITE:PS50217} OS=Brassica campestris (Field mustard) ORFNames=BRARA_I04013 {ECO:0000313|EMBL:RID47419.1} PE=4
BnaA01g02570D	9.22717	33.7638	-1.87522	7.2952e-05	0.00345994	Down	BZIP domain-containing protein {ECO:0000259|PROSITE:PS50217} OS=Brassica campestris (Field mustard) ORFNames=BRARA_A00363 {ECO:0000313|EMBL:RID77448.1} PE=4
BnaA05g22650D	56.7862	20.5458	1.46176	3.18384e-05	0.00170581	Up	BZIP domain-containing protein {ECO:0000259|PROSITE:PS50217} OS=Brassica campestris (Field mustard) ORFNames=BRAA05T22053Z {ECO:0000313|EMBL:VDC72339.1} PE=3
BnaC07g12550D	12.3001	1.55402	2.97514	0.000917961	0.0270933	Up	BHLH domain-containing protein {ECO:0000259|PROSITE:PS50888} OS=Brassica campestris (Field mustard) ORFNames=BRARA_G00939 {ECO:0000313|EMBL:RID53554.1} PE=4
BnaA10g16290D	142.382	45.4587	1.64209	5.67373e-06	0.000379659	Up	Beta-amylase {ECO:0000256|RuleBase:RU000509} EC=3.2.1.2 {ECO:0000256|RuleBase:RU000509} OS=Brassica rapa subsp. pekinensis (Chinese cabbage) (Brassica pekinensis) PE=3
BnaC07g34180D	1385.85	575.937	1.26736	2.61598e-09	3.58674e-07	Up	Beta-amylase {ECO:0000256|RuleBase:RU000509} EC=3.2.1.2 {ECO:0000256|RuleBase:RU000509} OS=Brassica oleracea (Wild cabbage) ORFNames=BOLC7T45368H {ECO:0000313|EMBL:VDD39808.1} PE=3
BnaC09g39140D	222.737	90.4897	1.29882	2.03261e-06	0.000153664	Up	Beta-amylase {ECO:0000256|RuleBase:RU000509} EC=3.2.1.2 {ECO:0000256|RuleBase:RU000509} OS=Brassica napus (Rape) ORFNames=GSBRNA2T00078379001 {ECO:0000313|EMBL:CDY13912.1} PE=3
BnaA01g17940D	395.7	99.2254	1.99647	3.48937e-15	1.16948e-12	Up	Beta-amylase {ECO:0000256|RuleBase:RU000509} EC=3.2.1.2 {ECO:0000256|RuleBase:RU000509} OS=Brassica napus (Rape) ORFNames=GSBRNA2T00075738001 {ECO:0000313|EMBL:CDY42960.1} PE=3
BnaC01g21190D	438.826	136.779	1.68234	4.54003e-13	1.1225e-10	Up	Beta-amylase {ECO:0000256|RuleBase:RU000509} EC=3.2.1.2 {ECO:0000256|RuleBase:RU000509} OS=Brassica napus (Rape) ORFNames=GSBRNA2T00058951001 {ECO:0000313|EMBL:CDY35597.1} PE=3
BnaA03g07240D	219.427	53.6888	2.02916	1.53065e-09	2.21973e-07	Up	Beta-amylase {ECO:0000256|RuleBase:RU000509} EC=3.2.1.2 {ECO:0000256|RuleBase:RU000509} OS=Brassica campestris (Field mustard) ORFNames=BRAA03T10226Z {ECO:0000313|EMBL:VDC79008.1} PE=3
BnaA03g42940D	926.505	332.757	1.478	9.24849e-15	3.0323e-12	Up	Beta-amylase {ECO:0000256|RuleBase:RU000509} EC=3.2.1.2 {ECO:0000256|RuleBase:RU000509} OS=Brassica campestris (Field mustard) {ECO:0000313|EMBL:RID72654.1} PE=3
BnaA03g28770D	3.08072	16.8962	-2.45094	0.000649846	0.0207868	Down	Barwin domain-containing protein {ECO:0000259|PROSITE:PS51174} OS=Brassica campestris (Field mustard) {ECO:0000313|EMBL:RID71113.1} PE=4
BnaA03g36070D	35.4899	5.53361	2.66304	2.48093e-07	2.39855e-05	Up	B box-type domain-containing protein {ECO:0000259|SMART:SM00336} OS=Brassica rapa subsp. pekinensis (Chinese cabbage) (Brassica pekinensis) PE=4
novel648	141.251	22.4801	2.64906	1.6474e-16	6.71516e-14	Up	B box-type domain-containing protein {ECO:0000259|SMART:SM00336} OS=Brassica oleracea var. oleracea Name=106324837 {ECO:0000313|EnsemblPlants:Bo1g048190.1} PE=4
novel372	165.765	23.6787	2.81021	2.65091e-15	9.19104e-13	Up	B box-type domain-containing protein {ECO:0000259|SMART:SM00336} OS=Brassica campestris (Field mustard) ORFNames=BRARA_H01521 {ECO:0000313|EMBL:RID50819.1} PE=4
BnaCnng43940D	13.6489	0.669645	4.43023	0.000210028	0.00842547	Up	AvrRpt-cleavage domain-containing protein {ECO:0000259|Pfam:PF05627} OS=Brassica campestris (Field mustard) {ECO:0000313|EMBL:RID52825.1} PE=4
BnaA07g02770D	15.0305	0.334822	5.47609	3.37522e-05	0.00179243	Up	AvrRpt-cleavage domain-containing protein {ECO:0000259|Pfam:PF05627} OS=Brassica campestris (Field mustard) {ECO:0000313|EMBL:RID52825.1} PE=4
BnaAnng10570D	212.539	105.295	1.01338	6.56713e-06	0.00043441	Up	Auxin-responsive protein {ECO:0000256|RuleBase:RU004549} OS=Brassica napus (Rape) ORFNames=GSBRNA2T00097434001 {ECO:0000313|EMBL:CDY50750.1} PE=3
BnaC04g05700D	575.043	258.507	1.1526	1.08743e-06	8.98666e-05	Up	ATPase_AAA_core domain-containing protein {ECO:0000259|Pfam:PF00004} OS=Brassica oleracea (Wild cabbage) ORFNames=BOLC4T22397H {ECO:0000313|EMBL:VDD05217.1} PE=4
BnaA05g05840D	1914.79	906.3	1.07895	1.079e-06	8.94149e-05	Up	ATPase_AAA_core domain-containing protein {ECO:0000259|Pfam:PF00004} OS=Brassica campestris (Field mustard) ORFNames=BRAA05T19634Z {ECO:0000313|EMBL:VDC69920.1} PE=4
BnaAnng28960D	5.87003	63.0195	-3.42948	4.15857e-10	6.6723e-08	Down	AP2/ERF domain-containing protein {ECO:0000259|PROSITE:PS51032} OS=Brassica rapa subsp. pekinensis (Chinese cabbage) (Brassica pekinensis) PE=4
BnaA09g29500D	17.8237	2.15079	3.02899	7.25588e-05	0.00345215	Up	AMPK1_CBM domain-containing protein {ECO:0000259|Pfam:PF16561} OS=Brassica rapa subsp. pekinensis (Chinese cabbage) (Brassica pekinensis) PE=4
BnaA09g21860D	8.82415	49.2894	-2.47304	1.11939e-05	0.000690496	Down	Aminotran_1_2 domain-containing protein {ECO:0000259|Pfam:PF00155} OS=Brassica rapa subsp. pekinensis (Chinese cabbage) (Brassica pekinensis) PE=3
BnaC09g24050D	8.12198	40.1981	-2.2973	9.65964e-06	0.000609568	Down	Aminotran_1_2 domain-containing protein {ECO:0000259|Pfam:PF00155} OS=Brassica oleracea (Wild cabbage) ORFNames=BOLC9T56371H {ECO:0000313|EMBL:VDD31048.1} PE=3
BnaA10g29560D	291.074	124.815	1.22089	5.25902e-06	0.000355243	Up	Alkyl transferase {ECO:0000256|RuleBase:RU363018} EC=2.5.1.- {ECO:0000256|RuleBase:RU363018} OS=Brassica napus (Rape) ORFNames=GSBRNA2T00004950001 {ECO:0000313|EMBL:CDY52127.1} PE=3
BnaAnng38530D	146.814	59.1322	1.31298	9.36216e-08	9.83973e-06	Up	Adenosylmethionine decarboxylase {ECO:0000256|ARBA:ARBA00012357} EC=4.1.1.50 {ECO:0000256|ARBA:ARBA00012357} OS=Brassica napus (Rape) ORFNames=GSBRNA2T00019541001 {ECO:0000313|EMBL:CDY71710.1} PE=3
BnaA06g23230D	21.4273	49.7105	-1.21374	0.0015844	0.0409176	Down	AAI domain-containing protein {ECO:0000259|SMART:SM00499} OS=Brassica rapa subsp. pekinensis (Chinese cabbage) (Brassica pekinensis) PE=3
BnaC01g26640D	28.634	59.0002	-1.0444	0.00200215	0.0489408	Down	AAI domain-containing protein {ECO:0000259|SMART:SM00499} OS=Brassica oleracea var. oleracea Name=106319803 {ECO:0000313|EnsemblPlants:Bo1g085960.1} PE=4
BnaC08g12450D	49.9531	13.0447	1.92861	7.40218e-06	0.000483289	Up	AAI domain-containing protein {ECO:0000259|SMART:SM00499} OS=Brassica oleracea (Wild cabbage) ORFNames=BOLC8T48701H {ECO:0000313|EMBL:VDD55472.1} PE=3
BnaA01g21750D	59.3035	27.1352	1.12583	0.00074041	0.0230245	Up	Aa_trans domain-containing protein {ECO:0000259|Pfam:PF01490} OS=Brassica oleracea var. oleracea Name=106294384 {ECO:0000313|EnsemblPlants:Bo1g089120.1} PE=4;Uncharacterized protein {ECO:0000313|EnsemblPlants:Bra035446.1-P} OS=Brassica rapa subsp. pekinensis (Chinese cabbage) (Brassica pekinensis) PE=4
BnaA09g51530D	6.14645	23.0757	-1.90944	0.000604178	0.0195122	Down	3-ketoacyl-CoA synthase {ECO:0000256|PIRNR:PIRNR036417} EC=2.3.1.- {ECO:0000256|PIRNR:PIRNR036417} OS=Brassica napus (Rape) ORFNames=GSBRNA2T00052410001 {ECO:0000313|EMBL:CDY32443.1} PE=3
BnaC02g30540D	88.8135	41.8079	1.08587	0.00138942	0.037287	Up	1,2-dihydroxy-3-keto-5-methylthiopentene dioxygenase {ECO:0000256|HAMAP-Rule:MF_03154} EC=1.13.11.54 {ECO:0000256|HAMAP-Rule:MF_03154} Acireductone dioxygenase (Fe(2+)-requiring) {ECO:0000256|HAMAP-Rule:MF_03154} Short=ARD {ECO:0000256|HAMAP-Rule:MF_03154} Short=Fe-ARD {ECO:0000256|HAMAP-Rule:MF_03154} OS=Brassica oleracea var. oleracea Name=106325213 {ECO:0000313|EnsemblPlants:Bo2g120570.1} PE=3
BnaA06g27020D	103.89	49.7257	1.05937	0.000415162	0.0144009	Up	uncharacterized protein LOC108852692 {ECO:0000313|RefSeq:XP_018481691.1} OS=Raphanus sativus (Radish) (Raphanus raphanistrum var. sativus) Name=LOC108852692 {ECO:0000313|RefSeq:XP_018481691.1} PE=4
BnaC08g31900D	21.277	2.20792	3.27289	8.27654e-06	0.000531178	Up	Uncharacterized protein {ECO:0000313|EnsemblPlants:Bra039535.1-P} OS=Brassica rapa subsp. pekinensis (Chinese cabbage) (Brassica pekinensis) PE=4
BnaC05g46300D	7.4459	30.0153	-2.00081	0.000911611	0.0269851	Down	Uncharacterized protein {ECO:0000313|EnsemblPlants:Bra039434.1-P} OS=Brassica rapa subsp. pekinensis (Chinese cabbage) (Brassica pekinensis) PE=4
BnaA09g05760D	40.591	9.92089	2.02748	1.62863e-05	0.000952707	Up	Uncharacterized protein {ECO:0000313|EnsemblPlants:Bra035917.1-P} OS=Brassica rapa subsp. pekinensis (Chinese cabbage) (Brassica pekinensis) PE=4
BnaA05g27390D	66.8992	15.2683	2.12697	4.57226e-09	5.99643e-07	Up	Uncharacterized protein {ECO:0000313|EnsemblPlants:Bra034818.1-P} OS=Brassica rapa subsp. pekinensis (Chinese cabbage) (Brassica pekinensis) PE=4
BnaA06g37320D	118.886	34.6021	1.7845	7.88425e-07	6.79487e-05	Up	Uncharacterized protein {ECO:0000313|EnsemblPlants:Bra033579.1-P} OS=Brassica rapa subsp. pekinensis (Chinese cabbage) (Brassica pekinensis) PE=3
BnaA04g21450D	55.4328	157.042	-1.50445	1.68574e-05	0.000979742	Down	Uncharacterized protein {ECO:0000313|EnsemblPlants:Bra017184.1-P} OS=Brassica rapa subsp. pekinensis (Chinese cabbage) (Brassica pekinensis) PE=4
BnaA07g28880D	226.746	110.565	1.03489	0.000906928	0.0268729	Up	Uncharacterized protein {ECO:0000313|EnsemblPlants:Bra016187.1-P} OS=Brassica rapa subsp. pekinensis (Chinese cabbage) (Brassica pekinensis) PE=4
BnaA07g32900D	120.568	47.5897	1.34231	1.9448e-05	0.00111739	Up	Uncharacterized protein {ECO:0000313|EnsemblPlants:Bra015731.1-P} OS=Brassica rapa subsp. pekinensis (Chinese cabbage) (Brassica pekinensis) PE=4
novel414	4.10762	18.0682	-2.13456	0.00126404	0.0348207	Down	Uncharacterized protein {ECO:0000313|EnsemblPlants:Bra012385.1-P} OS=Brassica rapa subsp. pekinensis (Chinese cabbage) (Brassica pekinensis) PE=4
BnaAnng14710D	5.85169	28.3643	-2.28468	4.75594e-05	0.00241106	Down	Uncharacterized protein {ECO:0000313|EnsemblPlants:Bra012207.1-P} OS=Brassica rapa subsp. pekinensis (Chinese cabbage) (Brassica pekinensis) PE=4
BnaA01g06600D	141.707	62.9561	1.16959	2.71485e-06	0.000199734	Up	Uncharacterized protein {ECO:0000313|EnsemblPlants:Bra011196.1-P} OS=Brassica rapa subsp. pekinensis (Chinese cabbage) (Brassica pekinensis) PE=4
BnaA06g26830D	5.11954	19.4794	-1.92575	0.00131206	0.0357516	Down	Uncharacterized protein {ECO:0000313|EnsemblPlants:Bra009748.1-P} OS=Brassica rapa subsp. pekinensis (Chinese cabbage) (Brassica pekinensis) PE=3
BnaA10g23470D	61.9869	14.6185	2.07824	8.43378e-07	7.18634e-05	Up	Uncharacterized protein {ECO:0000313|EnsemblPlants:Bra009302.1-P} OS=Brassica rapa subsp. pekinensis (Chinese cabbage) (Brassica pekinensis) PE=4
BnaA03g09480D	28.4614	8.61016	1.71017	0.000956534	0.0280125	Up	Uncharacterized protein {ECO:0000313|EnsemblPlants:Bra006716.1-P} OS=Brassica rapa subsp. pekinensis (Chinese cabbage) (Brassica pekinensis) PE=4
BnaA03g03160D	120.07	57.4068	1.06527	3.5363e-05	0.00186159	Up	Uncharacterized protein {ECO:0000313|EnsemblPlants:Bra006082.1-P} OS=Brassica rapa subsp. pekinensis (Chinese cabbage) (Brassica pekinensis) PE=4
BnaA05g07730D	197.438	75.1561	1.39219	2.85531e-07	2.71696e-05	Up	Uncharacterized protein {ECO:0000313|EnsemblPlants:Bra005257.1-P} OS=Brassica rapa subsp. pekinensis (Chinese cabbage) (Brassica pekinensis) PE=4
BnaA07g38720D	39.0751	14.5485	1.41947	0.00147857	0.0388057	Up	Uncharacterized protein {ECO:0000313|EnsemblPlants:Bra004209.1-P} OS=Brassica rapa subsp. pekinensis (Chinese cabbage) (Brassica pekinensis) PE=4
BnaA07g18590D	13.7572	0.290516	5.35317	9.52811e-05	0.00434805	Up	Uncharacterized protein {ECO:0000313|EnsemblPlants:Bra003396.1-P} OS=Brassica rapa subsp. pekinensis (Chinese cabbage) (Brassica pekinensis) PE=4
BnaA07g16420D	127.015	54.1868	1.22853	1.26437e-05	0.000770132	Up	Uncharacterized protein {ECO:0000313|EnsemblPlants:Bra003187.1-P} OS=Brassica rapa subsp. pekinensis (Chinese cabbage) (Brassica pekinensis) PE=4
BnaAnng30080D	231.131	91.0989	1.34524	1.9231e-08	2.33268e-06	Up	Uncharacterized protein {ECO:0000313|EnsemblPlants:Bra002629.1-P} OS=Brassica rapa subsp. pekinensis (Chinese cabbage) (Brassica pekinensis) PE=4
BnaA10g14320D	670.864	276.494	1.27862	9.38614e-12	1.97989e-09	Up	Uncharacterized protein {ECO:0000313|EnsemblPlants:Bra002375.1-P} OS=Brassica rapa subsp. pekinensis (Chinese cabbage) (Brassica pekinensis) PE=4
BnaA03g26220D	90.6057	244.427	-1.4335	5.0243e-07	4.52397e-05	Down	Uncharacterized protein {ECO:0000313|EnsemblPlants:Bra000884.1-P} OS=Brassica rapa subsp. pekinensis (Chinese cabbage) (Brassica pekinensis) PE=3
BnaC09g40590D	26.1805	60.0597	-1.19379	0.000492973	0.0166976	Down	Uncharacterized protein {ECO:0000313|EnsemblPlants:Bo9g160360.1} OS=Brassica oleracea var. oleracea Name=106313770 {ECO:0000313|EnsemblPlants:Bo9g160360.1} PE=4
BnaC09g04550D	155.108	75.5313	1.03635	3.27655e-05	0.00175237	Up	Uncharacterized protein {ECO:0000313|EnsemblPlants:Bo9g013770.1} OS=Brassica oleracea var. oleracea Name=106319234 {ECO:0000313|EnsemblPlants:Bo9g013770.1} PE=3
BnaC08g12660D	67.9434	31.6033	1.10644	0.00134167	0.036329	Up	Uncharacterized protein {ECO:0000313|EnsemblPlants:Bo8g052960.1} OS=Brassica oleracea var. oleracea Name=106307394 {ECO:0000313|EnsemblPlants:Bo8g052960.1} PE=3
BnaC07g38080D	18.9584	4.05246	2.21733	0.000516408	0.0172693	Up	Uncharacterized protein {ECO:0000313|EnsemblPlants:Bo7g108620.1} OS=Brassica oleracea var. oleracea PE=4
BnaC06g09640D	26.9455	7.71296	1.79328	0.000575913	0.0187804	Up	Uncharacterized protein {ECO:0000313|EnsemblPlants:Bo6g039730.1} OS=Brassica oleracea var. oleracea Name=106299096 {ECO:0000313|EnsemblPlants:Bo6g039730.1} PE=4
BnaC05g45750D	210.095	73.8574	1.50884	6.34058e-07	5.60872e-05	Up	Uncharacterized protein {ECO:0000313|EnsemblPlants:Bo5g144800.1} OS=Brassica oleracea var. oleracea Name=106292748 {ECO:0000313|EnsemblPlants:Bo5g144800.1} PE=4
BnaC05g26170D	324.355	153.679	1.07888	5.30833e-06	0.000357412	Up	Uncharacterized protein {ECO:0000313|EnsemblPlants:Bo5g076250.1} OS=Brassica oleracea var. oleracea PE=4
BnaC05g19630D	197.596	74.2946	1.41372	1.61165e-06	0.000126598	Up	Uncharacterized protein {ECO:0000313|EnsemblPlants:Bo5g041480.1} OS=Brassica oleracea var. oleracea Name=106294400 {ECO:0000313|EnsemblPlants:Bo5g041480.1} PE=4
BnaCnng66020D	30.5202	10.9283	1.47764	0.00147092	0.0386975	Up	Uncharacterized protein {ECO:0000313|EnsemblPlants:Bo4g187630.1} OS=Brassica oleracea var. oleracea Name=106342987 {ECO:0000313|EnsemblPlants:Bo4g187630.1} PE=4
BnaC03g60270D	27.8303	7.55245	1.88204	0.000270847	0.0102454	Up	Uncharacterized protein {ECO:0000313|EnsemblPlants:Bo3g149680.1} OS=Brassica oleracea var. oleracea Name=106332390 {ECO:0000313|EnsemblPlants:Bo3g149680.1} PE=4
BnaC03g40200D	157.9	67.9996	1.21456	5.69065e-06	0.000379763	Up	Uncharacterized protein {ECO:0000313|EnsemblPlants:Bo3g070230.1} OS=Brassica oleracea var. oleracea PE=4
BnaC03g00080D	14.0109	39.3965	-1.48736	0.000925205	0.0272538	Down	Uncharacterized protein {ECO:0000313|EnsemblPlants:Bo3g001290.1} OS=Brassica oleracea var. oleracea Name=106335137 {ECO:0000313|EnsemblPlants:Bo3g001290.1} PE=4
BnaC02g45000D	10.6948	91.0524	-3.0978	5.49085e-16	1.99549e-13	Down	Uncharacterized protein {ECO:0000313|EnsemblPlants:Bo2g047910.1} OS=Brassica oleracea var. oleracea Name=106323071 {ECO:0000313|EnsemblPlants:Bo2g047910.1} PE=4
BnaC01g33150D	19.2043	67.4858	-1.81267	4.0776e-06	0.000288049	Down	Uncharacterized protein {ECO:0000313|EnsemblPlants:Bo1g112440.1} OS=Brassica oleracea var. oleracea Name=106315168 {ECO:0000313|EnsemblPlants:Bo1g112440.1} PE=4
novel1631	9.83607	27.8334	-1.49575	0.00186806	0.0466774	Down	Uncharacterized protein {ECO:0000313|EnsemblPlants:Bo00418s010.1} OS=Brassica oleracea var. oleracea PE=4
BnaC06g38940D	195.427	96.2567	1.02022	0.000196897	0.00798281	Up	Uncharacterized protein {ECO:0000313|EMBL:VDD64808.1} OS=Brassica oleracea (Wild cabbage) ORFNames=BOLC6T40261H {ECO:0000313|EMBL:VDD64808.1} PE=3
BnaC06g37480D	24.5336	0	7.14546	2.05059e-08	2.44483e-06	Up	Uncharacterized protein {ECO:0000313|EMBL:VDD64661.1} OS=Brassica oleracea (Wild cabbage) ORFNames=BOLC6T40114H {ECO:0000313|EMBL:VDD64661.1} PE=4
BnaC06g36890D	22.6064	3.2567	2.83002	2.35352e-05	0.00130981	Up	Uncharacterized protein {ECO:0000313|EMBL:VDD64601.1} OS=Brassica oleracea (Wild cabbage) ORFNames=BOLC6T40054H {ECO:0000313|EMBL:VDD64601.1} PE=3
BnaC08g45480D	18.2379	1.81597	3.28784	3.74785e-05	0.00195928	Up	Uncharacterized protein {ECO:0000313|EMBL:VDD59344.1} OS=Brassica oleracea (Wild cabbage) ORFNames=BOLC8T52573H {ECO:0000313|EMBL:VDD59344.1} PE=4
BnaC08g39050D	105.363	36.2912	1.53695	0.000116463	0.00511354	Up	Uncharacterized protein {ECO:0000313|EMBL:VDD58836.1} OS=Brassica oleracea (Wild cabbage) ORFNames=BOLC8T52065H {ECO:0000313|EMBL:VDD58836.1} PE=4
BnaC08g27250D	545.588	193.989	1.49138	3.10985e-07	2.93142e-05	Up	Uncharacterized protein {ECO:0000313|EMBL:VDD57554.1} OS=Brassica oleracea (Wild cabbage) ORFNames=BOLC8T50783H {ECO:0000313|EMBL:VDD57554.1} PE=4
BnaC08g23940D	238.998	107.238	1.15511	7.90764e-07	6.79561e-05	Up	Uncharacterized protein {ECO:0000313|EMBL:VDD57185.1} OS=Brassica oleracea (Wild cabbage) ORFNames=BOLC8T50414H {ECO:0000313|EMBL:VDD57185.1} PE=4
BnaC08g22870D	109.053	50.8256	1.1014	5.99275e-05	0.00294887	Up	Uncharacterized protein {ECO:0000313|EMBL:VDD57060.1} OS=Brassica oleracea (Wild cabbage) ORFNames=BOLC8T50289H {ECO:0000313|EMBL:VDD57060.1} PE=4
BnaC08g22140D	6.85585	23.4549	-1.7775	0.00106469	0.0305279	Down	Uncharacterized protein {ECO:0000313|EMBL:VDD56984.1} OS=Brassica oleracea (Wild cabbage) ORFNames=BOLC8T50213H {ECO:0000313|EMBL:VDD56984.1} PE=4
BnaC08g17870D	0.354703	10.8465	-4.87732	0.000412414	0.0143484	Down	Uncharacterized protein {ECO:0000313|EMBL:VDD56253.1} OS=Brassica oleracea (Wild cabbage) ORFNames=BOLC8T49482H {ECO:0000313|EMBL:VDD56253.1} PE=4
BnaC08g12910D	1357.39	401.583	1.75727	2.93993e-15	1.00773e-12	Up	Uncharacterized protein {ECO:0000313|EMBL:VDD55513.1} OS=Brassica oleracea (Wild cabbage) ORFNames=BOLC8T48742H {ECO:0000313|EMBL:VDD55513.1} PE=4
BnaC08g12600D	17.7305	51.9457	-1.54552	0.000353942	0.0127402	Down	Uncharacterized protein {ECO:0000313|EMBL:VDD55489.1} OS=Brassica oleracea (Wild cabbage) ORFNames=BOLC8T48718H {ECO:0000313|EMBL:VDD55489.1} PE=4
BnaC08g12580D	79.6201	211.089	-1.40363	2.76298e-05	0.00149896	Down	Uncharacterized protein {ECO:0000313|EMBL:VDD55487.1} OS=Brassica oleracea (Wild cabbage) ORFNames=BOLC8T48716H {ECO:0000313|EMBL:VDD55487.1} PE=4
BnaC01g06560D	29.9257	10.5215	1.52088	0.00143354	0.0381316	Up	Uncharacterized protein {ECO:0000313|EMBL:VDD48309.1} OS=Brassica oleracea (Wild cabbage) ORFNames=BOLC1T00698H {ECO:0000313|EMBL:VDD48309.1} PE=4
BnaC05g43440D	34.967	11.2543	1.63193	0.000263162	0.0100354	Up	Uncharacterized protein {ECO:0000313|EMBL:VDD46960.1} OS=Brassica oleracea (Wild cabbage) ORFNames=BOLC5T34507H {ECO:0000313|EMBL:VDD46960.1} PE=4
BnaC05g35710D	460.545	181.765	1.34097	2.44986e-08	2.86425e-06	Up	Uncharacterized protein {ECO:0000313|EMBL:VDD46043.1} OS=Brassica oleracea (Wild cabbage) ORFNames=BOLC5T33590H {ECO:0000313|EMBL:VDD46043.1} PE=4
BnaC05g29670D	242.605	48.3934	2.32636	5.02184e-05	0.00252465	Up	Uncharacterized protein {ECO:0000313|EMBL:VDD45222.1} OS=Brassica oleracea (Wild cabbage) ORFNames=BOLC5T32769H {ECO:0000313|EMBL:VDD45222.1} PE=4
BnaC05g17760D	1.03801	21.4329	-4.38042	2.02059e-05	0.00114998	Down	Uncharacterized protein {ECO:0000313|EMBL:VDD43305.1} OS=Brassica oleracea (Wild cabbage) ORFNames=BOLC5T30852H {ECO:0000313|EMBL:VDD43305.1} PE=4
BnaC05g16300D	53.0527	25.3822	1.06268	0.00202092	0.0492797	Up	Uncharacterized protein {ECO:0000313|EMBL:VDD43124.1} OS=Brassica oleracea (Wild cabbage) ORFNames=BOLC5T30671H {ECO:0000313|EMBL:VDD43124.1} PE=4
BnaC05g04450D	3.49148	23.6694	-2.77724	0.000105886	0.00473881	Down	Uncharacterized protein {ECO:0000313|EMBL:VDD41698.1} OS=Brassica oleracea (Wild cabbage) ORFNames=BOLC5T29245H {ECO:0000313|EMBL:VDD41698.1} PE=4
BnaC07g43650D	69.0946	22.0594	1.65011	7.76407e-07	6.71047e-05	Up	Uncharacterized protein {ECO:0000313|EMBL:VDD40795.1} OS=Brassica oleracea (Wild cabbage) ORFNames=BOLC7T46355H {ECO:0000313|EMBL:VDD40795.1} PE=3
BnaCnng69860D	12.622	50.9138	-2.01131	5.38606e-06	0.000361838	Down	Uncharacterized protein {ECO:0000313|EMBL:VDD39552.1} OS=Brassica oleracea (Wild cabbage) ORFNames=BOLC7T45112H {ECO:0000313|EMBL:VDD39552.1} PE=4
BnaC07g30280D	66.1428	26.3021	1.32857	0.000126832	0.0054498	Up	Uncharacterized protein {ECO:0000313|EMBL:VDD39326.1} OS=Brassica oleracea (Wild cabbage) ORFNames=BOLC7T44886H {ECO:0000313|EMBL:VDD39326.1} PE=3
BnaC07g29920D	188.182	75.487	1.31584	8.48268e-08	8.94656e-06	Up	Uncharacterized protein {ECO:0000313|EMBL:VDD39282.1} OS=Brassica oleracea (Wild cabbage) ORFNames=BOLC7T44842H {ECO:0000313|EMBL:VDD39282.1} PE=4
BnaC07g24250D	70.1639	28.965	1.27645	0.000216367	0.00864438	Up	Uncharacterized protein {ECO:0000313|EMBL:VDD38599.1} OS=Brassica oleracea (Wild cabbage) ORFNames=BOLC7T44159H {ECO:0000313|EMBL:VDD38599.1} PE=4
BnaC07g20690D	1.36662	13.2405	-3.27365	0.000524886	0.0174753	Down	Uncharacterized protein {ECO:0000313|EMBL:VDD38152.1} OS=Brassica oleracea (Wild cabbage) ORFNames=BOLC7T43712H {ECO:0000313|EMBL:VDD38152.1} PE=4
BnaC07g05090D	26.9165	74.5294	-1.46126	0.000127949	0.00547442	Down	Uncharacterized protein {ECO:0000313|EMBL:VDD35675.1} OS=Brassica oleracea (Wild cabbage) ORFNames=BOLC7T41235H {ECO:0000313|EMBL:VDD35675.1} PE=3
BnaC09g48160D	37.7418	13.0989	1.52466	0.000460171	0.0157198	Up	Uncharacterized protein {ECO:0000313|EMBL:VDD34333.1} OS=Brassica oleracea (Wild cabbage) ORFNames=BOLC9T59656H {ECO:0000313|EMBL:VDD34333.1} PE=4
BnaC05g19980D	35.4198	10.3158	1.77863	9.14071e-05	0.00417758	Up	Uncharacterized protein {ECO:0000313|EMBL:VDD33711.1} OS=Brassica oleracea (Wild cabbage) ORFNames=BOLC9T59034H {ECO:0000313|EMBL:VDD33711.1} PE=4
BnaC09g37480D	4.14483	18.7741	-2.1893	0.000653264	0.0208519	Down	Uncharacterized protein {ECO:0000313|EMBL:VDD33138.1} OS=Brassica oleracea (Wild cabbage) ORFNames=BOLC9T58461H {ECO:0000313|EMBL:VDD33138.1} PE=4
BnaC09g07320D	369.289	177.371	1.05745	9.95786e-06	0.000623172	Up	Uncharacterized protein {ECO:0000313|EMBL:VDD28670.1} OS=Brassica oleracea (Wild cabbage) ORFNames=BOLC9T53993H {ECO:0000313|EMBL:VDD28670.1} PE=4
BnaC09g02710D	772.019	373.177	1.04858	3.81386e-08	4.29259e-06	Up	Uncharacterized protein {ECO:0000313|EMBL:VDD28125.1} OS=Brassica oleracea (Wild cabbage) ORFNames=BOLC9T53448H {ECO:0000313|EMBL:VDD28125.1} PE=4
BnaC02g40780D	71.2256	190.202	-1.41475	2.00891e-06	0.000152253	Down	Uncharacterized protein {ECO:0000313|EMBL:VDD27020.1} OS=Brassica oleracea (Wild cabbage) ORFNames=BOLC2T12031H {ECO:0000313|EMBL:VDD27020.1} PE=4
BnaCnng56630D	88.0902	38.283	1.20701	4.04556e-05	0.00209314	Up	Uncharacterized protein {ECO:0000313|EMBL:VDD22304.1} OS=Brassica oleracea (Wild cabbage) ORFNames=BOLC2T08568H {ECO:0000313|EMBL:VDD22304.1} PE=4
BnaA04g22900D	10.6049	1.24776	3.08067	0.00192522	0.0476954	Up	Uncharacterized protein {ECO:0000313|EMBL:VDD15607.1} OS=Brassica oleracea (Wild cabbage) ORFNames=BOLC4T28246H {ECO:0000313|EMBL:VDD15607.1} PE=4
BnaA04g23180D	25.9519	7.40379	1.79867	0.00167455	0.0428283	Up	Uncharacterized protein {ECO:0000313|EMBL:VDD15552.1} OS=Brassica oleracea (Wild cabbage) ORFNames=BOLC4T28217H {ECO:0000313|EMBL:VDD15552.1} PE=3
BnaA04g09500D	24.7806	131.842	-2.40665	1.25043e-11	2.5485e-09	Down	Uncharacterized protein {ECO:0000313|EMBL:VDD11524.1} OS=Brassica oleracea (Wild cabbage) ORFNames=BOLC4T26192H {ECO:0000313|EMBL:VDD11524.1} PE=4
BnaC04g17480D	69.8895	13.8661	2.32027	3.89212e-09	5.14921e-07	Up	Uncharacterized protein {ECO:0000313|EMBL:VDD08398.1} OS=Brassica oleracea (Wild cabbage) ORFNames=BOLC4T23991H {ECO:0000313|EMBL:VDD08398.1} PE=3
BnaCnng30730D	213.562	37.7852	2.49796	4.29017e-05	0.00220458	Up	Uncharacterized protein {ECO:0000313|EMBL:VDD07268.1} OS=Brassica oleracea (Wild cabbage) ORFNames=BOLC4T23425H {ECO:0000313|EMBL:VDD07268.1} PE=4
BnaC04g02880D	392.007	135.996	1.52591	3.53489e-09	4.73895e-07	Up	Uncharacterized protein {ECO:0000313|EMBL:VDD04565.1} OS=Brassica oleracea (Wild cabbage) ORFNames=BOLC4T22074H {ECO:0000313|EMBL:VDD04565.1} PE=4
BnaC03g68210D	51.871	21.5514	1.26522	0.000951003	0.0278776	Up	Uncharacterized protein {ECO:0000313|EMBL:VDD00791.1} OS=Brassica oleracea (Wild cabbage) ORFNames=BOLC3T21213H {ECO:0000313|EMBL:VDD00791.1} PE=4
novel317	185.571	75.9598	1.2891	1.22922e-06	0.000100756	Up	Uncharacterized protein {ECO:0000313|EMBL:VDC99296.1} OS=Brassica campestris (Field mustard) ORFNames=BRAA07T29953Z {ECO:0000313|EMBL:VDC99296.1} PE=4
BnaC03g59260D	35.8141	80.2256	-1.16452	0.000308876	0.0114318	Down	Uncharacterized protein {ECO:0000313|EMBL:VDC98074.1} OS=Brassica oleracea (Wild cabbage) ORFNames=BOLC3T19857H {ECO:0000313|EMBL:VDC98074.1} PE=3
BnaC03g48750D	63.6082	18.4976	1.78244	8.52288e-06	0.000545826	Up	Uncharacterized protein {ECO:0000313|EMBL:VDC94896.1} OS=Brassica oleracea (Wild cabbage) ORFNames=BOLC3T18238H {ECO:0000313|EMBL:VDC94896.1} PE=4
BnaC05g20150D	10.6165	31.0732	-1.55007	0.00102779	0.0296957	Down	Uncharacterized protein {ECO:0000313|EMBL:VDC94788.1} OS=Brassica oleracea (Wild cabbage) ORFNames=BOLC3T18130H {ECO:0000313|EMBL:VDC94788.1} PE=4
novel834	38.2503	93.8628	-1.29897	0.000257821	0.00990688	Down	Uncharacterized protein {ECO:0000313|EMBL:VDC91247.1} OS=Brassica oleracea (Wild cabbage) ORFNames=BOLC3T15744H {ECO:0000313|EMBL:VDC91247.1} PE=4
BnaC03g21360D	89.3336	29.2916	1.60981	3.86173e-06	0.000274729	Up	Uncharacterized protein {ECO:0000313|EMBL:VDC89585.1} OS=Brassica oleracea (Wild cabbage) ORFNames=BOLC3T14916H {ECO:0000313|EMBL:VDC89585.1} PE=4
BnaC03g13410D	142.639	36.9781	1.95189	1.9776e-11	3.92449e-09	Up	Uncharacterized protein {ECO:0000313|EMBL:VDC87747.1} OS=Brassica oleracea (Wild cabbage) ORFNames=BOLC3T13996H {ECO:0000313|EMBL:VDC87747.1} PE=4
BnaC03g12120D	54.0424	14.4638	1.90284	2.38728e-06	0.000178242	Up	Uncharacterized protein {ECO:0000313|EMBL:VDC87424.1} OS=Brassica oleracea (Wild cabbage) ORFNames=BOLC3T13837H {ECO:0000313|EMBL:VDC87424.1} PE=4
BnaA03g38770D	98.7999	29.9754	1.71798	3.04121e-08	3.48802e-06	Up	Uncharacterized protein {ECO:0000313|EMBL:VDC82451.1} OS=Brassica campestris (Field mustard) ORFNames=BRAA03T13669Z {ECO:0000313|EMBL:VDC82451.1} PE=4
BnaA03g32320D	37.135	112.449	-1.60062	4.12042e-05	0.00212337	Down	Uncharacterized protein {ECO:0000313|EMBL:VDC81704.1} OS=Brassica campestris (Field mustard) ORFNames=BRAA03T12922Z {ECO:0000313|EMBL:VDC81704.1} PE=3
novel637	42.0065	15.3925	1.44691	0.00108001	0.0307741	Up	Uncharacterized protein {ECO:0000313|EMBL:VDC76948.1} Fragment OS=Brassica campestris (Field mustard) ORFNames=BRAA01T03450Z {ECO:0000313|EMBL:VDC76948.1} PE=3
BnaA06g26690D	261.073	103.198	1.33807	4.39624e-06	0.000306254	Up	Uncharacterized protein {ECO:0000313|EMBL:VDC67880.1} OS=Brassica campestris (Field mustard) ORFNames=BRAA06T26420Z {ECO:0000313|EMBL:VDC67880.1} PE=3
BnaA06g07050D	6.49728	27.7129	-2.08866	0.000398951	0.0140093	Down	Uncharacterized protein {ECO:0000313|EMBL:VDC65459.1} OS=Brassica campestris (Field mustard) ORFNames=BRAA06T23999Z {ECO:0000313|EMBL:VDC65459.1} PE=4
BnaA09g50090D	108.46	54.0999	1.00274	0.000190365	0.0077597	Up	Uncharacterized protein {ECO:0000313|EMBL:VDC64439.1} OS=Brassica campestris (Field mustard) ORFNames=BRAA09T42050Z {ECO:0000313|EMBL:VDC64439.1} PE=4
BnaC06g37720D	11.9015	0.290516	5.14078	0.000175721	0.00724106	Up	Uncharacterized protein {ECO:0000313|EMBL:VDC60938.1} OS=Brassica campestris (Field mustard) ORFNames=BRAA09T38549Z {ECO:0000313|EMBL:VDC60938.1} PE=4
BnaA03g44820D	2.72989	19.9479	-2.86855	0.000385557	0.0136502	Down	Uncharacterized protein {ECO:0000313|EMBL:RQL86337.1} OS=Brassica cretica (Mustard) ORFNames=DY000_00012430 {ECO:0000313|EMBL:RQL86337.1} PE=3
BnaC02g27240D	247.256	97.0705	1.3508	9.53221e-10	1.43049e-07	Up	Uncharacterized protein {ECO:0000313|EMBL:RQL79119.1} OS=Brassica cretica (Mustard) ORFNames=DY000_00005061 {ECO:0000313|EMBL:RQL79119.1} PE=3
BnaA01g24440D	1224.65	386.002	1.66565	0.00144795	0.0383459	Up	Uncharacterized protein {ECO:0000313|EMBL:RID79999.1} OS=Brassica campestris (Field mustard) {ECO:0000313|EMBL:RID79999.1} PE=4
BnaA01g15440D	122.15	39.8736	1.62159	5.59612e-07	5.02287e-05	Up	Uncharacterized protein {ECO:0000313|EMBL:RID78834.1} OS=Brassica campestris (Field mustard) ORFNames=BRARA_A01621 {ECO:0000313|EMBL:RID78834.1} PE=4
BnaAnng11500D	40.8419	88.2983	-1.11147	0.000376392	0.0133728	Down	Uncharacterized protein {ECO:0000313|EMBL:RID76557.1} OS=Brassica campestris (Field mustard) {ECO:0000313|EMBL:RID76557.1} PE=3
BnaA02g28260D	199.481	79.3203	1.32854	2.54886e-05	0.00139789	Up	Uncharacterized protein {ECO:0000313|EMBL:RID76269.1} OS=Brassica campestris (Field mustard) ORFNames=BRARA_B03250 {ECO:0000313|EMBL:RID76269.1} PE=4;BnaA02g28260D protein {ECO:0000313|EMBL:CDY34214.1} OS=Brassica napus (Rape) ORFNames=GSBRNA2T00056209001 {ECO:0000313|EMBL:CDY34214.1} PE=4
BnaA02g27000D	14.1901	46.9321	-1.71681	0.000343049	0.0124222	Down	Uncharacterized protein {ECO:0000313|EMBL:RID76038.1} OS=Brassica campestris (Field mustard) {ECO:0000313|EMBL:RID76038.1} PE=4
BnaA02g15980D	22.5359	73.2114	-1.6974	1.76907e-06	0.000137887	Down	Uncharacterized protein {ECO:0000313|EMBL:RID74952.1} OS=Brassica campestris (Field mustard) {ECO:0000313|EMBL:RID74952.1} PE=3
BnaAnng01040D	3.09958	19.9529	-2.69007	0.000123108	0.00533539	Down	Uncharacterized protein {ECO:0000313|EMBL:RID72979.1} OS=Brassica campestris (Field mustard) ORFNames=BRARA_B00153 {ECO:0000313|EMBL:RID72979.1} PE=4
BnaA03g40940D	3.1329	16.6066	-2.42844	0.000982403	0.0286311	Down	Uncharacterized protein {ECO:0000313|EMBL:RID72438.1} OS=Brassica campestris (Field mustard) ORFNames=BRARA_C04328 {ECO:0000313|EMBL:RID72438.1} PE=4
novel840	590.436	241.055	1.29322	1.07766e-06	8.94149e-05	Up	Uncharacterized protein {ECO:0000313|EMBL:RID72413.1} OS=Brassica campestris (Field mustard) ORFNames=BRARA_C04306 {ECO:0000313|EMBL:RID72413.1} PE=4
BnaA03g40690D	4.77595	100.239	-4.38742	5.1866e-17	2.2035e-14	Down	Uncharacterized protein {ECO:0000313|EMBL:RID72411.1} OS=Brassica campestris (Field mustard) ORFNames=BRARA_C04304 {ECO:0000313|EMBL:RID72411.1} PE=4
BnaA03g27910D	1.35939	16.3328	-3.57903	8.46131e-05	0.00392657	Down	Uncharacterized protein {ECO:0000313|EMBL:RID71020.1} OS=Brassica campestris (Field mustard) {ECO:0000313|EMBL:RID71020.1} PE=4
BnaA03g22330D	26.8344	60.0589	-1.16773	0.00102722	0.0296957	Down	Uncharacterized protein {ECO:0000313|EMBL:RID70394.1} OS=Brassica campestris (Field mustard) {ECO:0000313|EMBL:RID70394.1} PE=4
BnaC09g44830D	354.126	800.36	-1.17576	5.06632e-05	0.00253562	Down	Uncharacterized protein {ECO:0000313|EMBL:RID68310.1} OS=Brassica campestris (Field mustard) {ECO:0000313|EMBL:RID68310.1} PE=4
BnaA04g23780D	142.101	41.0576	1.7901	3.15179e-07	2.9617e-05	Up	Uncharacterized protein {ECO:0000313|EMBL:RID67433.1} OS=Brassica campestris (Field mustard) {ECO:0000313|EMBL:RID67433.1} PE=4
BnaA04g23700D	45.8444	17.3946	1.39209	0.000684598	0.0216687	Up	Uncharacterized protein {ECO:0000313|EMBL:RID67423.1} OS=Brassica campestris (Field mustard) ORFNames=BRARA_D02506 {ECO:0000313|EMBL:RID67423.1} PE=4
BnaA04g16900D	53.5489	15.3482	1.80048	9.81143e-06	0.000617854	Up	Uncharacterized protein {ECO:0000313|EMBL:RID66616.1} OS=Brassica campestris (Field mustard) {ECO:0000313|EMBL:RID66616.1} PE=3
BnaC04g28260D	107.56	32.7242	1.71344	1.38213e-06	0.000111277	Up	Uncharacterized protein {ECO:0000313|EMBL:RID65399.1} OS=Brassica campestris (Field mustard) {ECO:0000313|EMBL:RID65399.1} PE=4
BnaA04g05520D	74.1049	14.1547	2.38988	3.7629e-09	5.00018e-07	Up	Uncharacterized protein {ECO:0000313|EMBL:RID65399.1} OS=Brassica campestris (Field mustard) {ECO:0000313|EMBL:RID65399.1} PE=4
BnaA04g04510D	57.1443	16.0651	1.83318	7.48322e-07	6.50501e-05	Up	Uncharacterized protein {ECO:0000313|EMBL:RID65304.1} OS=Brassica campestris (Field mustard) ORFNames=BRARA_D00508 {ECO:0000313|EMBL:RID65304.1} PE=4
BnaA05g24870D	345.026	162.726	1.08443	1.00307e-05	0.000626428	Up	Uncharacterized protein {ECO:0000313|EMBL:RID63675.1} OS=Brassica campestris (Field mustard) ORFNames=BRARA_E02661 {ECO:0000313|EMBL:RID63675.1} PE=3
novel368	48.5211	130.715	-1.42945	6.07554e-05	0.00297225	Down	Uncharacterized protein {ECO:0000313|EMBL:RID63105.1} OS=Brassica campestris (Field mustard) ORFNames=BRARA_E02131 {ECO:0000313|EMBL:RID63105.1} PE=4
BnaA05g35130D	2044.58	861.136	1.24751	9.94517e-06	0.000623172	Up	Uncharacterized protein {ECO:0000313|EMBL:RID62067.1} OS=Brassica campestris (Field mustard) {ECO:0000313|EMBL:RID62067.1} PE=4
BnaA05g06310D	10.3101	1.2635	3.03368	0.00193059	0.047756	Up	Uncharacterized protein {ECO:0000313|EMBL:RID61515.1} OS=Brassica campestris (Field mustard) {ECO:0000313|EMBL:RID61515.1} PE=4
BnaA05g03610D	125.533	49.1011	1.35634	4.28607e-07	3.89413e-05	Up	Uncharacterized protein {ECO:0000313|EMBL:RID61222.1} OS=Brassica campestris (Field mustard) ORFNames=BRARA_E00389 {ECO:0000313|EMBL:RID61222.1} PE=4
BnaA05g01480D	15.1948	50.8705	-1.73516	5.83909e-05	0.00289213	Down	Uncharacterized protein {ECO:0000313|EMBL:RID60962.1} OS=Brassica campestris (Field mustard) {ECO:0000313|EMBL:RID60962.1} PE=4
BnaC04g01120D	29.269	108.74	-1.88704	7.58215e-06	0.000492905	Down	Uncharacterized protein {ECO:0000313|EMBL:RID60962.1} OS=Brassica campestris (Field mustard) {ECO:0000313|EMBL:RID60962.1} PE=4
BnaCnng54970D	799.544	376.464	1.08671	1.82246e-06	0.000140956	Up	Uncharacterized protein {ECO:0000313|EMBL:RID60678.1} OS=Brassica campestris (Field mustard) {ECO:0000313|EMBL:RID60678.1} PE=4
BnaA06g29480D	64.3742	21.7848	1.55773	8.16872e-06	0.000525376	Up	Uncharacterized protein {ECO:0000313|EMBL:RID59715.1} OS=Brassica campestris (Field mustard) {ECO:0000313|EMBL:RID59715.1} PE=4
BnaA06g39150D	2.05381	12.8643	-2.64773	0.0017424	0.0441291	Down	Uncharacterized protein {ECO:0000313|EMBL:RID58982.1} OS=Brassica campestris (Field mustard) {ECO:0000313|EMBL:RID58982.1} PE=4
BnaC03g55560D	6.52725	37.3248	-2.51999	3.31243e-07	3.10299e-05	Down	Uncharacterized protein {ECO:0000313|EMBL:RID58526.1} OS=Brassica campestris (Field mustard) ORFNames=BRARA_F01822 {ECO:0000313|EMBL:RID58526.1} PE=4
BnaA07g30180D	12.9385	63.0206	-2.28094	1.92309e-06	0.000147482	Down	Uncharacterized protein {ECO:0000313|EMBL:RID55889.1} OS=Brassica campestris (Field mustard) {ECO:0000313|EMBL:RID55889.1} PE=3
BnaA07g23070D	133.943	289.551	-1.11223	7.05742e-06	0.000464803	Down	Uncharacterized protein {ECO:0000313|EMBL:RID55077.1} OS=Brassica campestris (Field mustard) {ECO:0000313|EMBL:RID55077.1} PE=3
BnaC07g05690D	9.64517	29.1373	-1.60437	0.00113438	0.0318895	Down	Uncharacterized protein {ECO:0000313|EMBL:RID52866.1} OS=Brassica campestris (Field mustard) ORFNames=BRARA_G00300 {ECO:0000313|EMBL:RID52866.1} PE=4
BnaA09g35750D	353.776	129.479	1.44984	5.64408e-07	5.03693e-05	Up	Uncharacterized protein {ECO:0000313|EMBL:RID47258.1} OS=Brassica campestris (Field mustard) {ECO:0000313|EMBL:RID47258.1} PE=4
BnaA09g34710D	196.074	96.6169	1.01846	7.51039e-05	0.00355084	Up	Uncharacterized protein {ECO:0000313|EMBL:RID47124.1} OS=Brassica campestris (Field mustard) {ECO:0000313|EMBL:RID47124.1} PE=4
BnaA03g48730D	8.97736	67.8957	-2.92817	9.71115e-10	1.45013e-07	Down	Uncharacterized protein {ECO:0000313|EMBL:RIA05556.1} OS=Brassica campestris (Field mustard) {ECO:0000313|EMBL:RIA05556.1} PE=4
BnaA03g48750D	34.8104	85.4631	-1.29113	0.000325095	0.0119007	Down	Uncharacterized protein {ECO:0000313|EMBL:RIA05554.1} OS=Brassica campestris (Field mustard) {ECO:0000313|EMBL:RIA05554.1} PE=4
BnaA04g28740D	47.3903	13.8029	1.77812	6.37898e-06	0.000422891	Up	Uncharacterized protein {ECO:0000313|EMBL:AEC08499.1} OS=Arabidopsis thaliana (Mouse-ear cress) ECO:0000313|EMBL:AEC08499.1} PE=4;BnaA04g28740D protein {ECO:0000313|EMBL:CDY57086.1} OS=Brassica napus (Rape) ORFNames=GSBRNA2T00020539001 {ECO:0000313|EMBL:CDY57086.1} PE=4
BnaCnng74890D	7.56914	24.2073	-1.68132	0.00120532	0.0333861	Down	BnaCnng74890D protein {ECO:0000313|EMBL:CDY71876.1} Fragment OS=Brassica napus (Rape) ORFNames=GSBRNA2T00020989001 {ECO:0000313|EMBL:CDY71876.1} PE=4
BnaCnng74600D	165.551	77.9944	1.08605	0.000110424	0.00491316	Up	BnaCnng74600D protein {ECO:0000313|EMBL:CDY71809.1} Fragment OS=Brassica napus (Rape) ORFNames=GSBRNA2T00020487001 {ECO:0000313|EMBL:CDY71809.1} PE=3
BnaCnng64010D	41.8678	18.1016	1.20826	0.001792	0.04512	Up	BnaCnng64010D protein {ECO:0000313|EMBL:CDY69529.1} Fragment OS=Brassica napus (Rape) ORFNames=GSBRNA2T00088502001 {ECO:0000313|EMBL:CDY69529.1} PE=3
BnaCnng63240D	102.604	30.4649	1.74644	1.4057e-07	1.44223e-05	Up	BnaCnng63240D protein {ECO:0000313|EMBL:CDY69376.1} OS=Brassica napus (Rape) ORFNames=GSBRNA2T00087058001 {ECO:0000313|EMBL:CDY69376.1} PE=4
BnaCnng60930D	19.8925	66.1262	-1.7326	1.54637e-06	0.000122427	Down	BnaCnng60930D protein {ECO:0000313|EMBL:CDY68886.1} Fragment OS=Brassica napus (Rape) ORFNames=GSBRNA2T00080962001 {ECO:0000313|EMBL:CDY68886.1} PE=3
BnaCnng58090D	149.209	68.4985	1.12155	2.27047e-05	0.00127062	Up	BnaCnng58090D protein {ECO:0000313|EMBL:CDY68218.1} OS=Brassica napus (Rape) ORFNames=GSBRNA2T00072031001 {ECO:0000313|EMBL:CDY68218.1} PE=4
BnaCnng57040D	9.18221	45.052	-2.28965	6.04941e-05	0.00296706	Down	BnaCnng57040D protein {ECO:0000313|EMBL:CDY67937.1} OS=Brassica napus (Rape) ORFNames=GSBRNA2T00067701001 {ECO:0000313|EMBL:CDY67937.1} PE=3
BnaCnng54110D	0.672203	16.4974	-4.59775	8.68892e-05	0.00401983	Down	BnaCnng54110D protein {ECO:0000313|EMBL:CDY67248.1} OS=Brassica napus (Rape) ORFNames=GSBRNA2T00060505001 {ECO:0000313|EMBL:CDY67248.1} PE=3
BnaCnng52550D	79.1529	32.0258	1.30508	5.06888e-05	0.00253562	Up	BnaCnng52550D protein {ECO:0000313|EMBL:CDY66835.1} OS=Brassica napus (Rape) ORFNames=GSBRNA2T00056672001 {ECO:0000313|EMBL:CDY66835.1} PE=4
BnaCnng34470D	48.2351	96.7767	-1.00196	0.000733656	0.0228852	Down	BnaCnng34470D protein {ECO:0000313|EMBL:CDY59200.1} OS=Brassica napus (Rape) ORFNames=GSBRNA2T00025718001 {ECO:0000313|EMBL:CDY59200.1} PE=4
BnaCnng21510D	35.9083	90.368	-1.3259	2.80644e-05	0.00151981	Down	BnaCnng21510D protein {ECO:0000313|EMBL:CDY51967.1} OS=Brassica napus (Rape) ORFNames=GSBRNA2T00004558001 {ECO:0000313|EMBL:CDY51967.1} PE=4
BnaCnng16590D	14.7913	51.415	-1.79818	2.43994e-05	0.00135043	Down	BnaCnng16590D protein {ECO:0000313|EMBL:CDY48640.1} OS=Brassica napus (Rape) ORFNames=GSBRNA2T00091416001 {ECO:0000313|EMBL:CDY48640.1} PE=4
BnaCnng09200D	89.1038	199.902	-1.165	0.000495375	0.0167517	Down	BnaCnng09200D protein {ECO:0000313|EMBL:CDY38059.1} OS=Brassica napus (Rape) ORFNames=GSBRNA2T00065129001 {ECO:0000313|EMBL:CDY38059.1} PE=3
BnaCnng03640D	23.4995	6.08316	1.92802	0.000889325	0.0264552	Up	BnaCnng03640D protein {ECO:0000313|EMBL:CDY10463.1} OS=Brassica napus (Rape) ORFNames=GSBRNA2T00032391001 {ECO:0000313|EMBL:CDY10463.1} PE=4
BnaC09g36670D	746.794	351.903	1.08558	4.7259e-09	6.14448e-07	Up	BnaC09g36670D protein {ECO:0000313|EMBL:CDY16606.1} OS=Brassica napus (Rape) ORFNames=GSBRNA2T00094419001 {ECO:0000313|EMBL:CDY16606.1} PE=4
BnaC09g09610D	447.558	182.585	1.29374	7.29239e-10	1.11659e-07	Up	BnaC09g09610D protein {ECO:0000313|EMBL:CDY26834.1} OS=Brassica napus (Rape) ORFNames=GSBRNA2T00035791001 {ECO:0000313|EMBL:CDY26834.1} PE=4
BnaC09g09070D	1.39659	13.9172	-3.33724	0.000350127	0.0126179	Down	BnaC09g09070D protein {ECO:0000313|EMBL:CDY26780.1} OS=Brassica napus (Rape) ORFNames=GSBRNA2T00035713001 {ECO:0000313|EMBL:CDY26780.1} PE=4
BnaC09g00760D	344.951	79.5536	2.11675	7.35652e-12	1.57377e-09	Up	BnaC09g00760D protein {ECO:0000313|EMBL:CDY21970.1} OS=Brassica napus (Rape) ORFNames=GSBRNA2T00018305001 {ECO:0000313|EMBL:CDY21970.1} PE=4
BnaC09g00730D	13.8615	0	6.32423	2.61243e-06	0.000192668	Up	BnaC09g00730D protein {ECO:0000313|EMBL:CDY21967.1} OS=Brassica napus (Rape) ORFNames=GSBRNA2T00018302001 {ECO:0000313|EMBL:CDY21967.1} PE=4
BnaC08g49310D	37.2517	12.4607	1.57526	0.00033548	0.0122215	Up	BnaC08g49310D protein {ECO:0000313|EMBL:CDY59757.1} OS=Brassica napus (Rape) ORFNames=GSBRNA2T00027660001 {ECO:0000313|EMBL:CDY59757.1} PE=3
BnaC08g49300D	35.7585	6.67993	2.40094	2.71929e-05	0.00148059	Up	BnaC08g49300D protein {ECO:0000313|EMBL:CDY59755.1} OS=Brassica napus (Rape) ORFNames=GSBRNA2T00027659001 {ECO:0000313|EMBL:CDY59755.1} PE=4
BnaC08g48630D	34.8016	224.189	-2.68697	9.1665e-06	0.000580879	Down	BnaC08g48630D protein {ECO:0000313|EMBL:CDY57355.1} OS=Brassica napus (Rape) ORFNames=GSBRNA2T00020887001 {ECO:0000313|EMBL:CDY57355.1} PE=4
BnaC08g44590D	53.1927	19.0213	1.48885	6.89218e-05	0.00332633	Up	BnaC08g44590D protein {ECO:0000313|EMBL:CDY09992.1} OS=Brassica napus (Rape) ORFNames=GSBRNA2T00031771001 {ECO:0000313|EMBL:CDY09992.1} PE=4
BnaC08g26510D	15.5563	2.2808	2.80126	0.000523066	0.017434	Up	BnaC08g26510D protein {ECO:0000313|EMBL:CDY41207.1} OS=Brassica napus (Rape) ORFNames=GSBRNA2T00072620001 {ECO:0000313|EMBL:CDY41207.1} PE=4
BnaC07g50430D	22.8423	55.4155	-1.27909	0.00028433	0.0106409	Down	BnaC07g50430D protein {ECO:0000313|EMBL:CDY56331.1} OS=Brassica napus (Rape) ORFNames=GSBRNA2T00019440001 {ECO:0000313|EMBL:CDY56331.1} PE=4
BnaC07g31350D	54.2462	120.533	-1.15223	8.93552e-05	0.0041087	Down	BnaC07g31350D protein {ECO:0000313|EMBL:CDY23052.1} OS=Brassica napus (Rape) ORFNames=GSBRNA2T00021518001 {ECO:0000313|EMBL:CDY23052.1} PE=4
BnaC07g07150D	5.52308	24.299	-2.14728	0.000272777	0.0102722	Down	BnaC07g07150D protein {ECO:0000313|EMBL:CDY39547.1} OS=Brassica napus (Rape) ORFNames=GSBRNA2T00068090001 {ECO:0000313|EMBL:CDY39547.1} PE=4
BnaC06g43560D	305.729	91.3428	1.74187	5.64986e-08	6.21979e-06	Up	BnaC06g43560D protein {ECO:0000313|EMBL:CDY68036.1} OS=Brassica napus (Rape) ORFNames=GSBRNA2T00069134001 {ECO:0000313|EMBL:CDY68036.1} PE=4
BnaC06g43410D	75.1478	12.5878	2.57785	4.64528e-09	6.06581e-07	Up	BnaC06g43410D protein {ECO:0000313|EMBL:CDY51500.1} OS=Brassica napus (Rape) ORFNames=GSBRNA2T00003593001 {ECO:0000313|EMBL:CDY51500.1} PE=4
BnaC06g43390D	19.5451	2.17936	3.15584	1.99444e-05	0.0011394	Up	BnaC06g43390D protein {ECO:0000313|EMBL:CDY67869.1} OS=Brassica napus (Rape) ORFNames=GSBRNA2T00067590001 {ECO:0000313|EMBL:CDY67869.1} PE=4
BnaC06g30180D	5.16062	22.6937	-2.14529	0.000226544	0.00892284	Down	BnaC06g30180D protein {ECO:0000313|EMBL:CDY38595.1} OS=Brassica napus (Rape) ORFNames=GSBRNA2T00066281001 {ECO:0000313|EMBL:CDY38595.1} PE=3
BnaC06g15880D	459.819	169.126	1.44205	6.53162e-08	7.08705e-06	Up	BnaC06g15880D protein {ECO:0000313|EMBL:CDY32010.1} OS=Brassica napus (Rape) ORFNames=GSBRNA2T00050839001 {ECO:0000313|EMBL:CDY32010.1} PE=4
BnaC06g15270D	163.412	75.0037	1.12344	0.000128768	0.00550166	Up	BnaC06g15270D protein {ECO:0000313|EMBL:CDY07537.1} OS=Brassica napus (Rape) ORFNames=GSBRNA2T00124590001 {ECO:0000313|EMBL:CDY07537.1} PE=4
BnaC06g13910D	24.4964	60.612	-1.30985	0.000717764	0.0224592	Down	BnaC06g13910D protein {ECO:0000313|EMBL:CDY13366.1} OS=Brassica napus (Rape) ORFNames=GSBRNA2T00071389001 {ECO:0000313|EMBL:CDY13366.1} PE=4
BnaC06g12220D	27.3834	59.8048	-1.1264	0.000717049	0.0224592	Down	BnaC06g12220D protein {ECO:0000313|EMBL:CDY27006.1} OS=Brassica napus (Rape) ORFNames=GSBRNA2T00036796001 {ECO:0000313|EMBL:CDY27006.1} PE=3
BnaC06g07820D	0.354703	12.6486	-5.10751	0.000341636	0.0123859	Down	BnaC06g07820D protein {ECO:0000313|EMBL:CDY15296.1} OS=Brassica napus (Rape) ORFNames=GSBRNA2T00085534001 {ECO:0000313|EMBL:CDY15296.1} PE=4
BnaC06g01970D	34.8743	80.8311	-1.21823	0.000880477	0.0262697	Down	BnaC06g01970D protein {ECO:0000313|EMBL:CDY49668.1} OS=Brassica napus (Rape) ORFNames=GSBRNA2T00093544001 {ECO:0000313|EMBL:CDY49668.1} PE=4
BnaC05g51160D	11.8522	50.4264	-2.08053	1.31085e-06	0.000106595	Down	BnaC05g51160D protein {ECO:0000313|EMBL:CDY65663.1} OS=Brassica napus (Rape) ORFNames=GSBRNA2T00047949001 {ECO:0000313|EMBL:CDY65663.1} PE=4
BnaC05g37800D	2658.98	1001.76	1.40829	5.19614e-12	1.13577e-09	Up	BnaC05g37800D protein {ECO:0000313|EMBL:CDY56826.1} OS=Brassica napus (Rape) ORFNames=GSBRNA2T00020115001 {ECO:0000313|EMBL:CDY56826.1} PE=4
BnaC05g33040D	6.16143	45.9876	-2.89831	9.68942e-08	1.01483e-05	Down	BnaC05g33040D protein {ECO:0000313|EMBL:CDY24620.1} OS=Brassica napus (Rape) ORFNames=GSBRNA2T00026982001 {ECO:0000313|EMBL:CDY24620.1} PE=4
BnaC05g30840D	13.7156	2.22075	2.63576	0.00108966	0.0309205	Up	BnaC05g30840D protein {ECO:0000313|EMBL:CDY50075.1} OS=Brassica napus (Rape) ORFNames=GSBRNA2T00095849001 {ECO:0000313|EMBL:CDY50075.1} PE=4
BnaC05g19650D	16.0391	2.81752	2.50782	0.000689986	0.0217934	Up	BnaC05g19650D protein {ECO:0000313|EMBL:CDY14708.1} OS=Brassica napus (Rape) ORFNames=GSBRNA2T00084515001 {ECO:0000313|EMBL:CDY14708.1} PE=4
BnaC05g14050D	7.48362	36.8546	-2.29119	0.000133836	0.00568596	Down	BnaC05g14050D protein {ECO:0000313|EMBL:CDY19204.1} OS=Brassica napus (Rape) ORFNames=GSBRNA2T00006501001 {ECO:0000313|EMBL:CDY19204.1} PE=4
BnaC05g10770D	4.07765	19.4121	-2.24202	0.00133199	0.0361965	Down	BnaC05g10770D protein {ECO:0000313|EMBL:CDY39302.1} OS=Brassica napus (Rape) ORFNames=GSBRNA2T00067715001 {ECO:0000313|EMBL:CDY39302.1} PE=4
BnaC05g10460D	26.488	97.533	-1.88341	4.19982e-06	0.000295299	Down	BnaC05g10460D protein {ECO:0000313|EMBL:CDY39333.1} OS=Brassica napus (Rape) ORFNames=GSBRNA2T00067753001 {ECO:0000313|EMBL:CDY39333.1} PE=4
BnaC05g04010D	8.50665	29.917	-1.8094	0.000535789	0.0177542	Down	BnaC05g04010D protein {ECO:0000313|EMBL:CDY10158.1} OS=Brassica napus (Rape) ORFNames=GSBRNA2T00031972001 {ECO:0000313|EMBL:CDY10158.1} PE=4
BnaC04g56850D	114.058	54.7414	1.05446	0.00152578	0.0396755	Up	BnaC04g56850D protein {ECO:0000313|EMBL:CDY57582.1} OS=Brassica napus (Rape) ORFNames=GSBRNA2T00022390001 {ECO:0000313|EMBL:CDY57582.1} PE=4
BnaC04g54510D	41.0013	154.743	-1.91997	1.69037e-11	3.37671e-09	Down	BnaC04g54510D protein {ECO:0000313|EMBL:CDY53371.1} OS=Brassica napus (Rape) ORFNames=GSBRNA2T00010517001 {ECO:0000313|EMBL:CDY53371.1} PE=3
BnaC04g47560D	262.37	113.693	1.20605	0.000247757	0.00960586	Up	BnaC04g47560D protein {ECO:0000313|EMBL:CDY14759.1} OS=Brassica napus (Rape) ORFNames=GSBRNA2T00084614001 {ECO:0000313|EMBL:CDY14759.1} PE=4
BnaC04g42410D	181.95	45.8301	1.9883	0.000813964	0.024651	Up	BnaC04g42410D protein {ECO:0000313|EMBL:CDY15382.1} OS=Brassica napus (Rape) ORFNames=GSBRNA2T00085685001 {ECO:0000313|EMBL:CDY15382.1} PE=4
BnaC04g31720D	79.5889	29.2082	1.44691	1.6349e-05	0.000953871	Up	BnaC04g31720D protein {ECO:0000313|EMBL:CDY30261.1} OS=Brassica napus (Rape) ORFNames=GSBRNA2T00044902001 {ECO:0000313|EMBL:CDY30261.1} PE=4
BnaC04g15390D	11.4303	0	6.03858	1.26636e-05	0.000770132	Up	BnaC04g15390D protein {ECO:0000313|EMBL:CDY15785.1} OS=Brassica napus (Rape) ORFNames=GSBRNA2T00090058001 {ECO:0000313|EMBL:CDY15785.1} PE=4
BnaC04g08690D	194.791	77.6298	1.327	1.75428e-07	1.77571e-05	Up	BnaC04g08690D protein {ECO:0000313|EMBL:CDY33170.1} OS=Brassica napus (Rape) ORFNames=GSBRNA2T00053889001 {ECO:0000313|EMBL:CDY33170.1} PE=4
BnaC03g78270D	7.16612	25.5209	-1.82904	0.000566221	0.0184843	Down	BnaC03g78270D protein {ECO:0000313|EMBL:CDY61479.1} OS=Brassica napus (Rape) ORFNames=GSBRNA2T00033887001 {ECO:0000313|EMBL:CDY61479.1} PE=3
BnaC03g71440D	12.6814	1.54119	3.02188	0.000715286	0.0224282	Up	BnaC03g71440D protein {ECO:0000313|EMBL:CDY53622.1} OS=Brassica napus (Rape) ORFNames=GSBRNA2T00011089001 {ECO:0000313|EMBL:CDY53622.1} PE=4
BnaC03g57750D	38.6783	91.1123	-1.23531	3.16052e-05	0.00169633	Down	BnaC03g57750D protein {ECO:0000313|EMBL:CDY11803.1} OS=Brassica napus (Rape) ORFNames=GSBRNA2T00050060001 {ECO:0000313|EMBL:CDY11803.1} PE=4
BnaC03g41910D	26.0501	8.40826	1.62499	0.00130165	0.0355627	Up	BnaC03g41910D protein {ECO:0000313|EMBL:CDY32407.1} OS=Brassica napus (Rape) ORFNames=GSBRNA2T00051996001 {ECO:0000313|EMBL:CDY32407.1} PE=4
BnaC03g30510D	244.259	100.01	1.28811	7.07304e-07	6.18465e-05	Up	BnaC03g30510D protein {ECO:0000313|EMBL:CDY17979.1} OS=Brassica napus (Rape) ORFNames=GSBRNA2T00002354001 {ECO:0000313|EMBL:CDY17979.1} PE=4
BnaC03g29750D	72.3197	31.6408	1.19233	0.000787738	0.0240013	Up	BnaC03g29750D protein {ECO:0000313|EMBL:CDY21291.1} OS=Brassica napus (Rape) ORFNames=GSBRNA2T00015621001 {ECO:0000313|EMBL:CDY21291.1} PE=3
BnaC03g24120D	68.7828	29.804	1.20287	0.000835277	0.0252458	Up	BnaC03g24120D protein {ECO:0000313|EMBL:CDY44220.1} OS=Brassica napus (Rape) ORFNames=GSBRNA2T00079712001 {ECO:0000313|EMBL:CDY44220.1} PE=4
BnaC03g21300D	101.371	41.2533	1.29186	0.000111472	0.00493026	Up	BnaC03g21300D protein {ECO:0000313|EMBL:CDY14465.1} OS=Brassica napus (Rape) ORFNames=GSBRNA2T00079142001 {ECO:0000313|EMBL:CDY14465.1} PE=3
BnaC03g13880D	18.0779	44.3295	-1.29176	0.00183071	0.0458652	Down	BnaC03g13880D protein {ECO:0000313|EMBL:CDY11962.1} OS=Brassica napus (Rape) ORFNames=GSBRNA2T00060811001 {ECO:0000313|EMBL:CDY11962.1} PE=3
BnaC02g46320D	10.5566	32.5466	-1.61861	0.000372566	0.0132838	Down	BnaC02g46320D protein {ECO:0000313|EMBL:CDY53293.1} OS=Brassica napus (Rape) ORFNames=GSBRNA2T00010393001 {ECO:0000313|EMBL:CDY53293.1} PE=4
BnaC02g39950D	54.225	20.3824	1.41229	6.48911e-05	0.0031469	Up	BnaC02g39950D protein {ECO:0000313|EMBL:CDY25013.1} OS=Brassica napus (Rape) ORFNames=GSBRNA2T00028834001 {ECO:0000313|EMBL:CDY25013.1} PE=4
BnaC02g35030D	96.4408	36.7123	1.39346	1.3807e-06	0.000111277	Up	BnaC02g35030D protein {ECO:0000313|EMBL:CDY37195.1} OS=Brassica napus (Rape) ORFNames=GSBRNA2T00063499001 {ECO:0000313|EMBL:CDY37195.1} PE=4
BnaC02g24210D	50.2295	118.76	-1.24067	1.10325e-05	0.000683337	Down	BnaC02g24210D protein {ECO:0000313|EMBL:CDY20395.1} OS=Brassica napus (Rape) ORFNames=GSBRNA2T00012422001 {ECO:0000313|EMBL:CDY20395.1} PE=3
BnaC02g16640D	25.3329	100.703	-1.98899	1.61456e-09	2.33022e-07	Down	BnaC02g16640D protein {ECO:0000313|EMBL:CDY43567.1} OS=Brassica napus (Rape) ORFNames=GSBRNA2T00076869001 {ECO:0000313|EMBL:CDY43567.1} PE=4
BnaC02g12160D	63.4883	23.9484	1.40216	7.34093e-05	0.00347616	Up	BnaC02g12160D protein {ECO:0000313|EMBL:CDY41805.1} OS=Brassica napus (Rape) ORFNames=GSBRNA2T00073703001 {ECO:0000313|EMBL:CDY41805.1} PE=4
BnaC02g09100D	36.2326	12.9253	1.50439	0.00135031	0.0365107	Up	BnaC02g09100D protein {ECO:0000313|EMBL:CDY42304.1} OS=Brassica napus (Rape) ORFNames=GSBRNA2T00074544001 {ECO:0000313|EMBL:CDY42304.1} PE=4
BnaC01g39520D	1.01192	12.4222	-3.60531	0.00054273	0.0178722	Down	BnaC01g39520D protein {ECO:0000313|EMBL:CDY22149.1} OS=Brassica napus (Rape) ORFNames=GSBRNA2T00018546001 {ECO:0000313|EMBL:CDY22149.1} PE=4
BnaC01g39340D	33.8062	7.29924	2.22139	1.19889e-05	0.000735027	Up	BnaC01g39340D protein {ECO:0000313|EMBL:CDY22167.1} OS=Brassica napus (Rape) ORFNames=GSBRNA2T00018571001 {ECO:0000313|EMBL:CDY22167.1} PE=3
BnaC01g38680D	159.633	70.6512	1.17835	1.13358e-06	9.34247e-05	Up	BnaC01g38680D protein {ECO:0000313|EMBL:CDY56710.1} OS=Brassica napus (Rape) ORFNames=GSBRNA2T00019945001 {ECO:0000313|EMBL:CDY56710.1} PE=4
BnaC01g38030D	88.915	43.4987	1.03325	0.000786868	0.0239991	Up	BnaC01g38030D protein {ECO:0000313|EMBL:CDY24223.1} OS=Brassica napus (Rape) ORFNames=GSBRNA2T00026327001 {ECO:0000313|EMBL:CDY24223.1} PE=4
BnaC01g35820D	27.7965	4.9654	2.47446	2.49402e-05	0.0013728	Up	BnaC01g35820D protein {ECO:0000313|EMBL:CDY21866.1} OS=Brassica napus (Rape) ORFNames=GSBRNA2T00018170001 {ECO:0000313|EMBL:CDY21866.1} PE=4
BnaC01g35810D	259.42	126.547	1.03634	3.73864e-05	0.00195785	Up	BnaC01g35810D protein {ECO:0000313|EMBL:CDY21867.1} OS=Brassica napus (Rape) ORFNames=GSBRNA2T00018171001 {ECO:0000313|EMBL:CDY21867.1} PE=4
BnaC01g22250D	28.8422	8.65738	1.72419	0.000538544	0.0178121	Up	BnaC01g22250D protein {ECO:0000313|EMBL:CDY44175.1} OS=Brassica napus (Rape) ORFNames=GSBRNA2T00079652001 {ECO:0000313|EMBL:CDY44175.1} PE=4
BnaC01g19060D	64.8183	32.3664	1.00171	0.00150878	0.0394033	Up	BnaC01g19060D protein {ECO:0000313|EMBL:CDY29254.1} OS=Brassica napus (Rape) ORFNames=GSBRNA2T00042189001 {ECO:0000313|EMBL:CDY29254.1} PE=3
BnaAnng40920D	12.5804	0.290516	5.22091	0.000103235	0.00465466	Up	BnaAnng40920D protein {ECO:0000313|EMBL:CDY72380.1} OS=Brassica napus (Rape) ORFNames=GSBRNA2T00028300001 {ECO:0000313|EMBL:CDY72380.1} PE=4
BnaAnng40320D	7.93495	38.6128	-2.29004	1.98536e-06	0.000150848	Down	BnaAnng40320D protein {ECO:0000313|EMBL:CDY72200.1} Fragment OS=Brassica napus (Rape) ORFNames=GSBRNA2T00025663001 {ECO:0000313|EMBL:CDY72200.1} PE=3
BnaAnng37390D	170.051	42.7836	1.99167	2.75062e-12	6.19176e-10	Up	BnaAnng37390D protein {ECO:0000313|EMBL:CDY71425.1} OS=Brassica napus (Rape) ORFNames=GSBRNA2T00014742001 {ECO:0000313|EMBL:CDY71425.1} PE=4
BnaAnng26060D	76.6134	37.9492	1.00823	0.00127703	0.0350822	Up	BnaAnng26060D protein {ECO:0000313|EMBL:CDY68057.1} OS=Brassica napus (Rape) ORFNames=GSBRNA2T00069170001 {ECO:0000313|EMBL:CDY68057.1} PE=4
BnaAnng25870D	226.643	95.7238	1.2429	3.30944e-06	0.000238818	Up	BnaAnng25870D protein {ECO:0000313|EMBL:CDY68009.1} OS=Brassica napus (Rape) ORFNames=GSBRNA2T00068422001 {ECO:0000313|EMBL:CDY68009.1} PE=4
BnaAnng23230D	348.713	170.517	1.03323	2.84439e-06	0.000208074	Up	BnaAnng23230D protein {ECO:0000313|EMBL:CDY66923.1} OS=Brassica napus (Rape) ORFNames=GSBRNA2T00057642001 {ECO:0000313|EMBL:CDY66923.1} PE=4
BnaAnng20870D	31.4721	69.9029	-1.15417	0.000406337	0.0142066	Down	BnaAnng20870D protein {ECO:0000313|EMBL:CDY65645.1} OS=Brassica napus (Rape) ORFNames=GSBRNA2T00046975001 {ECO:0000313|EMBL:CDY65645.1} PE=4
BnaAnng19580D	1989.32	681.606	1.54504	3.63688e-08	4.10872e-06	Up	BnaAnng19580D protein {ECO:0000313|EMBL:CDY64656.1} OS=Brassica napus (Rape) ORFNames=GSBRNA2T00042500001 {ECO:0000313|EMBL:CDY64656.1} PE=3
BnaAnng17240D	6.16143	23.1987	-1.91354	0.00088219	0.0262949	Down	BnaAnng17240D protein {ECO:0000313|EMBL:CDY60821.1} OS=Brassica napus (Rape) ORFNames=GSBRNA2T00030103001 {ECO:0000313|EMBL:CDY60821.1} PE=4
BnaAnng09500D	35.5764	1.23494	4.82815	5.8742e-09	7.57219e-07	Up	BnaAnng09500D protein {ECO:0000313|EMBL:CDY47918.1} OS=Brassica napus (Rape) ORFNames=GSBRNA2T00088436001 {ECO:0000313|EMBL:CDY47918.1} PE=3
BnaAnng03830D	0.683312	18.6164	-4.76159	7.91741e-05	0.0037084	Down	BnaAnng03830D protein {ECO:0000313|EMBL:CDY30608.1} OS=Brassica napus (Rape) ORFNames=GSBRNA2T00045893001 {ECO:0000313|EMBL:CDY30608.1} PE=4
BnaA10g28450D	25.3484	6.21899	2.01962	0.000223106	0.0088611	Up	BnaA10g28450D protein {ECO:0000313|EMBL:CDY52840.1} OS=Brassica napus (Rape) ORFNames=GSBRNA2T00007987001 {ECO:0000313|EMBL:CDY52840.1} PE=4
BnaA10g10110D	16.6658	2.77322	2.57208	0.000347656	0.0125515	Up	BnaA10g10110D protein {ECO:0000313|EMBL:CDY17377.1} OS=Brassica napus (Rape) ORFNames=GSBRNA2T00095487001 {ECO:0000313|EMBL:CDY17377.1} PE=4
BnaA10g08760D	227.682	89.8241	1.34138	1.54186e-05	0.000910147	Up	BnaA10g08760D protein {ECO:0000313|EMBL:CDY14980.1} OS=Brassica napus (Rape) ORFNames=GSBRNA2T00084977001 {ECO:0000313|EMBL:CDY14980.1} PE=4
BnaA10g03900D	2.03883	18.066	-3.14293	9.09413e-05	0.0041626	Down	BnaA10g03900D protein {ECO:0000313|EMBL:CDY47701.1} OS=Brassica napus (Rape) ORFNames=GSBRNA2T00087964001 {ECO:0000313|EMBL:CDY47701.1} PE=4
BnaA09g55990D	4.48842	18.5654	-2.06158	0.00119947	0.0332545	Down	BnaA09g55990D protein {ECO:0000313|EMBL:CDY65077.1} OS=Brassica napus (Rape) ORFNames=GSBRNA2T00044136001 {ECO:0000313|EMBL:CDY65077.1} PE=4
BnaA09g44170D	98.9942	23.2541	2.09038	4.65191e-11	8.82517e-09	Up	BnaA09g44170D protein {ECO:0000313|EMBL:CDY21666.1} OS=Brassica napus (Rape) ORFNames=GSBRNA2T00016151001 {ECO:0000313|EMBL:CDY21666.1} PE=4
BnaA09g43010D	22.8006	4.98405	2.19383	0.00152429	0.0396747	Up	BnaA09g43010D protein {ECO:0000313|EMBL:CDY13799.1} OS=Brassica napus (Rape) ORFNames=GSBRNA2T00078239001 {ECO:0000313|EMBL:CDY13799.1} PE=4
BnaA09g41320D	32.4246	9.27981	1.79513	0.00015608	0.00652077	Up	BnaA09g41320D protein {ECO:0000313|EMBL:CDY34765.1} OS=Brassica napus (Rape) ORFNames=GSBRNA2T00057307001 {ECO:0000313|EMBL:CDY34765.1} PE=4
BnaA09g38680D	31.5954	71.1477	-1.17597	0.000361146	0.0129532	Down	BnaA09g38680D protein {ECO:0000313|EMBL:CDY41147.1} OS=Brassica napus (Rape) ORFNames=GSBRNA2T00072543001 {ECO:0000313|EMBL:CDY41147.1} PE=3
BnaA09g29110D	5.82895	33.6188	-2.52981	2.84891e-06	0.000208074	Down	BnaA09g29110D protein {ECO:0000313|EMBL:CDY16177.1} OS=Brassica napus (Rape) ORFNames=GSBRNA2T00090620001 {ECO:0000313|EMBL:CDY16177.1} PE=4
BnaA09g20620D	2170.44	958.841	1.17858	5.61168e-07	5.02287e-05	Up	BnaA09g20620D protein {ECO:0000313|EMBL:CDY16684.1} OS=Brassica napus (Rape) ORFNames=GSBRNA2T00094536001 {ECO:0000313|EMBL:CDY16684.1} PE=3
BnaA09g19990D	11.281	1.52545	2.8581	0.00157623	0.0407417	Up	BnaA09g19990D protein {ECO:0000313|EMBL:CDY16621.1} OS=Brassica napus (Rape) ORFNames=GSBRNA2T00094451001 {ECO:0000313|EMBL:CDY16621.1} PE=4
BnaA09g11690D	114.037	54.0282	1.07562	0.00032063	0.0118089	Up	BnaA09g11690D protein {ECO:0000313|EMBL:CDY38220.1} OS=Brassica napus (Rape) ORFNames=GSBRNA2T00065548001 {ECO:0000313|EMBL:CDY38220.1} PE=4
BnaC09g07480D	258.554	90.2771	1.51859	2.11417e-07	2.10468e-05	Up	BnaA09g07540D protein {ECO:0000313|EMBL:CDY18641.1} OS=Brassica napus (Rape) ORFNames=GSBRNA2T00005705001 {ECO:0000313|EMBL:CDY18641.1} PE=4
BnaA08g30950D	22.2111	0.334822	6.04321	3.86066e-06	0.000274729	Up	BnaA08g30950D protein {ECO:0000313|EMBL:CDY52360.1} OS=Brassica napus (Rape) ORFNames=GSBRNA2T00006794001 {ECO:0000313|EMBL:CDY52360.1} PE=4
BnaA08g30900D	33.3389	9.86375	1.74623	0.000189915	0.00775183	Up	BnaA08g30900D protein {ECO:0000313|EMBL:CDY52355.1} OS=Brassica napus (Rape) ORFNames=GSBRNA2T00006789001 {ECO:0000313|EMBL:CDY52355.1} PE=4
BnaA08g27510D	1.04189	42.0131	-5.34362	0.000673341	0.0213571	Down	BnaA08g27510D protein {ECO:0000313|EMBL:CDY15467.1} OS=Brassica napus (Rape) ORFNames=GSBRNA2T00089635001 {ECO:0000313|EMBL:CDY15467.1} PE=3
BnaA08g14270D	54.0979	18.4108	1.55006	9.88598e-05	0.00449097	Up	BnaA08g14270D protein {ECO:0000313|EMBL:CDY14296.1} OS=Brassica napus (Rape) ORFNames=GSBRNA2T00078894001 {ECO:0000313|EMBL:CDY14296.1} PE=3
BnaA08g14120D	124.237	29.5254	2.07865	2.96387e-10	4.88536e-08	Up	BnaA08g14120D protein {ECO:0000313|EMBL:CDY14281.1} OS=Brassica napus (Rape) ORFNames=GSBRNA2T00078872001 {ECO:0000313|EMBL:CDY14281.1} PE=3
BnaA08g02360D	5.14951	19.8583	-1.94348	0.0019899	0.0487927	Down	BnaA08g02360D protein {ECO:0000313|EMBL:CDY16531.1} OS=Brassica napus (Rape) ORFNames=GSBRNA2T00091143001 {ECO:0000313|EMBL:CDY16531.1} PE=4
BnaA07g38810D	31.1846	9.94751	1.66095	0.00142021	0.0379501	Up	BnaA07g38810D protein {ECO:0000313|EMBL:CDY57850.1} OS=Brassica napus (Rape) ORFNames=GSBRNA2T00022756001 {ECO:0000313|EMBL:CDY57850.1} PE=4
BnaA07g31900D	110.918	55.2247	1.00346	0.000256359	0.00987589	Up	BnaA07g31900D protein {ECO:0000313|EMBL:CDY45410.1} OS=Brassica napus (Rape) ORFNames=GSBRNA2T00081921001 {ECO:0000313|EMBL:CDY45410.1} PE=4
BnaA07g00960D	99.4471	41.3586	1.26388	9.07806e-05	0.00416156	Up	BnaA07g00960D protein {ECO:0000313|EMBL:CDY35891.1} OS=Brassica napus (Rape) ORFNames=GSBRNA2T00059437001 {ECO:0000313|EMBL:CDY35891.1} PE=4
BnaA06g40130D	7.83445	25.3144	-1.68654	0.00175127	0.0442795	Down	BnaA06g40130D protein {ECO:0000313|EMBL:CDY64683.1} OS=Brassica napus (Rape) ORFNames=GSBRNA2T00042547001 {ECO:0000313|EMBL:CDY64683.1} PE=4
BnaA06g38500D	36.0838	9.75746	1.8872	7.81486e-05	0.00366606	Up	BnaA06g38500D protein {ECO:0000313|EMBL:CDY67389.1} OS=Brassica napus (Rape) ORFNames=GSBRNA2T00062882001 {ECO:0000313|EMBL:CDY67389.1} PE=4
BnaA06g37990D	2.73712	14.1564	-2.3701	0.00176759	0.0446341	Down	BnaA06g37990D protein {ECO:0000313|EMBL:CDY57930.1} OS=Brassica napus (Rape) ORFNames=GSBRNA2T00022861001 {ECO:0000313|EMBL:CDY57930.1} PE=4
BnaA06g37060D	92.3577	17.0441	2.42923	1.77686e-10	3.08029e-08	Up	BnaA06g37060D protein {ECO:0000313|EMBL:CDY22384.1} OS=Brassica napus (Rape) ORFNames=GSBRNA2T00018870001 {ECO:0000313|EMBL:CDY22384.1} PE=3
BnaA06g35450D	369.957	145.687	1.34548	2.35789e-07	2.28692e-05	Up	BnaA06g35450D protein {ECO:0000313|EMBL:CDY17726.1} OS=Brassica napus (Rape) ORFNames=GSBRNA2T00001951001 {ECO:0000313|EMBL:CDY17726.1} PE=4
BnaA06g32160D	35.7363	12.5622	1.50709	0.00063671	0.0204534	Up	BnaA06g32160D protein {ECO:0000313|EMBL:CDY13707.1} OS=Brassica napus (Rape) ORFNames=GSBRNA2T00078132001 {ECO:0000313|EMBL:CDY13707.1} PE=4
BnaA06g13540D	28.447	7.88436	1.85394	0.000299891	0.0111266	Up	BnaA06g13540D protein {ECO:0000313|EMBL:CDY26668.1} OS=Brassica napus (Rape) ORFNames=GSBRNA2T00035554001 {ECO:0000313|EMBL:CDY26668.1} PE=4
BnaA06g12350D	117.147	54.0144	1.11374	0.000135554	0.00575086	Up	BnaA06g12350D protein {ECO:0000313|EMBL:CDY26182.1} OS=Brassica napus (Rape) ORFNames=GSBRNA2T00034841001 {ECO:0000313|EMBL:CDY26182.1} PE=4
BnaA06g02990D	17.5396	56.0232	-1.68018	4.71715e-06	0.000324119	Down	BnaA06g02990D protein {ECO:0000313|EMBL:CDY51036.1} OS=Brassica napus (Rape) ORFNames=GSBRNA2T00098074001 {ECO:0000313|EMBL:CDY51036.1} PE=3
BnaA06g00040D	134.47	60.4247	1.15159	0.000175278	0.00723267	Up	BnaA06g00040D protein {ECO:0000313|EMBL:CDY52914.1} OS=Brassica napus (Rape) ORFNames=GSBRNA2T00008092001 {ECO:0000313|EMBL:CDY52914.1} PE=4
BnaA05g35780D	74.8892	32.9377	1.18172	0.000478323	0.0162846	Up	BnaA05g35780D protein {ECO:0000313|EMBL:CDY71937.1} Fragment OS=Brassica napus (Rape) ORFNames=GSBRNA2T00022655001 {ECO:0000313|EMBL:CDY71937.1} PE=4
BnaA05g30640D	83.9686	38.9461	1.10506	0.001175	0.0327868	Up	BnaA05g30640D protein {ECO:0000313|EMBL:CDY24665.1} OS=Brassica napus (Rape) ORFNames=GSBRNA2T00027042001 {ECO:0000313|EMBL:CDY24665.1} PE=4
BnaA05g29030D	17.6444	0	6.67126	3.53399e-07	3.26991e-05	Up	BnaA05g29030D protein {ECO:0000313|EMBL:CDY44703.1} OS=Brassica napus (Rape) ORFNames=GSBRNA2T00080680001 {ECO:0000313|EMBL:CDY44703.1} PE=3
BnaA05g29020D	10.878	0	5.97301	1.36008e-05	0.000817238	Up	BnaA05g29020D protein {ECO:0000313|EMBL:CDY44704.1} OS=Brassica napus (Rape) ORFNames=GSBRNA2T00080681001 {ECO:0000313|EMBL:CDY44704.1} PE=3
BnaA05g28970D	23.6038	6.58937	1.84028	0.00150312	0.0392896	Up	BnaA05g28970D protein {ECO:0000313|EMBL:CDY44709.1} OS=Brassica napus (Rape) ORFNames=GSBRNA2T00080687001 {ECO:0000313|EMBL:CDY44709.1} PE=4
BnaA05g28870D	79.7434	30.8686	1.3644	1.65256e-05	0.000962313	Up	BnaA05g28870D protein {ECO:0000313|EMBL:CDY44719.1} OS=Brassica napus (Rape) ORFNames=GSBRNA2T00080698001 {ECO:0000313|EMBL:CDY44719.1} PE=4
BnaA05g26740D	15.6356	0.957246	4.05084	8.27483e-05	0.00385188	Up	BnaA05g26740D protein {ECO:0000313|EMBL:CDY08438.1} OS=Brassica napus (Rape) ORFNames=GSBRNA2T00000199001 {ECO:0000313|EMBL:CDY08438.1} PE=4
BnaA05g16860D	21.3702	4.03672	2.39242	0.000165265	0.006857	Up	BnaA05g16860D protein {ECO:0000313|EMBL:CDY10676.1} OS=Brassica napus (Rape) ORFNames=GSBRNA2T00048441001 {ECO:0000313|EMBL:CDY10676.1} PE=4
BnaA05g14930D	52.7863	14.9248	1.81792	2.06848e-05	0.00117281	Up	BnaA05g14930D protein {ECO:0000313|EMBL:CDY49900.1} OS=Brassica napus (Rape) ORFNames=GSBRNA2T00094054001 {ECO:0000313|EMBL:CDY49900.1} PE=4
BnaA05g11360D	125.794	27.7627	2.18195	1.58744e-10	2.76784e-08	Up	BnaA05g11360D protein {ECO:0000313|EMBL:CDY10800.1} OS=Brassica napus (Rape) ORFNames=GSBRNA2T00048645001 {ECO:0000313|EMBL:CDY10800.1} PE=4
BnaA04g25470D	663.067	328.314	1.01414	1.56062e-06	0.000123231	Up	BnaA04g25470D protein {ECO:0000313|EMBL:CDY30446.1} OS=Brassica napus (Rape) ORFNames=GSBRNA2T00045150001 {ECO:0000313|EMBL:CDY30446.1} PE=4
BnaA04g18330D	110.593	28.3693	1.96441	6.15289e-08	6.72448e-06	Up	BnaA04g18330D protein {ECO:0000313|EMBL:CDY19093.1} OS=Brassica napus (Rape) ORFNames=GSBRNA2T00006369001 {ECO:0000313|EMBL:CDY19093.1} PE=4
BnaA04g17700D	148.758	74.3484	1.00198	0.0001052	0.00471507	Up	BnaA04g17700D protein {ECO:0000313|EMBL:CDY29657.1} OS=Brassica napus (Rape) ORFNames=GSBRNA2T00043419001 {ECO:0000313|EMBL:CDY29657.1} PE=4
BnaA04g15790D	30.7966	11.5763	1.40944	0.00190918	0.0474371	Up	BnaA04g15790D protein {ECO:0000313|EMBL:CDY30554.1} OS=Brassica napus (Rape) ORFNames=GSBRNA2T00045284001 {ECO:0000313|EMBL:CDY30554.1} PE=4
BnaA04g10650D	17.3569	55.9847	-1.68699	5.1713e-06	0.000351246	Down	BnaA04g10650D protein {ECO:0000313|EMBL:CDY52700.1} OS=Brassica napus (Rape) ORFNames=GSBRNA2T00007616001 {ECO:0000313|EMBL:CDY52700.1} PE=3
BnaA04g05270D	85.2032	29.7825	1.51005	1.49024e-05	0.000883138	Up	BnaA04g05270D protein {ECO:0000313|EMBL:CDY23232.1} OS=Brassica napus (Rape) ORFNames=GSBRNA2T00021785001 {ECO:0000313|EMBL:CDY23232.1} PE=4
BnaA03g56490D	73.627	32.7298	1.16933	0.000291675	0.0108618	Up	BnaA03g56490D protein {ECO:0000313|EMBL:CDY66720.1} OS=Brassica napus (Rape) ORFNames=GSBRNA2T00055628001 {ECO:0000313|EMBL:CDY66720.1} PE=3
BnaA03g54800D	2.69992	15.5046	-2.51296	0.000874049	0.0261296	Down	BnaA03g54800D protein {ECO:0000313|EMBL:CDY55546.1} OS=Brassica napus (Rape) ORFNames=GSBRNA2T00017015001 {ECO:0000313|EMBL:CDY55546.1} PE=4
BnaA03g50170D	15.3403	43.3161	-1.49311	0.000379892	0.0134654	Down	BnaA03g50170D protein {ECO:0000313|EMBL:CDY39205.1} OS=Brassica napus (Rape) ORFNames=GSBRNA2T00067421001 {ECO:0000313|EMBL:CDY39205.1} PE=4
BnaA03g17820D	53.4219	18.2246	1.55042	0.00010421	0.00469161	Up	BnaA03g17820D protein {ECO:0000313|EMBL:CDY07729.1} OS=Brassica napus (Rape) ORFNames=GSBRNA2T00124850001 {ECO:0000313|EMBL:CDY07729.1} PE=4
BnaA03g17400D	15.8226	49.4604	-1.65021	0.00036387	0.0130354	Down	BnaA03g17400D protein {ECO:0000313|EMBL:CDY07771.1} OS=Brassica napus (Rape) ORFNames=GSBRNA2T00124902001 {ECO:0000313|EMBL:CDY07771.1} PE=3
BnaA03g12250D	59.3489	132.867	-1.16127	2.42656e-05	0.00134549	Down	BnaA03g12250D protein {ECO:0000313|EMBL:CDY47073.1} OS=Brassica napus (Rape) ORFNames=GSBRNA2T00086695001 {ECO:0000313|EMBL:CDY47073.1} PE=3
BnaA03g10790D	112.579	258.002	-1.19771	8.31618e-07	7.10621e-05	Down	BnaA03g10790D protein {ECO:0000313|EMBL:CDY36807.1} OS=Brassica napus (Rape) ORFNames=GSBRNA2T00062641001 {ECO:0000313|EMBL:CDY36807.1} PE=3
BnaC02g12750D	66.5407	172.761	-1.37991	1.07919e-05	0.000671192	Down	BnaA03g10790D protein {ECO:0000313|EMBL:CDY36807.1} OS=Brassica napus (Rape) ORFNames=GSBRNA2T00062641001 {ECO:0000313|EMBL:CDY36807.1} PE=3
BnaA02g36940D	85.3091	41.1608	1.05343	0.00110354	0.0312556	Up	BnaA02g36940D protein {ECO:0000313|EMBL:CDY53944.1} OS=Brassica napus (Rape) ORFNames=GSBRNA2T00011738001 {ECO:0000313|EMBL:CDY53944.1} PE=4
BnaA02g35440D	11.3448	39.3396	-1.79671	5.90029e-05	0.00290811	Down	BnaA02g35440D protein {ECO:0000313|EMBL:CDY64982.1} OS=Brassica napus (Rape) ORFNames=GSBRNA2T00043973001 {ECO:0000313|EMBL:CDY64982.1} PE=3
BnaA02g35200D	70.5705	20.7155	1.76878	2.28711e-05	0.00127756	Up	BnaA02g35200D protein {ECO:0000313|EMBL:CDY58843.1} OS=Brassica napus (Rape) ORFNames=GSBRNA2T00025194001 {ECO:0000313|EMBL:CDY58843.1} PE=3
BnaA02g33650D	221.028	503.417	-1.1862	1.90176e-06	0.000146338	Down	BnaA02g33650D protein {ECO:0000313|EMBL:CDY30743.1} OS=Brassica napus (Rape) ORFNames=GSBRNA2T00046095001 {ECO:0000313|EMBL:CDY30743.1} PE=4
BnaA02g30780D	0.683312	11.5752	-4.08181	0.00162669	0.0418848	Down	BnaA02g30780D protein {ECO:0000313|EMBL:CDY33909.1} OS=Brassica napus (Rape) ORFNames=GSBRNA2T00055417001 {ECO:0000313|EMBL:CDY33909.1} PE=3
BnaA02g28870D	46.2185	15.7815	1.55285	0.000365829	0.01309	Up	BnaA02g28870D protein {ECO:0000313|EMBL:CDY34153.1} OS=Brassica napus (Rape) ORFNames=GSBRNA2T00056128001 {ECO:0000313|EMBL:CDY34153.1} PE=4
BnaA02g25380D	22.5103	6.60803	1.77141	0.00132042	0.035947	Up	BnaA02g25380D protein {ECO:0000313|EMBL:CDY28938.1} OS=Brassica napus (Rape) ORFNames=GSBRNA2T00041639001 {ECO:0000313|EMBL:CDY28938.1} PE=4
BnaA02g24670D	18.1485	4.14399	2.14408	0.000913065	0.0270017	Up	BnaA02g24670D protein {ECO:0000313|EMBL:CDY37148.1} OS=Brassica napus (Rape) ORFNames=GSBRNA2T00063396001 {ECO:0000313|EMBL:CDY37148.1} PE=4
BnaA02g21770D	12.3045	37.9531	-1.62461	0.000146884	0.00617938	Down	BnaA02g21770D protein {ECO:0000313|EMBL:CDY25279.1} OS=Brassica napus (Rape) ORFNames=GSBRNA2T00029343001 {ECO:0000313|EMBL:CDY25279.1} PE=3
BnaA02g18610D	10.2585	45.9702	-2.16111	4.59733e-06	0.000317332	Down	BnaA02g18610D protein {ECO:0000313|EMBL:CDY26836.1} OS=Brassica napus (Rape) ORFNames=GSBRNA2T00036494001 {ECO:0000313|EMBL:CDY26836.1} PE=4
BnaA02g09960D	212.562	92.8906	1.19368	1.20589e-05	0.00073782	Up	BnaA02g09960D protein {ECO:0000313|EMBL:CDY28804.1} OS=Brassica napus (Rape) ORFNames=GSBRNA2T00041456001 {ECO:0000313|EMBL:CDY28804.1} PE=3
BnaA02g09590D	29.919	185.515	-2.6349	4.03408e-16	1.50227e-13	Down	BnaA02g09590D protein {ECO:0000313|EMBL:CDY28767.1} OS=Brassica napus (Rape) ORFNames=GSBRNA2T00041412001 {ECO:0000313|EMBL:CDY28767.1} PE=4
BnaA02g08820D	37.5075	129.715	-1.79301	2.15681e-07	2.14007e-05	Down	BnaA02g08820D protein {ECO:0000313|EMBL:CDY20742.1} OS=Brassica napus (Rape) ORFNames=GSBRNA2T00012964001 {ECO:0000313|EMBL:CDY20742.1} PE=3
BnaA01g33250D	148.661	66.3197	1.16361	0.000124897	0.00540515	Up	BnaA01g33250D protein {ECO:0000313|EMBL:CDY34700.1} OS=Brassica napus (Rape) ORFNames=GSBRNA2T00057217001 {ECO:0000313|EMBL:CDY34700.1} PE=4
BnaA01g32290D	31.9573	10.5305	1.59071	0.000555515	0.0182335	Up	BnaA01g32290D protein {ECO:0000313|EMBL:CDY58649.1} OS=Brassica napus (Rape) ORFNames=GSBRNA2T00024981001 {ECO:0000313|EMBL:CDY58649.1} PE=3
BnaA01g30080D	45.83	18.8826	1.28098	0.000639491	0.020499	Up	BnaA01g30080D protein {ECO:0000313|EMBL:CDY43377.1} OS=Brassica napus (Rape) ORFNames=GSBRNA2T00076445001 {ECO:0000313|EMBL:CDY43377.1} PE=4
BnaA01g28900D	1946.15	842.246	1.20833	4.34709e-06	0.000303531	Up	BnaA01g28900D protein {ECO:0000313|EMBL:CDY20112.1} OS=Brassica napus (Rape) ORFNames=GSBRNA2T00009968001 {ECO:0000313|EMBL:CDY20112.1} PE=4
BnaA01g25950D	4.4662	25.0481	-2.48493	8.58754e-05	0.00397903	Down	BnaA01g25950D protein {ECO:0000313|EMBL:CDY42200.1} OS=Brassica napus (Rape) ORFNames=GSBRNA2T00074412001 {ECO:0000313|EMBL:CDY42200.1} PE=4
BnaC01g15480D	29.9735	10.5748	1.49467	0.00187015	0.0466774	Up	BnaA01g13350D protein {ECO:0000313|EMBL:CDY44127.1} BnaC01g15480D protein {ECO:0000313|EMBL:CDY54855.1} OS=Brassica napus (Rape) GSBRNA2T00079575001 {ECO:0000313|EMBL:CDY44127.1} PE=4
BnaA01g12870D	25.5577	61.7892	-1.2744	0.000356153	0.0128045	Down	BnaA01g12870D protein {ECO:0000313|EMBL:CDY41252.1} OS=Brassica napus (Rape) ORFNames=GSBRNA2T00072675001 {ECO:0000313|EMBL:CDY41252.1} PE=4
novel1143	68.7438	15.8534	2.11165	1.94771e-07	1.95836e-05	Up	-
novel1580	94.287	26.6842	1.82164	1.53506e-08	1.87464e-06	Up	-
novel636	36.5496	11.1824	1.71675	0.000521662	0.0174064	Up	-
novel1598	924.158	446.821	1.04862	7.5773e-07	6.56787e-05	Up	-
novel81	21.7177	0.988727	4.51881	5.09576e-06	0.000347757	Up	-
novel1249	7.24053	29.2955	-2.01834	0.000271046	0.0102454	Down	-
BnaA07g11350D	31.2812	9.94945	1.6441	0.00041631	0.0144009	Up	-
novel1448	143.802	71.1864	1.01493	0.000127087	0.00545298	Up	-
novel1208	16.7069	3.38281	2.2873	0.00082958	0.0250987	Up	-
novel1235	7.56914	27.7201	-1.87635	0.000211473	0.00847127	Down	-
novel1296	81.0323	36.6523	1.14382	8.78287e-05	0.00405087	Up	-
novel132	83.4803	22.4467	1.89738	1.38339e-06	0.000111277	Up	-
novel163	11.7067	1.55402	2.90093	0.00126942	0.0349091	Up	-
novel578	41.024	11.0672	1.8754	1.57735e-05	0.000927468	Up	-

## Sheet: Table S3 B 
Supplementary Table 3 B. One thousand, four hundred and eighty one unique differentially expressed genes detected in cold tolerant genotype (GX74) under control and after cold stress (18 hr) in cotyledons of Brassica napus L.
Unique	GX74LW	GX74CK	log2FoldChange	pvalue	padj	diffType	Annotations
BnaCnng62600D	138.542	389.152	-1.48947	1.76434e-11	1.26893e-09	Down	Xyloglucan endotransglucosylase/hydrolase {ECO:0000256|RuleBase:RU361120} EC=2.4.1.207 {ECO:0000256|RuleBase:RU361120} OS=Brassica oleracea (Wild cabbage) ORFNames=BOLC3T17838H {ECO:0000313|EMBL:VDC94496.1} PE=3
BnaA03g25760D	12.9616	54.7969	-2.0917	1.39019e-07	5.32522e-06	Down	Xyloglucan endotransglucosylase/hydrolase {ECO:0000256|RuleBase:RU361120} EC=2.4.1.207 {ECO:0000256|RuleBase:RU361120} OS=Brassica oleracea (Wild cabbage) ORFNames=BOLC3T16005H {ECO:0000313|EMBL:VDC91768.1} PE=3
BnaC03g73080D	26.7871	56.6251	-1.08103	0.00210035	0.0249221	Down	Xyloglucan endotransglucosylase/hydrolase {ECO:0000256|RuleBase:RU361120} EC=2.4.1.207 {ECO:0000256|RuleBase:RU361120} OS=Brassica oleracea (Wild cabbage) ORFNames=BOLC3T16005H {ECO:0000313|EMBL:VDC91768.1} PE=3
BnaA09g01390D	30.1472	123.947	-2.0396	3.56983e-11	2.45074e-09	Down	Xyloglucan endotransglucosylase/hydrolase {ECO:0000256|RuleBase:RU361120} EC=2.4.1.207 {ECO:0000256|RuleBase:RU361120} OS=Brassica napus (Rape) ORFNames=GSBRNA2T00018497001 {ECO:0000313|EMBL:CDY22110.1} PE=3
BnaA03g38180D	134.276	287.979	-1.10184	1.49307e-06	4.64728e-05	Down	Xyloglucan endotransglucosylase/hydrolase {ECO:0000256|RuleBase:RU361120} EC=2.4.1.207 {ECO:0000256|RuleBase:RU361120} OS=Brassica campestris (Field mustard) ORFNames=BRAA03T13611Z {ECO:0000313|EMBL:VDC82393.1} PE=3
BnaA08g25690D	3.79307	29.3844	-2.95935	7.25005e-07	2.42052e-05	Down	Xyloglucan endotransglucosylase/hydrolase {ECO:0000256|RuleBase:RU361120} EC=2.4.1.207 {ECO:0000256|RuleBase:RU361120} OS=Brassica campestris (Field mustard) {ECO:0000313|EMBL:RID52135.1} PE=3
BnaC07g42500D	50.7031	18.4153	1.44912	0.00010041	0.00190588	Up	Xyloglucan endotransglucosylase/hydrolase {ECO:0000256|RuleBase:RU361120} EC=2.4.1.207 {ECO:0000256|RuleBase:RU361120} OS=Brassica oleracea (Wild cabbage) ORFNames=BOLC7T46236H {ECO:0000313|EMBL:VDD40676.1} PE=3
BnaC04g08400D	15.8224	3.15863	2.33769	0.000907315	0.0126438	Up	Xyloglucan endotransglucosylase/hydrolase {ECO:0000256|RuleBase:RU361120} EC=2.4.1.207 {ECO:0000256|RuleBase:RU361120} OS=Brassica oleracea (Wild cabbage) ORFNames=BOLC4T22762H {ECO:0000313|EMBL:VDD05935.1} PE=3
BnaA03g50050D	160.294	67.033	1.25317	3.37995e-06	9.71032e-05	Up	Xyloglucan endotransglucosylase/hydrolase {ECO:0000256|RuleBase:RU361120} EC=2.4.1.207 {ECO:0000256|RuleBase:RU361120} OS=Brassica napus (Rape) ORFNames=GSBRNA2T00067401001 {ECO:0000313|EMBL:CDY39193.1} PE=3
BnaC05g14330D	9.05186	30.3935	-1.74884	0.000158517	0.0028421	Down	X8 domain-containing protein {ECO:0000259|SMART:SM00768} OS=Brassica oleracea (Wild cabbage) ORFNames=BOLC5T30394H {ECO:0000313|EMBL:VDD42847.1} PE=4
BnaA03g39980D	6.00685	19.6084	-1.70592	0.00288203	0.0320622	Down	X8 domain-containing protein {ECO:0000259|SMART:SM00768} OS=Brassica campestris (Field mustard) ORFNames=BRARA_C04230 {ECO:0000313|EMBL:RID72334.1} PE=4
BnaA09g35840D	18.7738	4.14951	2.16014	0.000386782	0.00610327	Up	WRKY transcription factor 67 {ECO:0000313|EMBL:AHB33862.1} OS=Brassica campestris (Field mustard) {ECO:0000313|EMBL:RID47276.1} PE=2
BnaC07g22240D	41.3169	10.9013	1.9107	2.8422e-06	8.30074e-05	Up	WRKY transcription factor 3.1 {ECO:0000313|EMBL:AGA37230.1} OS=Brassica napus (Rape) Name=WRKY3.1 {ECO:0000313|EMBL:AGA37230.1} PE=2
BnaA03g43640D	23.7703	6.21508	1.93367	0.000257901	0.0042984	Up	WRKY transcription factor {ECO:0000256|PIRNR:PIRNR038130} OS=Brassica napus (Rape) ORFNames=GSBRNA2T00001287001 {ECO:0000313|EMBL:CDY09083.1} PE=3
BnaC08g27340D	33.9832	6.01498	2.50927	1.74927e-07	6.51956e-06	Up	WRKY domain-containing protein {ECO:0000259|PROSITE:PS50811} OS=Brassica oleracea var. oleracea PE=4
BnaA04g07480D	38.2615	12.3732	1.62202	3.69528e-05	0.000803863	Up	WLM domain-containing protein {ECO:0000259|PROSITE:PS51397} OS=Brassica campestris (Field mustard) {ECO:0000313|EMBL:RID65626.1} PE=4
BnaC07g14230D	11.1022	30.481	-1.46588	0.00124496	0.0163845	Down	WAT1-related protein {ECO:0000256|RuleBase:RU363077} OS=Brassica oleracea (Wild cabbage) ORFNames=BOLC7T42722H {ECO:0000313|EMBL:VDD37162.1} PE=3
BnaC06g43970D	4.56046	17.8429	-1.97987	0.0016833	0.0208064	Down	WAT1-related protein {ECO:0000256|RuleBase:RU363077} OS=Brassica oleracea (Wild cabbage) ORFNames=BOLC6T39989H {ECO:0000313|EMBL:VDD64536.1} PE=3
BnaA04g11780D	49.2195	19.6959	1.32916	9.95143e-05	0.00189453	Up	WAT1-related protein {ECO:0000256|RuleBase:RU363077} OS=Brassica napus (Rape) ORFNames=GSBRNA2T00090305001 {ECO:0000313|EMBL:CDY15933.1} PE=3
BnaC08g27710D	58.5931	23.2957	1.32524	0.000128554	0.00237193	Up	VQ domain-containing protein {ECO:0000259|Pfam:PF05678} OS=Brassica oleracea var. oleracea Name=106307883 {ECO:0000313|EnsemblPlants:Bo8g091200.1} PE=4
BnaC08g34740D	3.38896	15.2939	-2.17773	0.00263427	0.029893	Down	VQ domain-containing protein {ECO:0000259|Pfam:PF05678} OS=Brassica oleracea (Wild cabbage) ORFNames=BOLC8T51591H {ECO:0000313|EMBL:VDD58362.1} PE=4
BnaA04g02800D	75.7228	15.3136	2.29375	1.3057e-11	9.5863e-10	Up	VQ domain-containing protein {ECO:0000259|Pfam:PF05678} OS=Brassica campestris (Field mustard) {ECO:0000313|EMBL:RID65103.1} PE=4
BnaA06g10060D	876.879	312.875	1.48719	1.78833e-16	2.32461e-14	Up	VOC domain-containing protein {ECO:0000259|PROSITE:PS51819} OS=Brassica rapa subsp. pekinensis (Chinese cabbage) (Brassica pekinensis) PE=4
BnaC05g11680D	1090.31	510.965	1.09282	1.91297e-10	1.20384e-08	Up	VOC domain-containing protein {ECO:0000259|PROSITE:PS51819} OS=Brassica oleracea (Wild cabbage) ORFNames=BOLC5T30089H {ECO:0000313|EMBL:VDD42542.1} PE=4
novel1355	44.073	20.0464	1.13196	0.00109228	0.0147541	Up	Usp domain-containing protein {ECO:0000259|Pfam:PF00582} OS=Brassica oleracea var. oleracea PE=4
BnaC04g54950D	1768.89	623.598	1.50498	3.04556e-25	7.66635e-23	Up	Usp domain-containing protein {ECO:0000259|Pfam:PF00582} OS=Brassica oleracea var. oleracea Name=106337549 {ECO:0000313|EnsemblPlants:Bo4g098760.1} PE=4
BnaC03g39820D	43.3717	13.881	1.64461	8.96947e-06	0.000230726	Up	Usp domain-containing protein {ECO:0000259|Pfam:PF00582} OS=Brassica oleracea var. oleracea Name=106332996 {ECO:0000313|EnsemblPlants:Bo3g068610.1} PE=4
BnaA04g00450D	365.984	60.0996	2.6094	6.30302e-31	2.49891e-28	Up	Usp domain-containing protein {ECO:0000259|Pfam:PF00582} OS=Brassica campestris (Field mustard) {ECO:0000313|EMBL:RID64815.1} PE=4
BnaC03g12060D	172.867	80.5928	1.10164	1.37259e-06	4.31095e-05	Up	UDP-glucuronate decarboxylase {ECO:0000256|ARBA:ARBA00012290} EC=4.1.1.35 {ECO:0000256|ARBA:ARBA00012290} OS=Brassica rapa subsp. pekinensis (Chinese cabbage) (Brassica pekinensis) PE=3;UDP-glucuronate decarboxylase {ECO:0000256|ARBA:ARBA00012290} EC=4.1.1.35 {ECO:0000256|ARBA:ARBA00012290} Fragment OS=Brassica campestris (Field mustard) ORFNames=BRAA03T10490Z {ECO:0000313|EMBL:VDC79272.1} PE=3
BnaA03g09560D	286.447	142.436	1.00765	2.47035e-07	8.90366e-06	Up	UDP-glucuronate decarboxylase {ECO:0000256|ARBA:ARBA00012290} EC=4.1.1.35 {ECO:0000256|ARBA:ARBA00012290} OS=Brassica rapa subsp. pekinensis (Chinese cabbage) (Brassica pekinensis) PE=3
BnaC02g10080D	98.1702	37.2305	1.40112	6.18983e-08	2.53647e-06	Up	UDP-glucuronate decarboxylase {ECO:0000256|ARBA:ARBA00012290} EC=4.1.1.35 {ECO:0000256|ARBA:ARBA00012290} OS=Brassica oleracea var. oleracea Name=106320392 {ECO:0000313|EnsemblPlants:Bo2g026850.1} PE=3
BnaC09g42430D	27.9549	58.1507	-1.06204	0.00217604	0.0256275	Down	UDP-glucose 6-dehydrogenase {ECO:0000256|ARBA:ARBA00012954} EC=1.1.1.22 {ECO:0000256|ARBA:ARBA00012954} Fragment OS=Brassica oleracea (Wild cabbage) ORFNames=BOLC9T59006H {ECO:0000313|EMBL:VDD33683.1} PE=3
BnaCnng14830D	56.9594	18.8818	1.59005	1.03729e-06	3.36742e-05	Up	UDP-glucose 4-epimerase {ECO:0000256|RuleBase:RU366046} EC=5.1.3.- {ECO:0000256|RuleBase:RU366046} OS=Brassica oleracea (Wild cabbage) ORFNames=BOLC9T54516H {ECO:0000313|EMBL:VDD29193.1} PE=3
BnaC06g06990D	45.9122	22.5107	1.02615	0.00327124	0.0353988	Up	Ubiquitin-like protein ATG12 {ECO:0000256|RuleBase:RU361201} OS=Brassica napus (Rape) {ECO:0000313|EMBL:CDY33080.1} PE=3
BnaC01g34360D	118.289	55.7268	1.09	6.64179e-06	0.000178675	Up	Ubiquitin-60S ribosomal protein L40 {ECO:0000313|EMBL:AYE56753.1} Fragment OS=Coffea canephora (Robusta coffee) PE=2
BnaC05g30210D	70.0905	31.3835	1.15708	0.000164868	0.00293561	Up	Ubiquinol oxidase {ECO:0000256|RuleBase:RU003779} EC=1.10.3.11 {ECO:0000256|RuleBase:RU003779} OS=Brassica napus (Rape) ORFNames=GSBRNA2T00063985001 {ECO:0000313|EMBL:CDY37409.1} PE=3
BnaA08g13930D	167.035	45.4192	1.88041	1.88846e-17	2.6386e-15	Up	UBC core domain-containing protein {ECO:0000259|PROSITE:PS50127} OS=Brassica campestris (Field mustard) ORFNames=BRARA_H01501 {ECO:0000313|EMBL:RID50796.1} PE=3;BnaA08g13930D protein {ECO:0000313|EMBL:CDY14262.1} OS=Brassica napus (Rape) ORFNames=GSBRNA2T00078844001 {ECO:0000313|EMBL:CDY14262.1} PE=4
BnaAnng21880D	186.682	28.5702	2.70709	1.7644e-28	5.48643e-26	Up	UBC core domain-containing protein {ECO:0000259|PROSITE:PS50127} OS=Brassica campestris (Field mustard) {ECO:0000313|EMBL:RID76873.1} PE=3
BnaA03g34320D	15.4806	43.0157	-1.47671	0.000157981	0.00283657	Down	Two-component response regulator {ECO:0000256|PIRNR:PIRNR036392} OS=Brassica campestris (Field mustard) ORFNames=BRAA03T13145Z {ECO:0000313|EMBL:VDC81927.1} PE=3
BnaC04g28220D	11.1066	1.40044	2.98467	0.0012575	0.016522	Up	t-SNARE coiled-coil homology domain-containing protein {ECO:0000259|PROSITE:PS50192} OS=Brassica rapa subsp. pekinensis (Chinese cabbage) (Brassica pekinensis) PE=3
BnaC07g10140D	40.9455	19.268	1.09033	0.00239746	0.0277722	Up	t-SNARE coiled-coil homology domain-containing protein {ECO:0000259|PROSITE:PS50192} OS=Brassica campestris (Field mustard) ORFNames=BRAA08T34486Z {ECO:0000313|EMBL:VDD06309.1} PE=4
BnaA02g00720D	14.7184	34.3086	-1.22326	0.00217677	0.0256275	Down	Transmembrane 9 superfamily member {ECO:0000256|RuleBase:RU363079} OS=Brassica rapa subsp. pekinensis (Chinese cabbage) (Brassica pekinensis) PE=3
BnaA08g00430D	138.35	68.7615	1.00906	3.55101e-06	0.000101649	Up	Transket_pyr domain-containing protein {ECO:0000259|SMART:SM00861} OS=Brassica campestris (Field mustard) ORFNames=BRARA_H00052 {ECO:0000313|EMBL:RID49239.1} PE=4;Transket_pyr domain-containing protein {ECO:0000259|SMART:SM00861} OS=Brassica campestris (Field mustard) ORFNames=BRAA08T32118Z {ECO:0000313|EMBL:VDD02641.1} PE=4
BnaC03g19680D	12.3948	29.4595	-1.2446	0.00332213	0.0358151	Down	TPX2 domain-containing protein {ECO:0000259|Pfam:PF06886} OS=Brassica oleracea var. oleracea Name=106328267 {ECO:0000313|EnsemblPlants:Bo3g028610.1} PE=3
BnaC04g09270D	14.9525	51.5646	-1.78306	1.17343e-05	0.00029491	Down	TPX2 domain-containing protein {ECO:0000259|Pfam:PF06886} OS=Brassica oleracea (Wild cabbage) ORFNames=BOLC4T22862H {ECO:0000313|EMBL:VDD06133.1} PE=3
BnaC08g33430D	65.1089	131.784	-1.01702	3.14978e-05	0.000700081	Down	TPT domain-containing protein {ECO:0000259|Pfam:PF03151} OS=Brassica oleracea var. oleracea Name=106312564 {ECO:0000313|EnsemblPlants:Bo8g099160.1} PE=4
BnaA08g08500D	115.832	27.7196	2.06177	1.49426e-14	1.63991e-12	Up	TPR_REGION domain-containing protein {ECO:0000259|PROSITE:PS50293} OS=Brassica rapa subsp. pekinensis (Chinese cabbage) (Brassica pekinensis) PE=4
BnaA10g02900D	57.1385	16.351	1.8163	2.23582e-07	8.16034e-06	Up	TPR_REGION domain-containing protein {ECO:0000259|PROSITE:PS50293} OS=Brassica rapa subsp. pekinensis (Chinese cabbage) (Brassica pekinensis) PE=4
BnaC08g24790D	90.8715	20.9978	2.11602	1.60697e-13	1.52599e-11	Up	TOG domain-containing protein {ECO:0000259|SMART:SM01349} OS=Brassica oleracea (Wild cabbage) ORFNames=BOLC8T50511H {ECO:0000313|EMBL:VDD57282.1} PE=4
BnaA10g15380D	21.9763	50.0136	-1.1918	0.000535391	0.00804802	Down	TOG domain-containing protein {ECO:0000259|SMART:SM01349} OS=Brassica campestris (Field mustard) ORFNames=BRAA10T44067Z {ECO:0000313|EMBL:VDD18790.1} PE=4
BnaA05g05380D	6.37381	22.4719	-1.80986	0.000996144	0.0136664	Down	TNase-like domain-containing protein {ECO:0000259|PROSITE:PS50830} OS=Brassica campestris (Field mustard) ORFNames=BRARA_E00549 {ECO:0000313|EMBL:RID61396.1} PE=4
BnaA02g28770D	82.3307	35.9126	1.20275	8.94865e-06	0.000230377	Up	TLC domain-containing protein {ECO:0000259|SMART:SM00724} OS=Brassica rapa subsp. pekinensis (Chinese cabbage) (Brassica pekinensis) PE=4
BnaC08g37780D	6.43398	29.6561	-2.21085	2.47426e-05	0.00056146	Down	Tify domain-containing protein {ECO:0000259|PROSITE:PS51320} OS=Brassica oleracea (Wild cabbage) ORFNames=BOLC8T51937H {ECO:0000313|EMBL:VDD58708.1} PE=3
BnaC05g06220D	178.494	412.631	-1.20833	4.94237e-14	5.04043e-12	Down	Thioredoxin domain-containing protein {ECO:0000259|PROSITE:PS51352} OS=Brassica oleracea var. oleracea Name=106295774 {ECO:0000313|EnsemblPlants:Bo5g009090.1} PE=4
BnaC07g37060D	139.98	32.7306	2.10136	2.92111e-17	4.02821e-15	Up	Thioredoxin domain-containing protein {ECO:0000259|PROSITE:PS51352} OS=Brassica oleracea (Wild cabbage) ORFNames=BOLC7T45653H {ECO:0000313|EMBL:VDD40093.1} PE=4
BnaA03g45080D	149.554	32.7452	2.19644	8.51279e-20	1.44385e-17	Up	Thioredoxin domain-containing protein {ECO:0000259|PROSITE:PS51352} OS=Brassica campestris (Field mustard) ORFNames=BRAA03T14386Z {ECO:0000313|EMBL:VDC83168.1} PE=4
BnaC03g08800D	26.9699	11.0553	1.29156	0.00346283	0.0369551	Up	Thioredoxin domain-containing protein {ECO:0000259|Pfam:PF00085} OS=Brassica campestris (Field mustard) ORFNames=BRAA03T10189Z {ECO:0000313|EMBL:VDC78971.1} PE=4
BnaC08g12460D	149.918	73.3798	1.03021	1.00609e-06	3.27621e-05	Up	ThiF domain-containing protein {ECO:0000259|Pfam:PF00899} OS=Brassica oleracea var. oleracea PE=4
BnaA03g11710D	1127.56	536.514	1.07202	1.57442e-14	1.71601e-12	Up	Thiamine thiazole synthase, chloroplastic {ECO:0000256|HAMAP-Rule:MF_03158} Thiazole biosynthetic enzyme {ECO:0000256|HAMAP-Rule:MF_03158} EC=2.4.2.60 {ECO:0000256|HAMAP-Rule:MF_03158} OS=Brassica napus (Rape) ORFNames=GSBRNA2T00075849001 {ECO:0000313|EMBL:CDY43024.1} PE=3
BnaA05g08190D	15.858	3.10316	2.3501	0.000365062	0.00580384	Up	TF-B3 domain-containing protein {ECO:0000259|PROSITE:PS50863} OS=Brassica rapa subsp. pekinensis (Chinese cabbage) (Brassica pekinensis) PE=4
BnaC08g20250D	510.96	167.904	1.60722	4.59936e-19	7.40496e-17	Up	Tetratricopeptide repeat protein 38 {ECO:0000256|ARBA:ARBA00019992} OS=Brassica napus (Rape) ORFNames=GSBRNA2T00005230001 {ECO:0000313|EMBL:CDY52253.1} PE=3
BnaC05g18130D	1.85939	11.0071	-2.55079	0.00460788	0.0462455	Down	SUN domain-containing protein {ECO:0000259|PROSITE:PS51469} OS=Brassica oleracea (Wild cabbage) ORFNames=BOLC5T30893H {ECO:0000313|EMBL:VDD43346.1} PE=4
BnaA02g27300D	81.949	9.25913	3.13906	9.75158e-15	1.08144e-12	Up	Sulfotransferase {ECO:0000256|RuleBase:RU361155} EC=2.8.2.- {ECO:0000256|RuleBase:RU361155} OS=Brassica napus (Rape) ORFNames=GSBRNA2T00093587001 {ECO:0000313|EMBL:CDY49691.1} PE=3
BnaC02g35160D	19.5695	1.40409	3.79333	4.6598e-06	0.00013033	Up	Sulfotransferase {ECO:0000256|RuleBase:RU361155} EC=2.8.2.- {ECO:0000256|RuleBase:RU361155} OS=Brassica napus (Rape) ORFNames=GSBRNA2T00082521001 {ECO:0000313|EMBL:CDY45714.1} PE=3
BnaA03g11670D	1720.27	813.659	1.07991	1.98702e-18	3.02993e-16	Up	SUI1 domain-containing protein {ECO:0000259|PROSITE:PS50296} OS=Brassica oleracea var. oleracea Name=106335059 {ECO:0000313|EnsemblPlants:Bo3g021830.1} PE=3
BnaA10g09260D	709.213	323.802	1.13117	9.39516e-15	1.04557e-12	Up	SUI1 domain-containing protein {ECO:0000259|PROSITE:PS50296} OS=Brassica oleracea (Wild cabbage) ORFNames=BOLC9T57416H {ECO:0000313|EMBL:VDD32093.1} PE=3;SUI1 domain-containing protein {ECO:0000259|PROSITE:PS50296} OS=Brassica rapa subsp. pekinensis (Chinese cabbage) (Brassica pekinensis) PE=3
BnaA10g14710D	100.721	46.391	1.12097	5.36918e-05	0.00111158	Up	Sucrose synthase {ECO:0000256|ARBA:ARBA00012540, ECO:0000256|RuleBase:RU280817} EC=2.4.1.13 {ECO:0000256|ARBA:ARBA00012540, ECO:0000256|RuleBase:RU280817} OS=Brassica campestris (Field mustard) ORFNames=BRAA10T44001Z {ECO:0000313|EMBL:VDD18659.1} PE=3
BnaC09g46440D	3.79829	14.2746	-1.92038	0.00487426	0.048509	Down	STAS domain-containing protein {ECO:0000259|PROSITE:PS50801} OS=Brassica oleracea (Wild cabbage) ORFNames=BOLC9T59494H {ECO:0000313|EMBL:VDD34171.1} PE=3
BnaA06g26720D	16.514	4.82559	1.78022	0.00258574	0.0294795	Up	Squalene monooxygenase {ECO:0000256|ARBA:ARBA00012312, ECO:0000256|RuleBase:RU367121} EC=1.14.14.17 {ECO:0000256|ARBA:ARBA00012312, ECO:0000256|RuleBase:RU367121} OS=Brassica campestris (Field mustard) ORFNames=BRARA_F02638 {ECO:0000313|EMBL:RID59406.1} PE=3
BnaA10g25840D	46.3409	16.2079	1.51985	1.67356e-05	0.000402479	Up	S-protein homolog {ECO:0000256|RuleBase:RU367044} OS=Brassica campestris (Field mustard) {ECO:0000313|EMBL:RID42897.1} PE=3
BnaC01g20640D	4.17938	15.702	-1.91932	0.00324573	0.0351948	Down	SPARK domain-containing protein {ECO:0000259|Pfam:PF19160} OS=Brassica oleracea var. oleracea Name=106323604 {ECO:0000313|EnsemblPlants:Bo1g051210.1} PE=4
BnaA05g32130D	23.3751	5.43014	2.11522	6.4491e-05	0.00130784	Up	Sodium/hydrogen exchanger {ECO:0000256|RuleBase:RU003722} OS=Brassica napus (Rape) ORFNames=GSBRNA2T00038611001 {ECO:0000313|EMBL:CDY27804.1} PE=3
BnaA07g11620D	748.635	139.232	2.4305	1.06797e-32	5.05563e-30	Up	SKP1-like protein {ECO:0000256|PIRNR:PIRNR028729} OS=Brassica napus (Rape) ORFNames=GSBRNA2T00037975001 {ECO:0000313|EMBL:CDY63159.1} PE=3
BnaA05g04020D	16.5778	4.46419	1.88172	0.00223529	0.0262461	Up	Sinigrinase {ECO:0000256|ARBA:ARBA00017747} EC=3.2.1.147 {ECO:0000256|ARBA:ARBA00012250} Thioglucosidase {ECO:0000256|ARBA:ARBA00014493} OS=Brassica rapa subsp. pekinensis (Chinese cabbage) (Brassica pekinensis) PE=3
novel521	299.7	55.3773	2.43178	7.02356e-25	1.74036e-22	Up	Sinigrinase {ECO:0000256|ARBA:ARBA00017747} EC=3.2.1.147 {ECO:0000256|ARBA:ARBA00012250} Thioglucosidase {ECO:0000256|ARBA:ARBA00014493} OS=Brassica rapa subsp. pekinensis (Chinese cabbage) (Brassica pekinensis) PE=3
BnaA04g01360D	69.5761	9.52783	2.85972	1.3358e-12	1.09761e-10	Up	Sinigrinase {ECO:0000256|ARBA:ARBA00017747} EC=3.2.1.147 {ECO:0000256|ARBA:ARBA00012250} Thioglucosidase {ECO:0000256|ARBA:ARBA00014493} OS=Brassica napus (Rape) ORFNames=GSBRNA2T00075186001 {ECO:0000313|EMBL:CDY42667.1} PE=3
BnaC04g22390D	421.028	80.1954	2.38764	1.80268e-29	5.89438e-27	Up	Sinigrinase {ECO:0000256|ARBA:ARBA00017747} EC=3.2.1.147 {ECO:0000256|ARBA:ARBA00012250} Thioglucosidase {ECO:0000256|ARBA:ARBA00014493} OS=Brassica napus (Rape) ORFNames=GSBRNA2T00075186001 {ECO:0000313|EMBL:CDY42667.1} PE=3
BnaA04g27530D	56.4186	7.91269	2.83133	2.13974e-12	1.71379e-10	Up	Sinigrinase {ECO:0000256|ARBA:ARBA00017747} EC=3.2.1.147 {ECO:0000256|ARBA:ARBA00012250} Thioglucosidase {ECO:0000256|ARBA:ARBA00014493} OS=Brassica napus (Rape) ORFNames=GSBRNA2T00010987001 {ECO:0000313|EMBL:CDY71079.1} PE=3
BnaC08g30390D	210.428	43.0976	2.28121	1.413e-16	1.8519e-14	Up	Sinigrinase {ECO:0000256|ARBA:ARBA00017747} EC=3.2.1.147 {ECO:0000256|ARBA:ARBA00012250} Thioglucosidase {ECO:0000256|ARBA:ARBA00014493} Fragment OS=Brassica cretica (Mustard) ORFNames=DY000_00008363 {ECO:0000313|EMBL:RQL82357.1} PE=3;RING-type E3 ubiquitin transferase {ECO:0000256|ARBA:ARBA00012483} EC=2.3.2.27 {ECO:0000256|ARBA:ARBA00012483} OS=Brassica oleracea (Wild cabbage) ORFNames=BOLC8T51…
novel1399	55.6311	16.7089	1.73238	2.08902e-06	6.28033e-05	Up	Sinigrinase {ECO:0000256|ARBA:ARBA00017747} EC=3.2.1.147 {ECO:0000256|ARBA:ARBA00012250} Thioglucosidase {ECO:0000256|ARBA:ARBA00014493} Fragment OS=Brassica cretica (Mustard) ORFNames=DY000_00008363 {ECO:0000313|EMBL:RQL82357.1} PE=3
BnaC08g01820D	21.4079	4.2568	2.33505	5.90768e-05	0.00120653	Up	SHSP domain-containing protein {ECO:0000259|PROSITE:PS01031} OS=Brassica oleracea (Wild cabbage) ORFNames=BOLC8T47053H {ECO:0000313|EMBL:VDD53824.1} PE=3
BnaA08g00950D	1.09721	29.3829	-4.7021	3.79812e-07	1.33553e-05	Down	SHSP domain-containing protein {ECO:0000259|PROSITE:PS01031} OS=Brassica campestris (Field mustard) ORFNames=BRAA08T32178Z {ECO:0000313|EMBL:VDD02701.1} PE=3
BnaC07g24360D	21.3865	7.73376	1.47932	0.0034388	0.0367974	Up	SGF29 C-terminal domain-containing protein {ECO:0000259|PROSITE:PS51518} OS=Brassica cretica (Mustard) ORFNames=DY000_00008496 {ECO:0000313|EMBL:RQL82487.1} PE=4
BnaA09g04610D	61.0141	145.667	-1.25821	9.29797e-09	4.41473e-07	Down	Serine-rich protein {ECO:0000313|EMBL:ABL97972.1} OS=Brassica campestris (Field mustard) ORFNames=BRAA09T36266Z {ECO:0000313|EMBL:VDC58655.1} PE=2
BnaC06g20490D	14.7415	33.0156	-1.16847	0.0048822	0.0485481	Down	Serine/threonine protein kinase SnRK2C {ECO:0000313|EMBL:AYA49781.1} EC=2.7.11.1 {ECO:0000313|EMBL:AYA49781.1} OS=Brassica juncea (Indian mustard) (Sinapis juncea) Name=SnRK2C {ECO:0000313|EMBL:AYA49781.1} PE=2
novel430	26.4238	63.3459	-1.26001	4.95139e-05	0.00103591	Down	Sec23_trunk domain-containing protein {ECO:0000259|Pfam:PF04811} OS=Brassica oleracea (Wild cabbage) ORFNames=BOLC8T52577H {ECO:0000313|EMBL:VDD59348.1} PE=4
BnaA06g13720D	13.1057	3.21045	2.05882	0.00395697	0.0410275	Up	SANT domain-containing protein {ECO:0000259|SMART:SM00717} OS=Brassica campestris (Field mustard) {ECO:0000313|EMBL:RID58059.1} PE=4
BnaC01g25770D	26.2938	59.3288	-1.18135	0.000194592	0.0033763	Down	SAM domain-containing protein {ECO:0000259|PROSITE:PS50105} OS=Brassica oleracea (Wild cabbage) ORFNames=BOLC1T03082H {ECO:0000313|EMBL:VDD50693.1} PE=4
BnaA05g07530D	568.047	272.564	1.06089	7.01846e-12	5.28752e-10	Up	S-adenosylmethionine synthase {ECO:0000256|RuleBase:RU000541} EC=2.5.1.6 {ECO:0000256|RuleBase:RU000541} OS=Brassica napus (Rape) ORFNames=GSBRNA2T00053936001 {ECO:0000313|EMBL:CDY33203.1} PE=3
BnaA04g10800D	3.05914	13.2355	-2.12795	0.00377788	0.0395847	Down	S-acyltransferase {ECO:0000256|RuleBase:RU079119} EC=2.3.1.225 {ECO:0000256|RuleBase:RU079119} Palmitoyltransferase {ECO:0000256|RuleBase:RU079119} OS=Brassica rapa subsp. pekinensis (Chinese cabbage) (Brassica pekinensis) PE=3
BnaC04g33230D	18.88	52.1404	-1.46742	1.69244e-05	0.000406352	Down	S-acyltransferase {ECO:0000256|RuleBase:RU079119} EC=2.3.1.225 {ECO:0000256|RuleBase:RU079119} Palmitoyltransferase {ECO:0000256|RuleBase:RU079119} OS=Brassica oleracea (Wild cabbage) ORFNames=BOLC4T26405H {ECO:0000313|EMBL:VDD11950.1} PE=3
BnaC04g44030D	27.2574	0	7.44003	5.20554e-09	2.56771e-07	Up	S-acyltransferase {ECO:0000256|RuleBase:RU079119} EC=2.3.1.225 {ECO:0000256|RuleBase:RU079119} Palmitoyltransferase {ECO:0000256|RuleBase:RU079119} OS=Brassica napus (Rape) ORFNames=GSBRNA2T00024042001 {ECO:0000313|EMBL:CDY23719.1} PE=3
BnaA07g25750D	67.7347	21.4111	1.65965	1.1737e-07	4.57886e-06	Up	RRM domain-containing protein {ECO:0000259|PROSITE:PS50102} OS=Brassica oleracea var. oleracea Name=106300617 {ECO:0000313|EnsemblPlants:Bo6g099830.1} PE=4;BnaA07g25750D protein {ECO:0000313|EMBL:CDY07496.1} BnaCnng17870D protein {ECO:0000313|EMBL:CDY49635.1} OS=Brassica napus (Rape) GSBRNA2T00124500001 {ECO:0000313|EMBL:CDY07496.1} PE=4
BnaC07g05550D	75.4843	32.897	1.20231	3.72173e-05	0.000808508	Up	RRM domain-containing protein {ECO:0000259|PROSITE:PS50102} OS=Brassica oleracea (Wild cabbage) ORFNames=BOLC7T41158H {ECO:0000313|EMBL:VDD35598.1} PE=4
BnaA03g03810D	146.093	66.3267	1.13446	7.4156e-06	0.000196277	Up	RRM domain-containing protein {ECO:0000259|PROSITE:PS50102} OS=Brassica campestris (Field mustard) {ECO:0000313|EMBL:RID68341.1} PE=4
BnaA08g16610D	489.292	78.0783	2.65008	7.92169e-51	7.85163e-48	Up	RRM domain-containing protein {ECO:0000259|PROSITE:PS50102} OS=Brassica campestris (Field mustard) {ECO:0000313|EMBL:RID51121.1} PE=4
BnaAnng35580D	409.162	158.198	1.37129	1.70107e-10	1.07821e-08	Up	RRM domain-containing protein {ECO:0000259|PROSITE:PS50102} Fragment OS=Brassica campestris (Field mustard) ORFNames=BRAA09T41192Z {ECO:0000313|EMBL:VDC63581.1} PE=4
novel496	37.2297	12.5593	1.57103	8.11956e-05	0.00159559	Up	RNase H domain-containing protein {ECO:0000259|Pfam:PF13456} OS=Brassica campestris (Field mustard) ORFNames=BRASC39T46188Z {ECO:0000313|EMBL:VDD23679.1} PE=4
BnaA06g04930D	31.6381	69.2071	-1.12844	9.96808e-05	0.00189657	Down	RNA polymerase sigma factor {ECO:0000256|PIRNR:PIRNR000767} OS=Brassica rapa subsp. pekinensis (Chinese cabbage) (Brassica pekinensis) PE=3
BnaA03g34940D	2.61266	20.692	-2.97712	3.18381e-05	0.000706703	Down	RING-type E3 ubiquitin transferase {ECO:0000256|ARBA:ARBA00012483} EC=2.3.2.27 {ECO:0000256|ARBA:ARBA00012483} OS=Brassica rapa subsp. pekinensis (Chinese cabbage) (Brassica pekinensis) PE=3
BnaA03g19700D	23.6076	9.10574	1.3819	0.00416355	0.0427087	Up	RING-type E3 ubiquitin transferase {ECO:0000256|ARBA:ARBA00012483} EC=2.3.2.27 {ECO:0000256|ARBA:ARBA00012483} OS=Brassica rapa subsp. pekinensis (Chinese cabbage) (Brassica pekinensis) PE=3
BnaC05g18430D	7.62851	31.3965	-2.04762	2.66382e-05	0.000600914	Down	RING-type E3 ubiquitin transferase {ECO:0000256|ARBA:ARBA00012483} EC=2.3.2.27 {ECO:0000256|ARBA:ARBA00012483} OS=Brassica oleracea var. oleracea Name=106295906 {ECO:0000313|EnsemblPlants:Bo5g039200.1} PE=4
BnaC07g13370D	10.516	42.3482	-2.00342	1.3249e-06	4.17713e-05	Down	RING-type E3 ubiquitin transferase {ECO:0000256|ARBA:ARBA00012483} EC=2.3.2.27 {ECO:0000256|ARBA:ARBA00012483} OS=Brassica oleracea (Wild cabbage) ORFNames=BOLC7T42606H {ECO:0000313|EMBL:VDD37046.1} PE=4
BnaC03g49620D	34.6109	5.63389	2.61582	1.11609e-07	4.39724e-06	Up	RING-type E3 ubiquitin transferase {ECO:0000256|ARBA:ARBA00012483} EC=2.3.2.27 {ECO:0000256|ARBA:ARBA00012483} OS=Brassica oleracea (Wild cabbage) ORFNames=BOLC3T18413H {ECO:0000313|EMBL:VDC95158.1} PE=4
BnaC03g37060D	55.704	18.4438	1.58417	2.87437e-06	8.38699e-05	Up	RING-type E3 ubiquitin transferase {ECO:0000256|ARBA:ARBA00012483} EC=2.3.2.27 {ECO:0000256|ARBA:ARBA00012483} OS=Brassica oleracea (Wild cabbage) ORFNames=BOLC3T16731H {ECO:0000313|EMBL:VDC93228.1} PE=4
BnaC06g11000D	3.41721	13.5466	-1.99399	0.00462712	0.0464131	Down	RING-type E3 ubiquitin transferase {ECO:0000256|ARBA:ARBA00012483} EC=2.3.2.27 {ECO:0000256|ARBA:ARBA00012483} OS=Brassica napus (Rape) ORFNames=GSBRNA2T00034720001 {ECO:0000313|EMBL:CDY26096.1} PE=4
BnaC03g73800D	6.51349	34.5304	-2.41809	1.82279e-06	5.56433e-05	Down	RING-type E3 ubiquitin transferase {ECO:0000256|ARBA:ARBA00012483} EC=2.3.2.27 {ECO:0000256|ARBA:ARBA00012483} OS=Brassica napus (Rape) ORFNames=GSBRNA2T00034663001 {ECO:0000313|EMBL:CDY61981.1} PE=3
BnaAnng35870D	1.92478	14.2724	-2.91428	0.000972412	0.0134093	Down	RING-type E3 ubiquitin transferase {ECO:0000256|ARBA:ARBA00012483} EC=2.3.2.27 {ECO:0000256|ARBA:ARBA00012483} OS=Brassica napus (Rape) ORFNames=GSBRNA2T00010757001 {ECO:0000313|EMBL:CDY71041.1} PE=4
BnaA06g23600D	41.1623	11.4628	1.83885	1.61198e-05	0.000389985	Up	RING-type E3 ubiquitin transferase {ECO:0000256|ARBA:ARBA00012483} EC=2.3.2.27 {ECO:0000256|ARBA:ARBA00012483} OS=Brassica napus (Rape) ORFNames=GSBRNA2T00000837001 {ECO:0000313|EMBL:CDY08864.1} PE=4
BnaA05g27860D	31.5251	1.45226	4.4742	3.76465e-09	1.90133e-07	Up	RING-type E3 ubiquitin transferase {ECO:0000256|ARBA:ARBA00012483} EC=2.3.2.27 {ECO:0000256|ARBA:ARBA00012483} OS=Brassica campestris (Field mustard) {ECO:0000313|EMBL:RID63997.1} PE=3
BnaA05g21380D	9.76277	25.2619	-1.36586	0.00346695	0.0369742	Down	RING-type E3 ubiquitin transferase {ECO:0000256|ARBA:ARBA00012483} EC=2.3.2.27 {ECO:0000256|ARBA:ARBA00012483} OS=Brassica campestris (Field mustard) {ECO:0000313|EMBL:RID63301.1} PE=3
BnaC03g56460D	96.5082	34.5765	1.48223	9.42567e-09	4.46867e-07	Up	RING-type domain-containing protein {ECO:0000259|PROSITE:PS50089} OS=Brassica oleracea var. oleracea Name=106335314 {ECO:0000313|EnsemblPlants:Bo3g134280.1} PE=4
BnaC03g05550D	17.6661	5.73241	1.636	0.00372658	0.0391248	Up	RING-type domain-containing protein {ECO:0000259|PROSITE:PS50089} OS=Brassica oleracea var. oleracea Name=106309546 {ECO:0000313|EnsemblPlants:Bo8g087020.1} PE=4
BnaC09g03150D	26.0673	8.25584	1.66254	0.000536809	0.00806154	Up	RING-type domain-containing protein {ECO:0000259|PROSITE:PS50089} OS=Brassica oleracea (Wild cabbage) ORFNames=BOLC9T53502H {ECO:0000313|EMBL:VDD28179.1} PE=4
BnaC07g06610D	33.2284	12.1585	1.44966	0.00095301	0.0131879	Up	RING-type domain-containing protein {ECO:0000259|PROSITE:PS50089} OS=Brassica oleracea (Wild cabbage) ORFNames=BOLC7T40954H {ECO:0000313|EMBL:VDD35394.1} PE=4
BnaC06g34760D	152.371	61.9431	1.30355	1.61198e-07	6.07934e-06	Up	RING-type domain-containing protein {ECO:0000259|PROSITE:PS50089} OS=Brassica oleracea (Wild cabbage) ORFNames=BOLC6T39841H {ECO:0000313|EMBL:VDD64388.1} PE=4
BnaCnng44050D	16.5088	36.0792	-1.1249	0.00321342	0.0349281	Down	RING-type domain-containing protein {ECO:0000259|PROSITE:PS50089} OS=Brassica oleracea (Wild cabbage) ORFNames=BOLC3T16871H {ECO:0000313|EMBL:VDC93512.1} PE=4
BnaA06g17530D	26.1044	10.2003	1.35539	0.00217571	0.0256275	Up	RING-type domain-containing protein {ECO:0000259|PROSITE:PS50089} OS=Brassica campestris (Field mustard) ORFNames=BRARA_F01768 {ECO:0000313|EMBL:RID58467.1} PE=4
BnaA01g04440D	35.1392	16.2349	1.12239	0.00432952	0.0440832	Up	RING-type domain-containing protein {ECO:0000259|PROSITE:PS50089} OS=Brassica campestris (Field mustard) ORFNames=BRARA_A00535 {ECO:0000313|EMBL:RID77644.1} PE=4
BnaA07g16370D	160.596	72.9052	1.14005	5.32402e-08	2.20446e-06	Up	RING-type domain-containing protein {ECO:0000259|PROSITE:PS50089} OS=Brassica campestris (Field mustard) {ECO:0000313|EMBL:RID54296.1} PE=4
BnaA09g39200D	3.39418	17.4208	-2.36152	0.000508463	0.00770886	Down	RING-type domain-containing protein {ECO:0000259|PROSITE:PS50089} OS=Brassica campestris (Field mustard) {ECO:0000313|EMBL:RID47658.1} PE=4
BnaA03g49150D	9.40993	33.4928	-1.82498	6.13088e-05	0.0012481	Down	RING-type domain-containing protein {ECO:0000259|PROSITE:PS50089} OS=Brassica campestris (Field mustard) {ECO:0000313|EMBL:RIA05515.1} PE=4
BnaA06g21890D	81.4555	18.2415	2.15426	1.12691e-11	8.37051e-10	Up	RING-CH-type domain-containing protein {ECO:0000259|PROSITE:PS51292} OS=Brassica rapa subsp. pekinensis (Chinese cabbage) (Brassica pekinensis) PE=4
BnaCnng38000D	13.8448	2.23575	2.62214	0.000478661	0.00731647	Up	RING-CH-type domain-containing protein {ECO:0000259|PROSITE:PS51292} OS=Brassica oleracea (Wild cabbage) ORFNames=BOLC3T14606H {ECO:0000313|EMBL:VDC88967.1} PE=4
BnaC05g24530D	7.55944	25.6717	-1.77003	0.000589784	0.00873712	Down	Ribose-phosphate diphosphokinase {ECO:0000256|ARBA:ARBA00013247} EC=2.7.6.1 {ECO:0000256|ARBA:ARBA00013247} OS=Brassica oleracea (Wild cabbage) ORFNames=BOLC5T31912H {ECO:0000313|EMBL:VDD44365.1} PE=3
BnaC02g20560D	43.1755	5.5339	2.94377	4.896e-10	2.90255e-08	Up	Ribose-5-phosphate isomerase {ECO:0000256|ARBA:ARBA00011959} EC=5.3.1.6 {ECO:0000256|ARBA:ARBA00011959} OS=Brassica napus (Rape) ORFNames=GSBRNA2T00031088001 {ECO:0000313|EMBL:CDY09514.1} PE=3
novel571	8.06609	31.7656	-1.99618	0.000106996	0.00201759	Down	Ribonuclease H {ECO:0000256|ARBA:ARBA00017721} OS=Raphanus sativus (Radish) (Raphanus raphanistrum var. sativus) Name=LOC108807868 {ECO:0000313|RefSeq:XP_018435603.1} PE=4
BnaA04g24360D	196.938	95.2091	1.05166	1.27474e-07	4.94267e-06	Up	Rhodanese domain-containing protein {ECO:0000259|PROSITE:PS50206} OS=Brassica campestris (Field mustard) ORFNames=BRAA04T18663Z {ECO:0000313|EMBL:VDD15862.1} PE=4
BnaA01g01780D	8617.65	3520.3	1.29167	1.50774e-14	1.649e-12	Up	Rhodanese domain-containing protein {ECO:0000259|PROSITE:PS50206} OS=Brassica campestris (Field mustard) ORFNames=BRAA01T00277Z {ECO:0000313|EMBL:VDC73775.1} PE=4
novel1554	249.53	759.848	-1.60796	8.91517e-19	1.39292e-16	Down	Reverse transcriptase {ECO:0000256|ARBA:ARBA00021271} OS=Noccaea caerulescens (Alpine penny-cress) (Thlaspi caerulescens) LE_TR3013_c0_g2_i1_g.9929 {ECO:0000313|EMBL:JAU64109.1} PE=4
BnaA06g13210D	101.037	43.2382	1.22601	7.87853e-06	0.000207028	Up	Response regulatory domain-containing protein {ECO:0000259|PROSITE:PS50110} OS=Brassica rapa subsp. pekinensis (Chinese cabbage) (Brassica pekinensis) PE=4
BnaAnng26230D	39.9121	16.4029	1.28353	0.000374016	0.00593134	Up	Response regulatory domain-containing protein {ECO:0000259|PROSITE:PS50110} OS=Brassica rapa subsp. pekinensis (Chinese cabbage) (Brassica pekinensis) PE=4
BnaA01g04670D	5.23945	21.1643	-2.00695	0.000437569	0.00679979	Down	Receptor-like serine/threonine-protein kinase {ECO:0000256|PIRNR:PIRNR000641} EC=2.7.11.1 {ECO:0000256|PIRNR:PIRNR000641} OS=Brassica campestris (Field mustard) ORFNames=BRARA_A00561 {ECO:0000313|EMBL:RID77672.1} PE=3
BnaA07g28560D	86.652	296.347	-1.77037	7.34504e-19	1.15328e-16	Down	Pyruvate dehydrogenase E1 component subunit alpha {ECO:0000256|RuleBase:RU361139} EC=1.2.4.1 {ECO:0000256|RuleBase:RU361139} OS=Brassica napus (Rape) ORFNames=GSBRNA2T00066583001 {ECO:0000313|EMBL:CDY38784.1} PE=4
BnaC07g21340D	58.3969	18.1735	1.68728	2.29308e-07	8.32146e-06	Up	Purple acid phosphatase {ECO:0000256|PIRNR:PIRNR000898} EC=3.1.3.2 {ECO:0000256|PIRNR:PIRNR000898} OS=Brassica oleracea var. oleracea Name=106305883 {ECO:0000313|EnsemblPlants:Bo7g080020.1} PE=3
BnaA08g31430D	55.8497	113.732	-1.0244	2.20903e-05	0.000511789	Down	Purple acid phosphatase {ECO:0000256|PIRNR:PIRNR000898} EC=3.1.3.2 {ECO:0000256|PIRNR:PIRNR000898} OS=Brassica napus (Rape) ORFNames=GSBRNA2T00004735001 {ECO:0000313|EMBL:CDY52030.1} PE=3
BnaA07g06900D	17.4945	4.24074	2.04991	0.000955515	0.013211	Up	PSI-F {ECO:0000256|ARBA:ARBA00021540} OS=Brassica campestris (Field mustard) {ECO:0000313|EMBL:RID53127.1} PE=3
BnaA07g30430D	17.0667	37.1466	-1.12495	0.00282655	0.0315668	Down	Protein-serine/threonine phosphatase {ECO:0000256|ARBA:ARBA00013081} EC=3.1.3.16 {ECO:0000256|ARBA:ARBA00013081} OS=Brassica rapa subsp. pekinensis (Chinese cabbage) (Brassica pekinensis) PE=3
BnaC04g40810D	106.933	32.7219	1.70721	3.57115e-10	2.14519e-08	Up	Protein-serine/threonine phosphatase {ECO:0000256|ARBA:ARBA00013081} EC=3.1.3.16 {ECO:0000256|ARBA:ARBA00013081} OS=Brassica oleracea var. oleracea PE=3
BnaC05g41830D	73.498	36.58	1.00849	0.000182661	0.00320081	Up	Protein-serine/threonine phosphatase {ECO:0000256|ARBA:ARBA00013081} EC=3.1.3.16 {ECO:0000256|ARBA:ARBA00013081} OS=Brassica oleracea (Wild cabbage) ORFNames=BOLC5T34338H {ECO:0000313|EMBL:VDD46791.1} PE=3
BnaC03g66270D	346.53	75.7884	2.19106	1.30015e-07	5.01665e-06	Up	Protein-serine/threonine phosphatase {ECO:0000256|ARBA:ARBA00013081} EC=3.1.3.16 {ECO:0000256|ARBA:ARBA00013081} OS=Brassica oleracea (Wild cabbage) ORFNames=BOLC3T20917H {ECO:0000313|EMBL:VDD00193.1} PE=3
BnaC05g33160D	47.6847	15.5603	1.61745	1.0454e-05	0.000265893	Up	Protein-serine/threonine phosphatase {ECO:0000256|ARBA:ARBA00013081} EC=3.1.3.16 {ECO:0000256|ARBA:ARBA00013081} OS=Brassica napus (Rape) ORFNames=GSBRNA2T00083346001 {ECO:0000313|EMBL:CDY46161.1} PE=4
BnaAnng23920D	38.8201	18.7511	1.05276	0.00406275	0.0419188	Up	Protein-serine/threonine phosphatase {ECO:0000256|ARBA:ARBA00013081} EC=3.1.3.16 {ECO:0000256|ARBA:ARBA00013081} OS=Brassica napus (Rape) ORFNames=GSBRNA2T00060515001 {ECO:0000313|EMBL:CDY67257.1} PE=3
BnaC04g14780D	51.4615	22.3712	1.20426	0.000256684	0.00428036	Up	Protein-serine/threonine phosphatase {ECO:0000256|ARBA:ARBA00013081} EC=3.1.3.16 {ECO:0000256|ARBA:ARBA00013081} OS=Brassica napus (Rape) ORFNames=GSBRNA2T00048493001 {ECO:0000313|EMBL:CDY10703.1} PE=3
BnaA03g13650D	38.5557	5.21544	2.90837	4.12939e-09	2.07563e-07	Up	Protein-serine/threonine phosphatase {ECO:0000256|ARBA:ARBA00013081} EC=3.1.3.16 {ECO:0000256|ARBA:ARBA00013081} OS=Brassica napus (Rape) ORFNames=GSBRNA2T00024565001 {ECO:0000313|EMBL:CDY24037.1} PE=3
BnaC03g16540D	18.1267	5.12421	1.82734	0.00126094	0.0165535	Up	Protein-serine/threonine phosphatase {ECO:0000256|ARBA:ARBA00013081} EC=3.1.3.16 {ECO:0000256|ARBA:ARBA00013081} OS=Brassica napus (Rape) ORFNames=GSBRNA2T00024565001 {ECO:0000313|EMBL:CDY24037.1} PE=3
BnaA06g40990D	21.0975	49.3483	-1.22589	0.000268572	0.00445285	Down	Protein-serine/threonine phosphatase {ECO:0000256|ARBA:ARBA00013081} EC=3.1.3.16 {ECO:0000256|ARBA:ARBA00013081} OS=Brassica napus (Rape) ORFNames=GSBRNA2T00014676001 {ECO:0000313|EMBL:CDY54807.1} PE=3
BnaA08g11740D	208.616	53.4203	1.96511	1.21634e-18	1.87274e-16	Up	Protein-serine/threonine phosphatase {ECO:0000256|ARBA:ARBA00013081} EC=3.1.3.16 {ECO:0000256|ARBA:ARBA00013081} OS=Brassica napus (Rape) ORFNames=GSBRNA2T00004533001 {ECO:0000313|EMBL:CDY51944.1} PE=3
BnaA05g27660D	138.427	53.8912	1.36345	1.15756e-09	6.42984e-08	Up	Protein-serine/threonine phosphatase {ECO:0000256|ARBA:ARBA00013081} EC=3.1.3.16 {ECO:0000256|ARBA:ARBA00013081} OS=Brassica napus (Rape) ORFNames=GSBRNA2T00000310001 {ECO:0000313|EMBL:CDY08530.1} PE=3
BnaC01g18020D	68.9368	26.4834	1.38273	2.93332e-06	8.53541e-05	Up	Protein-serine/threonine phosphatase {ECO:0000256|ARBA:ARBA00013081} EC=3.1.3.16 {ECO:0000256|ARBA:ARBA00013081} OS=Brassica napus (Rape) Name=ABI1.1 {ECO:0000313|EMBL:AGG35958.1} PE=2
BnaC06g33910D	10.3102	33.4748	-1.71015	0.000220156	0.00374607	Down	Protein-serine/threonine phosphatase {ECO:0000256|ARBA:ARBA00013081} EC=3.1.3.16 {ECO:0000256|ARBA:ARBA00013081} OS=Brassica cretica (Mustard) ORFNames=DY000_00004477 {ECO:0000313|EMBL:RQL78543.1} PE=3
BnaC09g29210D	181.984	22.5079	3.01339	0.0014386	0.0183614	Up	Protein TIC 214 {ECO:0000256|RuleBase:RU364085} Translocon at the inner envelope membrane of chloroplasts 214 {ECO:0000256|RuleBase:RU364085} OS=Brassica napus var. napus Synonyms=TIC214 {ECO:0000256|RuleBase:RU364085} PE=3
BnaA01g15730D	6.01574	18.9891	-1.6542	0.00322102	0.0349987	Down	Protein kinase domain-containing protein {ECO:0000259|PROSITE:PS50011} OS=Brassica rapa subsp. pekinensis (Chinese cabbage) (Brassica pekinensis) PE=4
BnaA03g14760D	6.40573	21.8237	-1.77057	0.00284666	0.0317467	Down	Protein kinase domain-containing protein {ECO:0000259|PROSITE:PS50011} OS=Brassica rapa subsp. pekinensis (Chinese cabbage) (Brassica pekinensis) PE=4
BnaA08g01020D	21.6828	71.6343	-1.71885	1.6826e-07	6.30073e-06	Down	Protein kinase domain-containing protein {ECO:0000259|PROSITE:PS50011} OS=Brassica rapa subsp. pekinensis (Chinese cabbage) (Brassica pekinensis) PE=4
BnaA06g12510D	12.501	2.28757	2.4584	0.00116692	0.0155443	Up	Protein kinase domain-containing protein {ECO:0000259|PROSITE:PS50011} OS=Brassica rapa subsp. pekinensis (Chinese cabbage) (Brassica pekinensis) PE=4
BnaA03g40850D	77.5325	30.6022	1.34309	1.30247e-06	4.11869e-05	Up	Protein kinase domain-containing protein {ECO:0000259|PROSITE:PS50011} OS=Brassica rapa subsp. pekinensis (Chinese cabbage) (Brassica pekinensis) PE=3
BnaCnng26240D	8.76809	23.6877	-1.44368	0.00331579	0.0357904	Down	Protein kinase domain-containing protein {ECO:0000259|PROSITE:PS50011} OS=Brassica oleracea var. oleracea Name=106327661 {ECO:0000313|EnsemblPlants:Bo2g062920.1} PE=3
BnaC07g38470D	7.55421	20.9102	-1.46996	0.00464238	0.0465264	Down	Protein kinase domain-containing protein {ECO:0000259|PROSITE:PS50011} OS=Brassica oleracea (Wild cabbage) ORFNames=BOLC7T45804H {ECO:0000313|EMBL:VDD40244.1} PE=4
BnaC03g20080D	18.9721	3.70771	2.36012	0.000112028	0.00210372	Up	Protein kinase domain-containing protein {ECO:0000259|PROSITE:PS50011} OS=Brassica oleracea (Wild cabbage) ORFNames=BOLC3T14748H {ECO:0000313|EMBL:VDC89248.1} PE=4
BnaC03g04760D	26.9409	9.20585	1.53593	0.000852018	0.0119945	Up	Protein kinase domain-containing protein {ECO:0000259|PROSITE:PS50011} OS=Brassica oleracea (Wild cabbage) ORFNames=BOLC3T13086H {ECO:0000313|EMBL:VDC85913.1} PE=4
BnaC01g18780D	18.1832	41.5276	-1.19461	0.0017263	0.0212716	Down	Protein kinase domain-containing protein {ECO:0000259|PROSITE:PS50011} OS=Brassica oleracea (Wild cabbage) ORFNames=BOLC1T02195H {ECO:0000313|EMBL:VDD49806.1} PE=4
BnaC07g31220D	1.51545	9.87828	-2.70952	0.00428793	0.043744	Down	Protein kinase domain-containing protein {ECO:0000259|PROSITE:PS50011} OS=Brassica cretica (Mustard) ORFNames=DY000_00000593 {ECO:0000313|EMBL:RQL74742.1} PE=3
BnaA09g32070D	18.0012	58.1073	-1.68631	6.94601e-07	2.32391e-05	Down	Protein kinase domain-containing protein {ECO:0000259|PROSITE:PS50011} OS=Brassica campestris (Field mustard) ORFNames=BRARA_I03488 {ECO:0000313|EMBL:RID46848.1} PE=4
BnaA07g31020D	23.5289	50.0441	-1.09318	0.0008495	0.0119749	Down	Protein kinase domain-containing protein {ECO:0000259|PROSITE:PS50011} OS=Brassica campestris (Field mustard) ORFNames=BRARA_G03250 {ECO:0000313|EMBL:RID56023.1} PE=4
BnaA07g18330D	40.1015	5.65724	2.82395	1.30169e-09	7.11822e-08	Up	Protein kinase domain-containing protein {ECO:0000259|PROSITE:PS50011} OS=Brassica campestris (Field mustard) ORFNames=BRARA_G01843 {ECO:0000313|EMBL:RID54528.1} PE=4
BnaA07g14370D	11.9394	1.98894	2.59484	0.00132728	0.0172743	Up	Protein kinase domain-containing protein {ECO:0000259|PROSITE:PS50011} OS=Brassica campestris (Field mustard) ORFNames=BRARA_G01427 {ECO:0000313|EMBL:RID54075.1} PE=4
BnaA04g22430D	46.2807	22.2836	1.05374	0.00164111	0.0203629	Up	Protein kinase domain-containing protein {ECO:0000259|PROSITE:PS50011} OS=Brassica campestris (Field mustard) ORFNames=BRARA_D02444 {ECO:0000313|EMBL:RID67361.1} PE=4
BnaA03g16670D	9.73085	1.71878	2.51665	0.00390735	0.0406592	Up	Protein kinase domain-containing protein {ECO:0000259|PROSITE:PS50011} OS=Brassica campestris (Field mustard) ORFNames=BRARA_C01826 {ECO:0000313|EMBL:RID69750.1} PE=4
BnaA03g41360D	22.893	55.6495	-1.27785	9.08513e-05	0.0017581	Down	Protein kinase domain-containing protein {ECO:0000259|PROSITE:PS50011} OS=Brassica campestris (Field mustard) ORFNames=BRAA03T13941Z {ECO:0000313|EMBL:VDC82723.1} PE=4
BnaC07g14260D	51.5751	22.7867	1.17614	0.000475304	0.00726919	Up	Protein disulfide-isomerase {ECO:0000256|ARBA:ARBA00012723, ECO:0000256|RuleBase:RU361130} EC=5.3.4.1 {ECO:0000256|ARBA:ARBA00012723, ECO:0000256|RuleBase:RU361130} OS=Brassica oleracea (Wild cabbage) ORFNames=BOLC7T42728H {ECO:0000313|EMBL:VDD37168.1} PE=3
BnaA03g47580D	49.6401	99.5523	-1.00646	0.000112758	0.00211118	Down	Protein DETOXIFICATION {ECO:0000256|RuleBase:RU004914} Multidrug and toxic compound extrusion protein {ECO:0000256|RuleBase:RU004914} OS=Brassica napus (Rape) ORFNames=GSBRNA2T00096122001 {ECO:0000313|EMBL:CDY50190.1} PE=3
BnaCnng07000D	38.884	81.7108	-1.07048	4.99231e-05	0.00104172	Down	Protein DETOXIFICATION {ECO:0000256|RuleBase:RU004914} Multidrug and toxic compound extrusion protein {ECO:0000256|RuleBase:RU004914} OS=Brassica napus (Rape) ORFNames=GSBRNA2T00053819001 {ECO:0000313|EMBL:CDY33129.1} PE=3
BnaC01g29980D	19.894	44.4265	-1.15966	0.00179877	0.0220192	Down	Protein DETOXIFICATION {ECO:0000256|RuleBase:RU004914} Multidrug and toxic compound extrusion protein {ECO:0000256|RuleBase:RU004914} OS=Brassica napus (Rape) ORFNames=GSBRNA2T00029429001 {ECO:0000313|EMBL:CDY25329.1} PE=3
BnaC03g21710D	59.9595	3.4412	4.13149	1.53902e-07	5.8319e-06	Up	protease inhibitor HPI {ECO:0000313|RefSeq:XP_018475117.1} OS=Raphanus sativus (Radish) (Raphanus raphanistrum var. sativus) Name=LOC108846384 {ECO:0000313|RefSeq:XP_018475117.1} PE=3
BnaC07g26120D	268.261	567.383	-1.08209	4.19465e-11	2.85497e-09	Down	Proline dehydrogenase {ECO:0000256|ARBA:ARBA00012695, ECO:0000256|RuleBase:RU364054} EC=1.5.5.2 {ECO:0000256|ARBA:ARBA00012695, ECO:0000256|RuleBase:RU364054} OS=Brassica oleracea (Wild cabbage) ORFNames=BOLC7T44386H {ECO:0000313|EMBL:VDD38826.1} PE=3
novel15	50.226	3.73983	3.76536	3.42707e-13	3.12345e-11	Up	Prolamin_like domain-containing protein {ECO:0000259|Pfam:PF05617} OS=Brassica campestris (Field mustard) {ECO:0000313|EMBL:RID79499.1} PE=4
BnaC07g35150D	8.26667	28.1016	-1.76411	0.00055292	0.00827606	Down	Probable purine permease {ECO:0000256|RuleBase:RU368015} OS=Brassica oleracea (Wild cabbage) ORFNames=BOLC7T45458H {ECO:0000313|EMBL:VDD39898.1} PE=3
BnaA06g13920D	21.1762	5.42649	1.97752	0.000725957	0.0104707	Up	Probable purine permease {ECO:0000256|RuleBase:RU368015} OS=Brassica napus (Rape) ORFNames=GSBRNA2T00042998001 {ECO:0000313|EMBL:CDY29404.1} PE=3
BnaA03g43670D	14.24	45.1011	-1.66114	0.000394735	0.0062133	Down	Probable purine permease {ECO:0000256|RuleBase:RU368015} OS=Brassica campestris (Field mustard) ORFNames=BRARA_K00457 {ECO:0000313|EMBL:RIA05253.1} PE=3
BnaC03g60150D	23.4813	50.6077	-1.10844	0.000784539	0.0111684	Down	Probable magnesium transporter {ECO:0000256|RuleBase:RU363078} OS=Brassica napus (Rape) ORFNames=GSBRNA2T00061070001 {ECO:0000313|EMBL:CDY12099.1} PE=3
BnaA01g02370D	29.1999	72.8555	-1.31264	1.34543e-05	0.000332343	Down	PPR_long domain-containing protein {ECO:0000259|Pfam:PF17177} OS=Brassica campestris (Field mustard) ORFNames=BRARA_A00341 {ECO:0000313|EMBL:RID77425.1} PE=3
BnaA09g27690D	16.3134	1.69907	3.26129	3.54044e-05	0.000774428	Up	Polysacc_synt_4 domain-containing protein {ECO:0000259|Pfam:PF04669} OS=Brassica campestris (Field mustard) {ECO:0000313|EMBL:RID46322.1} PE=4
BnaA10g01170D	40.6987	4.32832	3.24965	1.25109e-09	6.85333e-08	Up	Polyketide_cyc domain-containing protein {ECO:0000259|Pfam:PF03364} OS=Brassica campestris (Field mustard) {ECO:0000313|EMBL:RID40043.1} PE=3
BnaA06g38950D	279.744	70.2241	1.99406	0.00012841	0.00237065	Up	Poly(A)-specific ribonuclease {ECO:0000256|ARBA:ARBA00012161} EC=3.1.13.4 {ECO:0000256|ARBA:ARBA00012161} OS=Brassica napus (Rape) ORFNames=GSBRNA2T00087127001 {ECO:0000313|EMBL:CDY47299.1} PE=3
BnaA02g05510D	38.9063	16.8053	1.20042	0.00223593	0.0262461	Up	Poly(A)-specific ribonuclease {ECO:0000256|ARBA:ARBA00012161} EC=3.1.13.4 {ECO:0000256|ARBA:ARBA00012161} OS=Brassica napus (Rape) ORFNames=GSBRNA2T00001353001 {ECO:0000313|EMBL:CDY09125.1} PE=3
BnaA05g30810D	11.0829	0	6.14231	6.1526e-06	0.000166931	Up	Poly(A) polymerase {ECO:0000256|PIRNR:PIRNR018425} EC=2.7.7.19 {ECO:0000256|PIRNR:PIRNR018425} OS=Brassica napus (Rape) ORFNames=GSBRNA2T00027061001 {ECO:0000313|EMBL:CDY24682.1} PE=3
BnaA06g21790D	322.647	149.131	1.11542	4.96836e-11	3.34568e-09	Up	PMEI domain-containing protein {ECO:0000259|SMART:SM00856} OS=Brassica rapa subsp. pekinensis (Chinese cabbage) (Brassica pekinensis) PE=4
BnaC03g51740D	105.493	21.6309	2.28202	2.19121e-15	2.59324e-13	Up	PMEI domain-containing protein {ECO:0000259|SMART:SM00856} OS=Brassica rapa subsp. pekinensis (Chinese cabbage) (Brassica pekinensis) PE=4
BnaC04g00200D	33.5278	8.41726	1.98833	1.81456e-05	0.000431752	Up	PMEI domain-containing protein {ECO:0000259|SMART:SM00856} OS=Brassica oleracea var. oleracea Name=106339419 {ECO:0000313|EnsemblPlants:Bo4g002390.1} PE=4
BnaCnng78530D	10.6008	50.4968	-2.25592	3.74781e-08	1.58704e-06	Down	PMEI domain-containing protein {ECO:0000259|SMART:SM00856} OS=Brassica oleracea (Wild cabbage) ORFNames=BOLC7T42577H {ECO:0000313|EMBL:VDD37017.1} PE=4
BnaC09g06070D	6.89458	20.2683	-1.56455	0.00496414	0.049187	Down	Plus3 domain-containing protein {ECO:0000259|PROSITE:PS51360} OS=Brassica oleracea (Wild cabbage) ORFNames=BOLC9T53862H {ECO:0000313|EMBL:VDD28539.1} PE=4
BnaA08g16310D	268.774	88.8429	1.59899	2.02974e-16	2.61696e-14	Up	PLAT domain-containing protein {ECO:0000259|PROSITE:PS50095} OS=Brassica rapa subsp. pekinensis (Chinese cabbage) (Brassica pekinensis) PE=4
BnaC03g48770D	688.894	303.409	1.184	5.31357e-14	5.40162e-12	Up	Phytosulfokine-beta {ECO:0000256|ARBA:ARBA00014828} OS=Brassica napus (Rape) ORFNames=GSBRNA2T00062193001 {ECO:0000313|EMBL:CDY36518.1} PE=3
BnaA10g17430D	31.5125	83.4113	-1.39915	9.42166e-07	3.08069e-05	Down	Phytoene synthase {ECO:0000313|EMBL:AEX31290.1} OS=Brassica napus (Rape) Name=BnaA.PSY.b {ECO:0000313|EMBL:AEX31290.1} PE=2
BnaA09g48860D	30.1368	8.28284	1.87136	5.35837e-05	0.00111007	Up	Phytocyanin domain-containing protein {ECO:0000259|PROSITE:PS51485} OS=Brassica rapa subsp. pekinensis (Chinese cabbage) (Brassica pekinensis) PE=4
BnaC05g26650D	3.01677	19.6047	-2.70237	0.000106221	0.00200537	Down	Phosphotransferase {ECO:0000256|RuleBase:RU362007} EC=2.7.1.- {ECO:0000256|RuleBase:RU362007} OS=Brassica napus (Rape) ORFNames=GSBRNA2T00124203001 {ECO:0000313|EMBL:CDY07303.1} PE=3
BnaA06g02800D	4.87616	25.9148	-2.40845	5.57122e-05	0.00114667	Down	Phosphotransferase {ECO:0000256|RuleBase:RU362007} EC=2.7.1.- {ECO:0000256|RuleBase:RU362007} OS=Brassica napus (Rape) ORFNames=GSBRNA2T00021139001 {ECO:0000313|EMBL:CDY22797.1} PE=3
BnaAnng17370D	277.002	124.474	1.15649	1.85242e-07	6.85567e-06	Up	Phosphoinositide phospholipase C {ECO:0000256|RuleBase:RU361133} EC=3.1.4.11 {ECO:0000256|RuleBase:RU361133} OS=Brassica napus (Rape) ORFNames=GSBRNA2T00030458001 {ECO:0000313|EMBL:CDY61028.1} PE=4
BnaC03g15940D	225.573	79.494	1.5058	9.23781e-14	9.01525e-12	Up	PHB domain-containing protein {ECO:0000259|SMART:SM00244} OS=Brassica oleracea (Wild cabbage) ORFNames=BOLC3T14285H {ECO:0000313|EMBL:VDC88323.1} PE=4
BnaAnng36460D	82.9517	40.105	1.05351	0.000130632	0.00240327	Up	PH domain-containing protein {ECO:0000259|PROSITE:PS50003} OS=Brassica rapa subsp. pekinensis (Chinese cabbage) (Brassica pekinensis) PE=4
BnaC04g14960D	145.277	64.6801	1.16462	9.22167e-08	3.67442e-06	Up	PH domain-containing protein {ECO:0000259|PROSITE:PS50003} OS=Brassica oleracea (Wild cabbage) ORFNames=BOLC4T23636H {ECO:0000313|EMBL:VDD07690.1} PE=4
BnaA10g04400D	12.7706	31.5647	-1.30315	0.00184022	0.0224141	Down	PfkB domain-containing protein {ECO:0000259|Pfam:PF00294} OS=Brassica rapa subsp. pekinensis (Chinese cabbage) (Brassica pekinensis) PE=4
BnaC03g17470D	21.7906	7.1095	1.62188	0.00134829	0.0174822	Up	PfkB domain-containing protein {ECO:0000259|Pfam:PF00294} OS=Brassica campestris (Field mustard) {ECO:0000313|EMBL:RID69509.1} PE=3
BnaC09g01650D	12.446	36.5065	-1.55689	0.000391419	0.00616839	Down	Peroxidase {ECO:0000256|ARBA:ARBA00012313, ECO:0000256|RuleBase:RU362060} EC=1.11.1.7 {ECO:0000256|ARBA:ARBA00012313, ECO:0000256|RuleBase:RU362060} OS=Brassica oleracea (Wild cabbage) ORFNames=BOLC9T53308H {ECO:0000313|EMBL:VDD27985.1} PE=3
BnaC03g30020D	34.4721	14.5804	1.24664	0.00138558	0.0178137	Up	Peptide-methionine (R)-S-oxide reductase {ECO:0000256|RuleBase:RU365044} EC=1.8.4.12 {ECO:0000256|RuleBase:RU365044} OS=Brassica oleracea (Wild cabbage) ORFNames=BOLC3T15959H {ECO:0000313|EMBL:VDC91674.1} PE=3
BnaA04g08110D	11.4639	34.3728	-1.59606	0.000201485	0.00346933	Down	Peptidase A1 domain-containing protein {ECO:0000259|PROSITE:PS51767} OS=Brassica rapa subsp. pekinensis (Chinese cabbage) (Brassica pekinensis) PE=3
BnaC08g13830D	9.22347	36.9986	-2.02284	1.17184e-05	0.000294744	Down	Peptidase A1 domain-containing protein {ECO:0000259|PROSITE:PS51767} OS=Brassica oleracea (Wild cabbage) ORFNames=BOLC8T48945H {ECO:0000313|EMBL:VDD55716.1} PE=4
BnaA10g15920D	132.356	367.052	-1.47193	6.72813e-17	9.0422e-15	Down	Peptidase A1 domain-containing protein {ECO:0000259|PROSITE:PS51767} OS=Brassica campestris (Field mustard) ORFNames=BRARA_J01666 {ECO:0000313|EMBL:RID41731.1} PE=4
BnaA03g35880D	8.24732	23.833	-1.52394	0.00232908	0.0271586	Down	Peptidase A1 domain-containing protein {ECO:0000259|PROSITE:PS51767} OS=Brassica campestris (Field mustard) ORFNames=BRAA03T13340Z {ECO:0000313|EMBL:VDC82122.1} PE=4
BnaA02g23870D	17.5406	59.1976	-1.75042	1.04072e-05	0.000265127	Down	Pectin acetylesterase {ECO:0000256|RuleBase:RU363114} EC=3.1.1.- {ECO:0000256|RuleBase:RU363114} OS=Brassica napus (Rape) ORFNames=GSBRNA2T00035145001 {ECO:0000313|EMBL:CDY26383.1} PE=3
BnaA05g28930D	20.261	5.36372	1.91749	0.000903734	0.0126029	Up	Pectate lyase {ECO:0000256|ARBA:ARBA00012272, ECO:0000256|RuleBase:RU361123} EC=4.2.2.2 {ECO:0000256|ARBA:ARBA00012272, ECO:0000256|RuleBase:RU361123} OS=Brassica napus (Rape) ORFNames=GSBRNA2T00080691001 {ECO:0000313|EMBL:CDY44713.1} PE=3
BnaA03g43300D	6.79727	25.029	-1.88346	0.000332996	0.00535579	Down	PDZ domain-containing protein {ECO:0000259|PROSITE:PS50106} OS=Brassica rapa subsp. pekinensis (Chinese cabbage) (Brassica pekinensis) PE=3
BnaC07g34690D	14.4265	33.7988	-1.21285	0.00497117	0.0492129	Down	PDZ domain-containing protein {ECO:0000259|PROSITE:PS50106} OS=Brassica oleracea (Wild cabbage) ORFNames=BOLC7T45413H {ECO:0000313|EMBL:VDD39853.1} PE=3
BnaA06g32850D	75.454	193.968	-1.36358	9.71696e-11	6.35449e-09	Down	PB1 domain-containing protein {ECO:0000259|SMART:SM00666} OS=Brassica rapa subsp. pekinensis (Chinese cabbage) (Brassica pekinensis) PE=4
BnaA02g17480D	27.3309	65.1885	-1.26131	9.4958e-05	0.00182318	Down	Pathogenesis-related thaumatin family protein {ECO:0000313|EMBL:ABV89616.1} OS=Brassica campestris (Field mustard) ORFNames=BRAA02T07057Z {ECO:0000313|EMBL:VDC88909.1} PE=2
BnaA04g04400D	24.5555	68.8093	-1.48906	9.66562e-06	0.00024703	Down	PAP2_C domain-containing protein {ECO:0000259|Pfam:PF14360} OS=Brassica campestris (Field mustard) ORFNames=BRARA_D00496 {ECO:0000313|EMBL:RID65289.1} PE=3
BnaA06g40150D	456.984	84.9286	2.42852	2.89207e-32	1.3104e-29	Up	Nudix hydrolase domain-containing protein {ECO:0000259|PROSITE:PS51462} OS=Brassica rapa subsp. pekinensis (Chinese cabbage) (Brassica pekinensis) PE=3
BnaC07g20100D	124.271	21.4	2.54304	1.13668e-19	1.90752e-17	Up	Nudix hydrolase domain-containing protein {ECO:0000259|PROSITE:PS51462} OS=Brassica oleracea (Wild cabbage) ORFNames=BOLC7T43642H {ECO:0000313|EMBL:VDD38082.1} PE=3
BnaC06g43940D	260.8	41.0203	2.66638	1.12739e-07	4.43054e-06	Up	Nudix hydrolase domain-containing protein {ECO:0000259|PROSITE:PS51462} OS=Brassica oleracea (Wild cabbage) ORFNames=BOLC6T39803H {ECO:0000313|EMBL:VDD64350.1} PE=4
BnaC02g22250D	268.092	35.8303	2.89675	3.50041e-32	1.52086e-29	Up	Nudix hydrolase domain-containing protein {ECO:0000259|PROSITE:PS51462} OS=Brassica cretica (Mustard) ORFNames=DY000_00023478 {ECO:0000313|EMBL:RQL97119.1} PE=4
BnaA09g45400D	76.3566	35.9667	1.08592	6.55249e-05	0.00132373	Up	Nudix hydrolase domain-containing protein {ECO:0000259|PROSITE:PS51462} OS=Brassica campestris (Field mustard) {ECO:0000313|EMBL:RID48448.1} PE=4
BnaC05g36000D	38.7168	80.4985	-1.05672	0.000198096	0.00343522	Down	Non-specific serine/threonine protein kinase {ECO:0000256|ARBA:ARBA00012513} EC=2.7.11.1 {ECO:0000256|ARBA:ARBA00012513} OS=Brassica oleracea var. oleracea Name=106343419 {ECO:0000313|EnsemblPlants:Bo5g122910.1} PE=3;Non-specific serine/threonine protein kinase {ECO:0000256|ARBA:ARBA00012513} EC=2.7.11.1 {ECO:0000256|ARBA:ARBA00012513} OS=Brassica oleracea (Wild cabbage) ORFNames=BOLC5T33623H {EC…
BnaC01g11150D	30.9026	67.9563	-1.13712	0.000115155	0.00214972	Down	Non-specific serine/threonine protein kinase {ECO:0000256|ARBA:ARBA00012513} EC=2.7.11.1 {ECO:0000256|ARBA:ARBA00012513} OS=Brassica oleracea var. oleracea Name=106305226 {ECO:0000313|EnsemblPlants:Bo1g019860.1} PE=3
BnaC01g31210D	46.2273	14.7309	1.6525	8.8773e-06	0.000228726	Up	Non-specific serine/threonine protein kinase {ECO:0000256|ARBA:ARBA00012513} EC=2.7.11.1 {ECO:0000256|ARBA:ARBA00012513} OS=Brassica napus (Rape) ORFNames=GSBRNA2T00071780001 {ECO:0000313|EMBL:CDY40835.1} PE=2
BnaA03g10160D	175.218	53.8072	1.70588	8.64833e-15	9.72692e-13	Up	Non-specific serine/threonine protein kinase {ECO:0000256|ARBA:ARBA00012513} EC=2.7.11.1 {ECO:0000256|ARBA:ARBA00012513} OS=Brassica campestris (Field mustard) ORFNames=BRARA_C01182 {ECO:0000313|EMBL:RID69061.1} PE=3
BnaC03g12840D	116.177	26.1058	2.16353	8.91208e-15	9.95298e-13	Up	Non-specific serine/threonine protein kinase {ECO:0000256|ARBA:ARBA00012513} EC=2.7.11.1 {ECO:0000256|ARBA:ARBA00012513} OS=Brassica campestris (Field mustard) ORFNames=BRAA03T10580Z {ECO:0000313|EMBL:VDC79362.1} PE=3;Non-specific serine/threonine protein kinase {ECO:0000256|ARBA:ARBA00012513} EC=2.7.11.1 {ECO:0000256|ARBA:ARBA00012513} OS=Brassica oleracea (Wild cabbage) ORFNames=BOLC3T13930H {E…
BnaA04g22070D	18.2902	5.92011	1.62947	0.00374489	0.039265	Up	Non-specific lipid-transfer protein {ECO:0000256|RuleBase:RU000628} OS=Brassica rapa subsp. pekinensis (Chinese cabbage) (Brassica pekinensis) PE=2
BnaC01g23300D	4.06794	24.1352	-2.54662	3.10176e-05	0.000690375	Down	Non-specific lipid-transfer protein {ECO:0000256|RuleBase:RU000628} OS=Brassica napus (Rape) ORFNames=GSBRNA2T00090796001 {ECO:0000313|EMBL:CDY16295.1} PE=3
BnaA02g07120D	1.13436	9.7907	-3.11582	0.0029624	0.0327953	Down	Non-specific lipid-transfer protein {ECO:0000256|RuleBase:RU000628} OS=Brassica napus (Rape) ORFNames=GSBRNA2T00052690001 {ECO:0000313|EMBL:CDY32650.1} PE=3
novel877	12.1518	31.3003	-1.37101	0.00156447	0.019675	Down	Nodulin-like domain-containing protein {ECO:0000259|Pfam:PF06813} OS=Brassica oleracea var. oleracea PE=4
BnaC02g16050D	32.8645	13.7736	1.2631	0.00227524	0.0266484	Up	Nodulin-like domain-containing protein {ECO:0000259|Pfam:PF06813} OS=Brassica oleracea (Wild cabbage) ORFNames=BOLC2T08218H {ECO:0000313|EMBL:VDD21954.1} PE=4
BnaC06g36040D	37.6463	4.53572	3.0517	2.92132e-09	1.50904e-07	Up	NmrA domain-containing protein {ECO:0000259|Pfam:PF05368} OS=Brassica oleracea var. oleracea Name=106298272 {ECO:0000313|EnsemblPlants:Bo6g119430.1} PE=4
novel293	148.968	60.6115	1.30124	8.74315e-09	4.16376e-07	Up	NAM-associated domain-containing protein {ECO:0000259|Pfam:PF14303} OS=Brassica oleracea var. oleracea Name=106332751 {ECO:0000313|EnsemblPlants:Bo3g042630.1} PE=4
BnaC07g40900D	122.155	31.804	1.94367	1.13233e-12	9.47599e-11	Up	NADPH-protochlorophyllide oxidoreductase {ECO:0000256|RuleBase:RU365001} EC=1.3.1.33 {ECO:0000256|RuleBase:RU365001} OS=Brassica oleracea (Wild cabbage) ORFNames=BOLC7T46028H {ECO:0000313|EMBL:VDD40468.1} PE=3
BnaA03g48610D	75.1345	12.8653	2.5566	8.09253e-14	7.99597e-12	Up	NADPH-protochlorophyllide oxidoreductase {ECO:0000256|RuleBase:RU365001} EC=1.3.1.33 {ECO:0000256|RuleBase:RU365001} OS=Brassica napus (Rape) ORFNames=GSBRNA2T00044275001 {ECO:0000313|EMBL:CDY29840.1} PE=3
BnaC01g19630D	53.6715	24.5966	1.13151	0.000559878	0.00835261	Up	NADPH-protochlorophyllide oxidoreductase {ECO:0000256|RuleBase:RU365001} EC=1.3.1.33 {ECO:0000256|RuleBase:RU365001} OS=Brassica napus (Rape) ORFNames=GSBRNA2T00042280001 {ECO:0000313|EMBL:CDY29311.1} PE=3
BnaA10g08330D	75.635	35.5797	1.08439	0.000302697	0.00493353	Up	NAD(P)H dehydrogenase (quinone) {ECO:0000256|ARBA:ARBA00012648} EC=1.6.5.2 {ECO:0000256|ARBA:ARBA00012648} OS=Brassica napus (Rape) ORFNames=GSBRNA2T00074880001 {ECO:0000313|EMBL:CDY42457.1} PE=3
BnaA03g02640D	328.597	149.938	1.13032	2.68885e-06	7.91116e-05	Up	NAC domain-containing protein {ECO:0000259|PROSITE:PS51005} OS=Brassica rapa subsp. pekinensis (Chinese cabbage) (Brassica pekinensis) PE=4
BnaA06g31080D	31.6863	7.88922	2.02752	0.000100254	0.00190408	Up	NAC domain-containing protein {ECO:0000259|PROSITE:PS51005} OS=Brassica rapa subsp. pekinensis (Chinese cabbage) (Brassica pekinensis) PE=4
BnaCnng01510D	48.0985	23.7878	1.00766	0.00296635	0.0328047	Up	NAC domain-containing protein {ECO:0000259|PROSITE:PS51005} OS=Brassica oleracea var. oleracea Name=106312843 {ECO:0000313|EnsemblPlants:Bo9g004100.1} PE=4
BnaC03g16970D	20.7535	54.9484	-1.40221	2.42318e-05	0.00055173	Down	NAB domain-containing protein {ECO:0000259|PROSITE:PS51774} OS=Brassica oleracea var. oleracea Name=106335949 {ECO:0000313|EnsemblPlants:Bo3g024680.1} PE=4
BnaC04g41140D	12.7989	43.7203	-1.77103	7.29477e-06	0.000193776	Down	NAB domain-containing protein {ECO:0000259|PROSITE:PS51774} OS=Brassica oleracea (Wild cabbage) ORFNames=BOLC4T27446H {ECO:0000313|EMBL:VDD14027.1} PE=4
BnaA08g25340D	95.8605	43.2565	1.15377	1.33898e-05	0.000331525	Up	MLO-like protein {ECO:0000256|RuleBase:RU280816} OS=Brassica napus (Rape) ORFNames=GSBRNA2T00015144001 {ECO:0000313|EMBL:CDY20991.1} PE=3
BnaA02g26910D	11.218	54.718	-2.28011	1.00887e-08	4.75161e-07	Down	Mitogen-activated protein kinase {ECO:0000256|ARBA:ARBA00012411} EC=2.7.11.24 {ECO:0000256|ARBA:ARBA00012411} OS=Brassica napus (Rape) ORFNames=GSBRNA2T00069571001 {ECO:0000313|EMBL:CDY40377.1} PE=4
BnaA03g53530D	199.822	79.1864	1.33989	5.08872e-09	2.51792e-07	Up	MFS domain-containing protein {ECO:0000259|PROSITE:PS50850} OS=Brassica rapa subsp. pekinensis (Chinese cabbage) (Brassica pekinensis) PE=3
BnaC08g42140D	274.231	73.7714	1.89152	2.13601e-23	4.77097e-21	Up	MFS domain-containing protein {ECO:0000259|PROSITE:PS50850} OS=Brassica oleracea (Wild cabbage) ORFNames=BOLC8T52368H {ECO:0000313|EMBL:VDD59139.1} PE=3
BnaC07g46160D	33.9246	12.0387	1.50432	0.000273318	0.00451047	Up	MFS domain-containing protein {ECO:0000259|PROSITE:PS50850} OS=Brassica oleracea (Wild cabbage) ORFNames=BOLC7T46606H {ECO:0000313|EMBL:VDD41046.1} PE=4
BnaA10g16170D	44.2994	0.549084	6.29424	6.07356e-09	2.96818e-07	Up	MFS domain-containing protein {ECO:0000259|PROSITE:PS50850} OS=Brassica campestris (Field mustard) ORFNames=BRARA_J01693 {ECO:0000313|EMBL:RID41758.1} PE=3
BnaA02g31100D	39.3721	17.9625	1.13117	0.00350499	0.0372671	Up	MFS domain-containing protein {ECO:0000259|PROSITE:PS50850} OS=Brassica campestris (Field mustard) ORFNames=BRARA_B03536 {ECO:0000313|EMBL:RID76571.1} PE=3
BnaA09g29320D	11.2374	28.9499	-1.3578	0.00207716	0.0246932	Down	Methyltransferase {ECO:0000256|RuleBase:RU366043} EC=2.1.1.- {ECO:0000256|RuleBase:RU366043} OS=Brassica napus (Rape) ORFNames=GSBRNA2T00090644001 {ECO:0000313|EMBL:CDY16198.1} PE=3
BnaC05g02550D	25.0451	53.7534	-1.09722	0.0010574	0.0143384	Down	Methyltransferase {ECO:0000256|RuleBase:RU366043} EC=2.1.1.- {ECO:0000256|RuleBase:RU366043} OS=Brassica napus (Rape) ORFNames=GSBRNA2T00002762001 {ECO:0000313|EMBL:CDY18232.1} PE=3
BnaA02g36490D	29.6896	11.6883	1.34594	0.00198412	0.0238372	Up	Methyltransferase {ECO:0000256|RuleBase:RU366043} EC=2.1.1.- {ECO:0000256|RuleBase:RU366043} Fragment OS=Brassica napus (Rape) ORFNames=GSBRNA2T00012061001 {ECO:0000313|EMBL:CDY54063.1} PE=3
BnaA07g28050D	86.0775	40.9083	1.07527	6.80621e-05	0.00136888	Up	Methyltransf_11 domain-containing protein {ECO:0000259|Pfam:PF08241} OS=Brassica campestris (Field mustard) ORFNames=BRAA07T31170Z {ECO:0000313|EMBL:VDD01693.1} PE=4
BnaA09g08370D	212.09	100.892	1.07204	1.48691e-08	6.73718e-07	Up	Methylmalonate-semialdehyde dehydrogenase (CoA acylating) {ECO:0000256|ARBA:ARBA00013048} EC=1.2.1.27 {ECO:0000256|ARBA:ARBA00013048} OS=Brassica napus (Rape) ORFNames=GSBRNA2T00063699001 {ECO:0000313|EMBL:CDY37216.1} PE=3
BnaA05g29010D	3644.31	934.344	1.96383	8.33026e-35	4.26146e-32	Up	Metallothionein-like protein type 2, MT2-18 OS=Brassica juncea (Indian mustard) (Sinapis juncea) PE=3
BnaC09g01270D	1.55259	13.9761	-3.20752	0.000978247	0.0134608	Down	Membrane-anchored ubiquitin-fold protein {ECO:0000256|PIRNR:PIRNR032572} OS=Brassica oleracea (Wild cabbage) ORFNames=BOLC9T53262H {ECO:0000313|EMBL:VDD27939.1} PE=4
BnaA09g01830D	1.93891	14.9201	-2.97692	0.00105949	0.0143606	Down	Membrane-anchored ubiquitin-fold protein {ECO:0000256|PIRNR:PIRNR032572} OS=Brassica napus (Rape) ORFNames=GSBRNA2T00009912001 {ECO:0000313|EMBL:CDY20068.1} PE=4
BnaC03g32110D	4.90963	18.3598	-1.90417	0.00141932	0.0182002	Down	Med12 domain-containing protein {ECO:0000259|SMART:SM01281} OS=Brassica oleracea (Wild cabbage) ORFNames=BOLC3T16192H {ECO:0000313|EMBL:VDC92146.1} PE=3
BnaA05g21170D	12.4319	2.24815	2.46095	0.00144795	0.0184585	Up	Magnesium transporter {ECO:0000256|RuleBase:RU366041} OS=Brassica rapa subsp. pekinensis (Chinese cabbage) (Brassica pekinensis) PE=3
BnaA01g20050D	25.5732	9.24514	1.4837	0.00231402	0.0270128	Up	Macro domain-containing protein {ECO:0000259|PROSITE:PS51154} OS=Brassica rapa subsp. pekinensis (Chinese cabbage) (Brassica pekinensis) PE=4
BnaC07g49750D	19.5501	45.037	-1.20653	0.00259388	0.029551	Down	LysM domain-containing protein {ECO:0000259|PROSITE:PS51782} OS=Brassica oleracea (Wild cabbage) ORFNames=BOLC7T44962H {ECO:0000313|EMBL:VDD39402.1} PE=4
BnaC01g05030D	139.714	57.5988	1.28114	3.03407e-08	1.31039e-06	Up	Lysine ketoglutarate reductase {ECO:0000256|ARBA:ARBA00017834} EC=1.5.1.8 {ECO:0000256|ARBA:ARBA00012846} EC=1.5.1.9 {ECO:0000256|ARBA:ARBA00012849} Saccharopine dehydrogenase {ECO:0000256|ARBA:ARBA00021575} OS=Brassica oleracea (Wild cabbage) ORFNames=BOLC1T00527H {ECO:0000313|EMBL:VDD48138.1} PE=4
BnaA01g03680D	259.248	78.8295	1.71913	1.92777e-16	2.49563e-14	Up	Lysine ketoglutarate reductase {ECO:0000256|ARBA:ARBA00017834} EC=1.5.1.8 {ECO:0000256|ARBA:ARBA00012846} EC=1.5.1.9 {ECO:0000256|ARBA:ARBA00012849} Saccharopine dehydrogenase {ECO:0000256|ARBA:ARBA00021575} OS=Brassica campestris (Field mustard) ORFNames=BRARA_A00476 {ECO:0000313|EMBL:RID77577.1} PE=4
BnaC03g43790D	41.1832	122.505	-1.57107	1.58357e-07	5.97928e-06	Down	LRRNT_2 domain-containing protein {ECO:0000259|Pfam:PF08263} OS=Brassica oleracea (Wild cabbage) ORFNames=BOLC3T17644H {ECO:0000313|EMBL:VDC94302.1} PE=4
BnaA03g37360D	7.16945	29.0735	-2.0237	7.98263e-05	0.0015716	Down	LRRNT_2 domain-containing protein {ECO:0000259|Pfam:PF08263} Fragment OS=Brassica campestris (Field mustard) ORFNames=BRARA_C03956 {ECO:0000313|EMBL:RID72049.1} PE=4
BnaC07g08090D	29.3537	10.2594	1.52332	0.000538502	0.00807931	Up	Long-chain-alcohol oxidase {ECO:0000256|ARBA:ARBA00013125, ECO:0000256|PIRNR:PIRNR028937} EC=1.1.3.20 {ECO:0000256|ARBA:ARBA00013125, ECO:0000256|PIRNR:PIRNR028937} OS=Brassica oleracea var. oleracea Name=106306805 {ECO:0000313|EnsemblPlants:Bo7g040530.1} PE=3
BnaC06g18870D	84.3104	200.887	-1.25318	3.24441e-08	1.38683e-06	Down	Lipoxygenase {ECO:0000256|RuleBase:RU003975} EC=1.13.11.- {ECO:0000256|RuleBase:RU003975} OS=Brassica oleracea var. oleracea Name=106300136 {ECO:0000313|EnsemblPlants:Bo6g079880.1} PE=3
BnaA07g19600D	28.1717	57.7855	-1.03746	0.00279362	0.0312683	Down	Lipoxygenase {ECO:0000256|RuleBase:RU003975} EC=1.13.11.- {ECO:0000256|RuleBase:RU003975} OS=Brassica campestris (Field mustard) {ECO:0000313|EMBL:RID54697.1} PE=3
BnaA02g07880D	36.05	5.10816	2.82392	9.77734e-09	4.62158e-07	Up	Lipocln_cytosolic_FA-bd_dom domain-containing protein {ECO:0000259|Pfam:PF08212} OS=Brassica rapa subsp. pekinensis (Chinese cabbage) (Brassica pekinensis) PE=3
BnaC09g33600D	252.629	73.493	1.77997	1.07706e-15	1.31896e-13	Up	Lipocln_cytosolic_FA-bd_dom domain-containing protein {ECO:0000259|Pfam:PF08212} OS=Brassica oleracea (Wild cabbage) ORFNames=BOLC9T57852H {ECO:0000313|EMBL:VDD32529.1} PE=3
BnaA05g24230D	29.4777	12.1301	1.27826	0.00274254	0.0308787	Up	Lectin_legB domain-containing protein {ECO:0000259|Pfam:PF00139} OS=Brassica rapa subsp. pekinensis (Chinese cabbage) (Brassica pekinensis) PE=3
BnaC04g38620D	141.504	69.7526	1.0187	6.23114e-06	0.000168629	Up	LEA_2 domain-containing protein {ECO:0000259|Pfam:PF03168} OS=Brassica oleracea var. oleracea Name=106336919 {ECO:0000313|EnsemblPlants:Bo4g161310.1} PE=4
BnaC03g41690D	10.0748	1.10182	3.16901	0.00133076	0.0173053	Up	LEA_2 domain-containing protein {ECO:0000259|Pfam:PF03168} OS=Brassica oleracea (Wild cabbage) ORFNames=BOLC3T17412H {ECO:0000313|EMBL:VDC94070.1} PE=4
BnaC03g31540D	48.1038	122.825	-1.35475	1.06803e-08	4.99625e-07	Down	LEA_2 domain-containing protein {ECO:0000259|Pfam:PF03168} OS=Brassica oleracea (Wild cabbage) ORFNames=BOLC3T16135H {ECO:0000313|EMBL:VDC92032.1} PE=4
BnaCnng10770D	25.681	1.36468	4.1894	6.89746e-08	2.8083e-06	Up	LEA_2 domain-containing protein {ECO:0000259|Pfam:PF03168} OS=Brassica oleracea (Wild cabbage) ORFNames=BOLC1T04321H {ECO:0000313|EMBL:VDD51932.1} PE=4
BnaA03g35850D	18.4388	3.70406	2.32297	0.000170751	0.00302048	Up	LEA_2 domain-containing protein {ECO:0000259|Pfam:PF03168} OS=Brassica campestris (Field mustard) {ECO:0000313|EMBL:RID71880.1} PE=4
BnaA03g53120D	287.921	139.242	1.04889	9.57202e-09	4.53128e-07	Up	L-ascorbate peroxidase {ECO:0000256|ARBA:ARBA00012940} EC=1.11.1.11 {ECO:0000256|ARBA:ARBA00012940} OS=Brassica napus (Rape) ORFNames=GSBRNA2T00071519001 {ECO:0000313|EMBL:CDY40651.1} PE=3
BnaC03g38140D	81.489	36.9158	1.14635	2.35767e-05	0.000540304	Up	Lactamase_B domain-containing protein {ECO:0000259|SMART:SM00849} OS=Brassica oleracea (Wild cabbage) ORFNames=BOLC3T16923H {ECO:0000313|EMBL:VDC93581.1} PE=4
BnaC09g20670D	22.1026	53.279	-1.26859	0.000857557	0.012051	Down	Knot1 domain-containing protein {ECO:0000259|SMART:SM00505} OS=Brassica oleracea (Wild cabbage) ORFNames=BOLC9T55933H {ECO:0000313|EMBL:VDD30610.1} PE=3
BnaAnng01800D	4.14223	17.1972	-2.04651	0.00156922	0.0197113	Down	Kinesin-like protein {ECO:0000256|RuleBase:RU000394} OS=Brassica rapa subsp. pekinensis (Chinese cabbage) (Brassica pekinensis) PE=3
BnaC05g09400D	2.64981	12.8581	-2.28629	0.00302673	0.0333143	Down	Kinesin-like protein {ECO:0000256|RuleBase:RU000394} OS=Brassica napus (Rape) ORFNames=GSBRNA2T00044635001 {ECO:0000313|EMBL:CDY30080.1} PE=3
BnaC06g09450D	2.2457	16.8557	-2.90128	0.000165436	0.00294122	Down	Jacalin-type lectin domain-containing protein {ECO:0000259|PROSITE:PS51752} OS=Brassica oleracea (Wild cabbage) ORFNames=BOLC6T36548H {ECO:0000313|EMBL:VDD61095.1} PE=3
BnaA07g20150D	97.4094	36.8676	1.40582	1.70575e-07	6.37988e-06	Up	J domain-containing protein {ECO:0000259|PROSITE:PS50076} OS=Brassica rapa subsp. pekinensis (Chinese cabbage) (Brassica pekinensis) PE=4
BnaC08g35620D	3.10519	20.719	-2.77063	6.46382e-05	0.00130915	Down	J domain-containing protein {ECO:0000259|PROSITE:PS50076} OS=Brassica oleracea var. oleracea Name=106309750 {ECO:0000313|EnsemblPlants:Bo8g101690.1} PE=4
BnaC01g02230D	11.409	27.5261	-1.27563	0.00401075	0.0415121	Down	J domain-containing protein {ECO:0000259|PROSITE:PS50076} OS=Brassica oleracea var. oleracea Name=106305120 {ECO:0000313|EnsemblPlants:Bo1g005600.1} PE=4
BnaC01g27270D	50.3003	13.3231	1.91715	1.72188e-07	6.43263e-06	Up	J domain-containing protein {ECO:0000259|PROSITE:PS50076} OS=Brassica oleracea (Wild cabbage) ORFNames=BOLC1T03478H {ECO:0000313|EMBL:VDD51089.1} PE=4
BnaC03g37850D	87.5561	40.2731	1.11982	1.57423e-05	0.00038231	Up	J domain-containing protein {ECO:0000259|PROSITE:PS50076} OS=Brassica campestris (Field mustard) ORFNames=BRARA_C03459 {ECO:0000313|EMBL:RID71525.1} PE=4
BnaA02g15280D	31.6685	4.21009	2.90323	2.34111e-07	8.47372e-06	Up	J domain-containing protein {ECO:0000259|PROSITE:PS50076} OS=Brassica campestris (Field mustard) ORFNames=BRAA02T06753Z {ECO:0000313|EMBL:VDC88302.1} PE=4
BnaAnng12790D	49.4045	15.0221	1.72858	7.60566e-06	0.000200742	Up	J domain-containing protein {ECO:0000259|PROSITE:PS50076} OS=Brassica campestris (Field mustard) {ECO:0000313|EMBL:RID81262.1} PE=4
BnaC04g08990D	24.2398	83.0559	-1.78012	1.23739e-09	6.79001e-08	Down	IU_nuc_hydro domain-containing protein {ECO:0000259|Pfam:PF01156} OS=Brassica oleracea (Wild cabbage) ORFNames=BOLC4T22828H {ECO:0000313|EMBL:VDD06066.1} PE=3
BnaA09g50270D	13.3003	42.0387	-1.66709	2.02584e-05	0.000474897	Down	IU_nuc_hydro domain-containing protein {ECO:0000259|Pfam:PF01156} OS=Brassica campestris (Field mustard) ORFNames=BRAA09T42066Z {ECO:0000313|EMBL:VDC64455.1} PE=3
BnaA05g07980D	52.3491	108.101	-1.04887	4.96929e-05	0.00103828	Down	IU_nuc_hydro domain-containing protein {ECO:0000259|Pfam:PF01156} OS=Brassica campestris (Field mustard) ORFNames=BRAA05T19907Z {ECO:0000313|EMBL:VDC70193.1} PE=3
BnaC02g38910D	20.3123	41.7094	-1.0372	0.00326063	0.0353076	Down	Isoleucyl-tRNA synthetase {ECO:0000256|ARBA:ARBA00020907} EC=6.1.1.5 {ECO:0000256|ARBA:ARBA00013165} OS=Brassica oleracea (Wild cabbage) ORFNames=BOLC2T11771H {ECO:0000313|EMBL:VDD26690.1} PE=3
BnaC03g01890D	21.0232	45.4659	-1.1073	0.00179206	0.0219454	Down	IPPc domain-containing protein {ECO:0000259|SMART:SM00128} OS=Brassica oleracea var. oleracea Name=106328494 {ECO:0000313|EnsemblPlants:Bo3g003110.1} PE=3
BnaA03g43530D	87.8175	24.1295	1.86134	2.46326e-09	1.2871e-07	Up	IPPc domain-containing protein {ECO:0000259|SMART:SM00128} OS=Brassica campestris (Field mustard) ORFNames=BRAA03T14183Z {ECO:0000313|EMBL:VDC82965.1} PE=3
BnaA07g23440D	161.003	339.722	-1.07774	5.99631e-11	3.99548e-09	Down	IPPc domain-containing protein {ECO:0000259|SMART:SM00128} OS=Brassica campestris (Field mustard) {ECO:0000313|EMBL:RID55116.1} PE=3
BnaC02g20900D	80.4742	38.0214	1.07834	3.86434e-05	0.000833776	Up	Inhibitor I9 domain-containing protein {ECO:0000259|Pfam:PF05922} OS=Brassica oleracea (Wild cabbage) ORFNames=BOLC2T08974H {ECO:0000313|EMBL:VDD22807.1} PE=4
BnaA02g15680D	148.025	67.717	1.123	3.24722e-06	9.33744e-05	Up	Inhibitor I9 domain-containing protein {ECO:0000259|Pfam:PF05922} OS=Brassica campestris (Field mustard) {ECO:0000313|EMBL:RID74908.1} PE=4
BnaC03g34410D	72.6391	25.9992	1.488	2.03341e-05	0.000475969	Up	hydrophobic protein RCI2B-like {ECO:0000313|RefSeq:XP_018463798.1} OS=Raphanus sativus (Radish) (Raphanus raphanistrum var. sativus) Name=LOC108834980 {ECO:0000313|RefSeq:XP_018463798.1} PE=3
BnaA10g00780D	9.93437	37.2057	-1.91459	1.21122e-05	0.000303446	Down	HTH myb-type domain-containing protein {ECO:0000259|PROSITE:PS51294} OS=Brassica rapa subsp. pekinensis (Chinese cabbage) (Brassica pekinensis) PE=4
BnaA01g19880D	62.1358	19.0139	1.71291	7.58459e-07	2.524e-05	Up	HTH myb-type domain-containing protein {ECO:0000259|PROSITE:PS51294} OS=Brassica rapa subsp. pekinensis (Chinese cabbage) (Brassica pekinensis) PE=4
BnaC01g24700D	26.8985	7.63012	1.8149	0.000127602	0.00235848	Up	HTH myb-type domain-containing protein {ECO:0000259|PROSITE:PS51294} OS=Brassica oleracea (Wild cabbage) ORFNames=BOLC1T03259H {ECO:0000313|EMBL:VDD50870.1} PE=4
BnaC01g12400D	18.6475	0	6.89454	8.88379e-08	3.54871e-06	Up	HTH La-type RNA-binding domain-containing protein {ECO:0000259|PROSITE:PS50961} OS=Brassica oleracea var. oleracea Name=106295193 {ECO:0000313|EnsemblPlants:Bo1g022600.1} PE=4
BnaA03g41540D	10.6876	1.96923	2.42935	0.00315535	0.0344448	Up	HSF_DOMAIN domain-containing protein {ECO:0000259|PROSITE:PS00434} OS=Brassica campestris (Field mustard) ORFNames=BRAA03T13962Z {ECO:0000313|EMBL:VDC82744.1} PE=3
BnaA05g33840D	30.8817	63.6517	-1.03917	0.00105161	0.0142939	Down	Homeobox domain-containing protein {ECO:0000259|PROSITE:PS50071} OS=Brassica rapa subsp. pekinensis (Chinese cabbage) (Brassica pekinensis) PE=4
BnaA09g42630D	308.428	61.6843	2.31985	7.96301e-32	3.32319e-29	Up	Homeobox domain-containing protein {ECO:0000259|PROSITE:PS50071} OS=Brassica rapa subsp. pekinensis (Chinese cabbage) (Brassica pekinensis) PE=4
BnaC07g20160D	86.1201	21.5074	2.0028	6.45961e-12	4.88972e-10	Up	Homeobox domain-containing protein {ECO:0000259|PROSITE:PS50071} OS=Brassica rapa subsp. pekinensis (Chinese cabbage) (Brassica pekinensis) PE=3
BnaC09g16700D	143.135	43.7406	1.71121	7.9137e-12	5.93378e-10	Up	HNHc domain-containing protein {ECO:0000259|SMART:SM00507} OS=Brassica oleracea (Wild cabbage) ORFNames=BOLC9T55381H {ECO:0000313|EMBL:VDD30058.1} PE=4
BnaC08g19430D	580.186	230.079	1.33523	5.03483e-17	6.82435e-15	Up	HMG box domain-containing protein {ECO:0000259|PROSITE:PS50118} OS=Brassica oleracea var. oleracea Name=106311440 {ECO:0000313|EnsemblPlants:Bo8g070350.1} PE=3
BnaA08g21690D	419.84	126.434	1.73213	1.83049e-24	4.3983e-22	Up	HMG box domain-containing protein {ECO:0000259|PROSITE:PS50118} OS=Brassica campestris (Field mustard) ORFNames=BRARA_H02318 {ECO:0000313|EMBL:RID51670.1} PE=3
BnaA03g22060D	125.962	59.9455	1.07472	3.61112e-06	0.000103184	Up	Histone H2B {ECO:0000256|RuleBase:RU000451} OS=Brassica rapa subsp. pekinensis (Chinese cabbage) (Brassica pekinensis) PE=3
BnaC03g26430D	160.969	67.096	1.26359	7.44146e-09	3.57066e-07	Up	Histone H2B {ECO:0000256|RuleBase:RU000451} OS=Brassica oleracea (Wild cabbage) ORFNames=BOLC3T15486H {ECO:0000313|EMBL:VDC90726.1} PE=3
BnaA10g12870D	32.2034	11.3414	1.52187	0.000773243	0.0110274	Up	Histone H2B {ECO:0000256|RuleBase:RU000451} OS=Brassica campestris (Field mustard) {ECO:0000313|EMBL:RID41394.1} PE=3
BnaC04g26190D	18.591	6.19392	1.57919	0.00378546	0.039638	Up	Histone H2A {ECO:0000256|RuleBase:RU003767} OS=Brassica oleracea (Wild cabbage) ORFNames=BOLC4T25371H {ECO:0000313|EMBL:VDD09920.1} PE=3
BnaC02g39800D	69.5875	34.4889	1.01105	0.000246715	0.00414903	Up	Histone H2A {ECO:0000256|RuleBase:RU003767} OS=Brassica oleracea (Wild cabbage) ORFNames=BOLC2T11888H {ECO:0000313|EMBL:VDD26858.1} PE=3
BnaC07g21260D	12.2135	30.5022	-1.33004	0.00232214	0.0270876	Down	Histidine kinase {ECO:0000256|ARBA:ARBA00012438} EC=2.7.13.3 {ECO:0000256|ARBA:ARBA00012438} OS=Brassica oleracea (Wild cabbage) ORFNames=BOLC7T43785H {ECO:0000313|EMBL:VDD38225.1} PE=4
novel806	9.06599	25.4766	-1.49118	0.00171428	0.0211422	Down	Hexosyltransferase {ECO:0000256|RuleBase:RU362027} EC=2.4.1.- {ECO:0000256|RuleBase:RU362027} OS=Brassica rapa subsp. pekinensis (Chinese cabbage) (Brassica pekinensis) PE=3
BnaA09g15290D	11.4268	0.887122	3.73416	0.000345944	0.00554157	Up	Hexosyltransferase {ECO:0000256|RuleBase:RU362027} EC=2.4.1.- {ECO:0000256|RuleBase:RU362027} OS=Brassica rapa subsp. pekinensis (Chinese cabbage) (Brassica pekinensis) PE=3
BnaC09g01660D	39.8765	8.2792	2.27669	1.49468e-07	5.68427e-06	Up	Hexosyltransferase {ECO:0000256|RuleBase:RU362027} EC=2.4.1.- {ECO:0000256|RuleBase:RU362027} OS=Brassica oleracea (Wild cabbage) ORFNames=BOLC9T53310H {ECO:0000313|EMBL:VDD27987.1} PE=3
BnaC05g19300D	6.47112	27.578	-2.10157	4.40033e-05	0.000936178	Down	Hexosyltransferase {ECO:0000256|RuleBase:RU362027} EC=2.4.1.- {ECO:0000256|RuleBase:RU362027} OS=Brassica napus (Rape) ORFNames=GSBRNA2T00084460001 {ECO:0000313|EMBL:CDY14673.1} PE=3
BnaA07g09060D	27.273	71.4765	-1.38472	1.13861e-05	0.000287069	Down	Hexosyltransferase {ECO:0000256|RuleBase:RU362027} EC=2.4.1.- {ECO:0000256|RuleBase:RU362027} OS=Brassica napus (Rape) ORFNames=GSBRNA2T00069468001 {ECO:0000313|EMBL:CDY40294.1} PE=3
BnaA09g02250D	11.539	1.67936	2.77478	0.00176537	0.0216521	Up	Hexosyltransferase {ECO:0000256|RuleBase:RU362027} EC=2.4.1.- {ECO:0000256|RuleBase:RU362027} OS=Brassica campestris (Field mustard) {ECO:0000313|EMBL:RID43460.1} PE=3
novel1603	16.5653	46.6044	-1.49107	5.65318e-05	0.0011615	Down	HECT-type E3 ubiquitin transferase {ECO:0000256|ARBA:ARBA00012485} EC=2.3.2.26 {ECO:0000256|ARBA:ARBA00012485} OS=Brassica oleracea (Wild cabbage) ORFNames=BOLC9T55169H {ECO:0000313|EMBL:VDD29846.1} PE=4
novel1604	9.84596	31.4807	-1.68213	0.000200985	0.00346598	Down	HECT-type E3 ubiquitin transferase {ECO:0000256|ARBA:ARBA00012485} EC=2.3.2.26 {ECO:0000256|ARBA:ARBA00012485} OS=Brassica oleracea (Wild cabbage) ORFNames=BOLC9T55169H {ECO:0000313|EMBL:VDD29846.1} PE=4
BnaA09g09460D	584.08	224.245	1.38267	1.09417e-15	1.33476e-13	Up	H15 domain-containing protein {ECO:0000259|PROSITE:PS51504} OS=Brassica rapa subsp. pekinensis (Chinese cabbage) (Brassica pekinensis) PE=4
BnaC03g17040D	39.3215	18.1451	1.1161	0.00158714	0.0198656	Up	H15 domain-containing protein {ECO:0000259|PROSITE:PS51504} OS=Brassica oleracea var. oleracea Name=106335199 {ECO:0000313|EnsemblPlants:Bo3g024770.1} PE=3
BnaA03g14070D	151.186	59.0387	1.36109	8.39184e-10	4.78712e-08	Up	H15 domain-containing protein {ECO:0000259|PROSITE:PS51504} OS=Brassica campestris (Field mustard) {ECO:0000313|EMBL:RID69475.1} PE=3
BnaA09g56670D	108.772	224.855	-1.0464	3.61793e-08	1.53409e-06	Down	H(+)-exporting diphosphatase {ECO:0000256|ARBA:ARBA00013242} EC=7.1.3.1 {ECO:0000256|ARBA:ARBA00013242} OS=Brassica napus (Rape) ORFNames=GSBRNA2T00010424001 {ECO:0000313|EMBL:CDY53310.1} PE=3
BnaA08g23780D	17.3133	40.6996	-1.23139	0.00145028	0.0184808	Down	H(+)-exporting diphosphatase {ECO:0000256|ARBA:ARBA00013242} EC=7.1.3.1 {ECO:0000256|ARBA:ARBA00013242} OS=Brassica campestris (Field mustard) {ECO:0000313|EMBL:RID51892.1} PE=2
BnaC05g52020D	71.053	23.7273	1.57563	1.71513e-06	5.27633e-05	Up	GTP diphosphokinase {ECO:0000256|ARBA:ARBA00013251} EC=2.7.6.5 {ECO:0000256|ARBA:ARBA00013251} OS=Brassica oleracea (Wild cabbage) ORFNames=BOLC5T34035H {ECO:0000313|EMBL:VDD46488.1} PE=3
BnaA05g25410D	55.8905	15.0223	1.88248	1.21524e-07	4.72351e-06	Up	GTP diphosphokinase {ECO:0000256|ARBA:ARBA00013251} EC=2.7.6.5 {ECO:0000256|ARBA:ARBA00013251} OS=Brassica campestris (Field mustard) ORFNames=BRAA05T22349Z {ECO:0000313|EMBL:VDC72635.1} PE=3
BnaA04g12350D	224.307	26.263	3.09347	3.96151e-34	1.9944e-31	Up	GRP7 {ECO:0000313|EMBL:OAP08187.1} OS=Arabidopsis thaliana (Mouse-ear cress) OrderedLocusNames=AXX17_At2g17220 {ECO:0000313|EMBL:OAP08187.1} PE=4;RRM domain-containing protein {ECO:0000259|PROSITE:PS50102} Fragment OS=Brassica campestris (Field mustard) ORFNames=BRAA04T17270Z {ECO:0000313|EMBL:VDD13052.1} PE=4
BnaA09g34140D	16.2941	37.3846	-1.20077	0.00157573	0.0197539	Down	GRAS domain-containing protein {ECO:0000259|PROSITE:PS50985} OS=Brassica oleracea (Wild cabbage) ORFNames=BOLC8T50550H {ECO:0000313|EMBL:VDD57321.1} PE=3
BnaA09g03060D	50.7907	24.2418	1.0694	0.0019961	0.0239449	Up	Glyoxalase_6 domain-containing protein {ECO:0000259|Pfam:PF18029} OS=Brassica rapa subsp. pekinensis (Chinese cabbage) (Brassica pekinensis) PE=4
novel1406	68.4591	18.6817	1.87516	3.27829e-09	1.67977e-07	Up	Glyoxalase_6 domain-containing protein {ECO:0000259|Pfam:PF18029} OS=Brassica oleracea var. oleracea PE=4
BnaC05g19420D	40.7114	17.5405	1.21515	0.000576153	0.00855518	Up	Glycosyltransferase family 92 protein {ECO:0000256|RuleBase:RU366017} EC=2.4.1.- {ECO:0000256|RuleBase:RU366017} OS=Brassica napus (Rape) ORFNames=GSBRNA2T00084478001 {ECO:0000313|EMBL:CDY14685.1} PE=3
BnaA05g07600D	121.8	33.4975	1.85516	2.31516e-09	1.21774e-07	Up	Glycosyltransferase {ECO:0000256|RuleBase:RU362057} EC=2.4.1.- {ECO:0000256|RuleBase:RU362057} OS=Brassica rapa subsp. pekinensis (Chinese cabbage) (Brassica pekinensis) PE=3
BnaA07g04240D	69.0021	28.2411	1.28475	0.000142823	0.00259743	Up	Glycosyltransferase {ECO:0000256|RuleBase:RU362057} EC=2.4.1.- {ECO:0000256|RuleBase:RU362057} OS=Brassica napus (Rape) ORFNames=GSBRNA2T00062369001 {ECO:0000313|EMBL:CDY36633.1} PE=3
BnaA05g07610D	14.8306	3.28209	2.15577	0.00299232	0.0330113	Up	Glycosyltransferase {ECO:0000256|RuleBase:RU362057} EC=2.4.1.- {ECO:0000256|RuleBase:RU362057} OS=Brassica napus (Rape) ORFNames=GSBRNA2T00053919001 {ECO:0000313|EMBL:CDY33191.1} PE=3
BnaCnng47330D	21.6235	43.9398	-1.02342	0.00404707	0.0418113	Down	Glycosyltransferase {ECO:0000256|RuleBase:RU362057} EC=2.4.1.- {ECO:0000256|RuleBase:RU362057} OS=Brassica napus (Rape) ORFNames=GSBRNA2T00046710001 {ECO:0000313|EMBL:CDY65498.1} PE=3
BnaC07g48390D	477.352	227.088	1.0724	4.17321e-10	2.488e-08	Up	Glycosyltransferase {ECO:0000256|RuleBase:RU362057} EC=2.4.1.- {ECO:0000256|RuleBase:RU362057} OS=Brassica napus (Rape) ORFNames=GSBRNA2T00037830001 {ECO:0000313|EMBL:CDY62991.1} PE=3
BnaA03g16830D	236.153	80.0659	1.56057	4.76217e-11	3.2343e-09	Up	Glycosyltransferase {ECO:0000256|RuleBase:RU362057} EC=2.4.1.- {ECO:0000256|RuleBase:RU362057} OS=Brassica campestris (Field mustard) ORFNames=BRARA_C01844 {ECO:0000313|EMBL:RID69768.1} PE=3
BnaC01g05230D	255.979	572.16	-1.15928	1.2056e-11	8.89257e-10	Down	Glycine cleavage system P protein {ECO:0000256|RuleBase:RU364056} EC=1.4.4.2 {ECO:0000256|RuleBase:RU364056} OS=Brassica oleracea (Wild cabbage) ORFNames=BOLC1T00546H {ECO:0000313|EMBL:VDD48157.1} PE=3
BnaC04g09770D	8.60538	28.4102	-1.71191	0.000978872	0.0134635	Down	Glycine cleavage system H protein {ECO:0000256|RuleBase:RU364055} OS=Brassica napus (Rape) ORFNames=GSBRNA2T00045701001 {ECO:0000313|EMBL:CDY65367.1} PE=3
BnaA01g15810D	63.6646	188.114	-1.5633	4.71299e-12	3.61067e-10	Down	Glycerophosphodiester phosphodiesterase {ECO:0000256|ARBA:ARBA00012247} EC=3.1.4.46 {ECO:0000256|ARBA:ARBA00012247} OS=Brassica rapa subsp. pekinensis (Chinese cabbage) (Brassica pekinensis) PE=4
BnaA04g10820D	26.6503	109.196	-2.04138	7.69992e-10	4.41624e-08	Down	Glycerophosphodiester phosphodiesterase {ECO:0000256|ARBA:ARBA00012247} EC=3.1.4.46 {ECO:0000256|ARBA:ARBA00012247} OS=Brassica napus (Rape) ORFNames=GSBRNA2T00092086001 {ECO:0000313|EMBL:CDY48958.1} PE=4
BnaC04g33210D	55.5026	185.526	-1.7422	1.70314e-10	1.07821e-08	Down	Glycerophosphodiester phosphodiesterase {ECO:0000256|ARBA:ARBA00012247} EC=3.1.4.46 {ECO:0000256|ARBA:ARBA00012247} OS=Brassica napus (Rape) ORFNames=GSBRNA2T00083945001 {ECO:0000313|EMBL:CDY46402.1} PE=4
BnaC05g47450D	137.214	52.7457	1.37796	1.48293e-07	5.64635e-06	Up	Glyceraldehyde-3-phosphate dehydrogenase {ECO:0000256|RuleBase:RU361160} EC=1.2.1.- {ECO:0000256|RuleBase:RU361160} OS=Brassica oleracea var. oleracea Name=106343207 {ECO:0000313|EnsemblPlants:Bo5g148380.1} PE=3;Glyceraldehyde-3-phosphate dehydrogenase {ECO:0000256|RuleBase:RU361160} EC=1.2.1.- {ECO:0000256|RuleBase:RU361160} OS=Brassica napus (Rape) ORFNames=GSBRNA2T00075637001 {ECO:0000313|EMBL…
BnaA05g33200D	269.107	86.66	1.63441	5.73119e-12	4.38014e-10	Up	Glyceraldehyde-3-phosphate dehydrogenase {ECO:0000256|RuleBase:RU361160} EC=1.2.1.- {ECO:0000256|RuleBase:RU361160} Fragment OS=Brassica napus (Rape) ORFNames=GSBRNA2T00092896001 {ECO:0000313|EMBL:CDY49358.1} PE=3
BnaC04g41510D	55.8036	27.0844	1.04141	0.000588783	0.00872638	Up	Glutathione transferase {ECO:0000256|ARBA:ARBA00012452} EC=2.5.1.18 {ECO:0000256|ARBA:ARBA00012452} OS=Brassica oleracea (Wild cabbage) ORFNames=BOLC4T27502H {ECO:0000313|EMBL:VDD14139.1} PE=3
BnaCnng47740D	25.9208	9.08238	1.51701	0.00215007	0.0253981	Up	Glutathione transferase {ECO:0000256|ARBA:ARBA00012452} EC=2.5.1.18 {ECO:0000256|ARBA:ARBA00012452} OS=Brassica juncea (Indian mustard) (Sinapis juncea) Name=GSTF2 {ECO:0000313|EMBL:AAP58392.1} PE=2
BnaA09g21570D	912.391	251.99	1.8566	7.07854e-31	2.77173e-28	Up	Glutathione peroxidase {ECO:0000256|RuleBase:RU000499} OS=Brassica rapa subsp. pekinensis (Chinese cabbage) (Brassica pekinensis) PE=3
BnaCnng67520D	187.811	80.2564	1.22651	8.96017e-10	5.0839e-08	Up	Glutathione peroxidase {ECO:0000256|RuleBase:RU000499} OS=Brassica napus (Rape) ORFNames=GSBRNA2T00097644001 {ECO:0000313|EMBL:CDY70265.1} PE=3
BnaA01g35500D	100.342	36.2433	1.47434	1.92896e-08	8.61702e-07	Up	Glutaredoxin domain-containing protein {ECO:0000259|PROSITE:PS51354} OS=Brassica rapa subsp. pekinensis (Chinese cabbage) (Brassica pekinensis) PE=3
BnaA07g19500D	40.1462	18.4063	1.13685	0.00323315	0.0350944	Up	Glutaredoxin domain-containing protein {ECO:0000259|PROSITE:PS51354} OS=Brassica campestris (Field mustard) {ECO:0000313|EMBL:RID54687.1} PE=3
BnaA04g08160D	84.6618	38.0965	1.15231	1.66215e-05	0.000400292	Up	Glutamine synthetase {ECO:0000256|ARBA:ARBA00012937, ECO:0000256|RuleBase:RU004356} EC=6.3.1.2 {ECO:0000256|ARBA:ARBA00012937, ECO:0000256|RuleBase:RU004356} OS=Brassica juncea (Indian mustard) (Sinapis juncea) Name=GLN1.1 {ECO:0000313|EMBL:AKQ98338.1} PE=2
BnaC08g39080D	11.4163	2.00499	2.51724	0.00279391	0.0312683	Up	Glutamine amidotransferase type-1 domain-containing protein {ECO:0000259|PROSITE:PS51273} OS=Brassica oleracea var. oleracea Name=106307397 {ECO:0000313|EnsemblPlants:Bo8g106270.1} PE=4
BnaC06g27330D	159.13	61.4996	1.37091	1.32133e-09	7.2132e-08	Up	Glutamate decarboxylase {ECO:0000256|ARBA:ARBA00012421, ECO:0000256|RuleBase:RU361171} EC=4.1.1.15 {ECO:0000256|ARBA:ARBA00012421, ECO:0000256|RuleBase:RU361171} OS=Brassica oleracea (Wild cabbage) ORFNames=BOLC6T39023H {ECO:0000313|EMBL:VDD63570.1} PE=3
BnaA01g15080D	299.56	146.768	1.02902	4.71964e-08	1.97745e-06	Up	Glucose-6-phosphate 1-epimerase {ECO:0000256|ARBA:ARBA00012083, ECO:0000256|PIRNR:PIRNR016020} EC=5.1.3.15 {ECO:0000256|ARBA:ARBA00012083, ECO:0000256|PIRNR:PIRNR016020} OS=Brassica rapa subsp. pekinensis (Chinese cabbage) (Brassica pekinensis) PE=3
BnaA07g12540D	112.49	229.556	-1.0273	2.81764e-08	1.22339e-06	Down	Glucose-6-phosphate 1-epimerase {ECO:0000256|ARBA:ARBA00012083, ECO:0000256|PIRNR:PIRNR016020} EC=5.1.3.15 {ECO:0000256|ARBA:ARBA00012083, ECO:0000256|PIRNR:PIRNR016020} OS=Brassica napus (Rape) ORFNames=GSBRNA2T00081671001 {ECO:0000313|EMBL:CDY45236.1} PE=3
BnaAnng14330D	4.86359	21.4257	-2.13248	0.000533084	0.00802841	Down	Glucan endo-1,3-beta-D-glucosidase {ECO:0000256|ARBA:ARBA00012780} EC=3.2.1.39 {ECO:0000256|ARBA:ARBA00012780} OS=Brassica napus (Rape) ORFNames=GSBRNA2T00019642001 {ECO:0000313|EMBL:CDY56498.1} PE=3
BnaC02g13250D	43.5372	14.3892	1.59762	2.41638e-05	0.000550578	Up	Glucan endo-1,3-beta-D-glucosidase {ECO:0000256|ARBA:ARBA00012780} EC=3.2.1.39 {ECO:0000256|ARBA:ARBA00012780} OS=Brassica napus (Rape) ORFNames=GSBRNA2T00013013001 {ECO:0000313|EMBL:CDY20780.1} PE=3
BnaC07g43230D	65.8829	31.9456	1.04742	0.000344036	0.00551658	Up	GGACT domain-containing protein {ECO:0000259|Pfam:PF06094} OS=Brassica rapa subsp. pekinensis (Chinese cabbage) (Brassica pekinensis) PE=3
BnaC06g24160D	80.8144	301.34	-1.89382	3.08702e-19	5.09953e-17	Down	Germin-like protein {ECO:0000256|RuleBase:RU366015} OS=Brassica oleracea var. oleracea Name=106296677 {ECO:0000313|EnsemblPlants:Bo6g091390.1} PE=3
BnaA10g10940D	20.2328	42.0707	-1.04884	0.00308953	0.0338639	Down	GATA-type domain-containing protein {ECO:0000259|PROSITE:PS50114} OS=Brassica rapa subsp. pekinensis (Chinese cabbage) (Brassica pekinensis) PE=4
BnaC04g25920D	42.2373	14.3279	1.55494	0.00011107	0.00208697	Up	GATA transcription factor {ECO:0000256|PIRNR:PIRNR016992} OS=Brassica oleracea (Wild cabbage) ORFNames=BOLC4T25311H {ECO:0000313|EMBL:VDD09860.1} PE=3
BnaA09g24940D	12.8925	31.2265	-1.27874	0.00267041	0.0302491	Down	Formin-like protein {ECO:0000256|RuleBase:RU361260} OS=Brassica napus (Rape) ORFNames=GSBRNA2T00061364001 {ECO:0000313|EMBL:CDY12294.1} PE=3
BnaA01g31960D	22.3574	46.8708	-1.0694	0.00203136	0.0243036	Down	Folylpolyglutamate synthase {ECO:0000256|PIRNR:PIRNR038895} EC=6.3.2.17 {ECO:0000256|PIRNR:PIRNR038895} Folylpoly-gamma-glutamate synthetase {ECO:0000256|PIRNR:PIRNR038895} Tetrahydrofolylpolyglutamate synthase {ECO:0000256|PIRNR:PIRNR038895} OS=Brassica napus (Rape) ORFNames=GSBRNA2T00072874001 {ECO:0000313|EMBL:CDY41323.1} PE=3
BnaC03g69930D	50.4965	7.07374	2.833	2.52543e-11	1.7721e-09	Up	FLZ-type domain-containing protein {ECO:0000259|PROSITE:PS51795} OS=Brassica oleracea (Wild cabbage) ORFNames=BOLC3T21500H {ECO:0000313|EMBL:VDD01364.1} PE=3
BnaC03g24900D	4.88138	33.667	-2.78533	1.11298e-06	3.58745e-05	Down	FLZ-type domain-containing protein {ECO:0000259|PROSITE:PS51795} OS=Brassica oleracea (Wild cabbage) ORFNames=BOLC3T15312H {ECO:0000313|EMBL:VDC90378.1} PE=3
BnaA02g05040D	415.987	61.1585	2.76695	1.72404e-44	1.30194e-41	Up	FLZ-type domain-containing protein {ECO:0000259|PROSITE:PS51795} OS=Brassica campestris (Field mustard) {ECO:0000313|EMBL:RID73775.1} PE=3
BnaA09g38310D	23.0097	6.26179	1.88237	0.00036599	0.00581276	Up	FLZ-type domain-containing protein {ECO:0000259|PROSITE:PS51795} OS=Brassica campestris (Field mustard) {ECO:0000313|EMBL:RID47567.1} PE=3
novel276	104.122	44.0842	1.24654	2.36195e-05	0.000540711	Up	fimbrin-3 {ECO:0000313|RefSeq:XP_018476591.1, ECO:0000313|RefSeq:XP_018476592.1} OS=Raphanus sativus (Radish) (Raphanus raphanistrum var. sativus) ECO:0000313|RefSeq:XP_018476592.1} PE=4
BnaA06g28020D	27.9601	65.309	-1.22734	0.000256583	0.00428036	Down	Ferrochelatase {ECO:0000256|RuleBase:RU000607} EC=4.99.1.1 {ECO:0000256|RuleBase:RU000607} OS=Brassica campestris (Field mustard) ORFNames=BRAA06T26579Z {ECO:0000313|EMBL:VDC68039.1} PE=3
BnaA08g25500D	25.4343	65.6249	-1.37187	8.69903e-06	0.00022468	Down	Ferredoxin {ECO:0000256|RuleBase:RU364001} OS=Brassica napus (Rape) ORFNames=GSBRNA2T00015124001 {ECO:0000313|EMBL:CDY20975.1} PE=3
BnaC07g39490D	20.8561	1.47562	3.86793	1.67667e-06	5.16801e-05	Up	Fe2OG dioxygenase domain-containing protein {ECO:0000259|PROSITE:PS51471} OS=Brassica cretica (Mustard) ORFNames=DY000_00010023 {ECO:0000313|EMBL:RQL83983.1} PE=3
BnaA07g33970D	38.7941	16.2351	1.25498	0.00187641	0.0227762	Up	F-box domain-containing protein {ECO:0000259|SMART:SM00256} OS=Brassica campestris (Field mustard) ORFNames=BRARA_G03558 {ECO:0000313|EMBL:RID56354.1} PE=4
BnaCnng31600D	22.3574	1.43621	3.97641	4.38537e-07	1.53184e-05	Up	F-box domain-containing protein {ECO:0000259|PROSITE:PS50181} OS=Brassica oleracea var. oleracea Name=106293277 {ECO:0000313|EnsemblPlants:Bo5g016700.1} PE=4
BnaA07g05300D	10.2464	29.9889	-1.55413	0.000447629	0.00691209	Down	F-box domain-containing protein {ECO:0000259|PROSITE:PS50181} OS=Brassica campestris (Field mustard) ORFNames=BRAA07T28542Z {ECO:0000313|EMBL:VDC96481.1} PE=4
BnaA09g33350D	30.3588	10.9443	1.46908	0.000622631	0.0091638	Up	F-box domain-containing protein {ECO:0000259|PROSITE:PS50181} OS=Brassica campestris (Field mustard) {ECO:0000313|EMBL:RID46964.1} PE=4
BnaC01g04460D	4.93265	16.9323	-1.78542	0.00325998	0.0353076	Down	Fatty acyl-CoA reductase {ECO:0000256|RuleBase:RU363097} EC=1.2.1.84 {ECO:0000256|RuleBase:RU363097} OS=Brassica oleracea var. oleracea Synonyms=Wax1 {ECO:0000313|EMBL:AYO27526.1} PE=2
BnaA10g02230D	66.7023	159.541	-1.25728	8.56735e-09	4.08618e-07	Down	FAS1 domain-containing protein {ECO:0000259|PROSITE:PS50213} OS=Brassica rapa subsp. pekinensis (Chinese cabbage) (Brassica pekinensis) PE=3
BnaC05g02150D	26.259	74.3139	-1.49793	1.03945e-06	3.37097e-05	Down	FAS1 domain-containing protein {ECO:0000259|PROSITE:PS50213} OS=Brassica oleracea (Wild cabbage) ORFNames=BOLC5T29000H {ECO:0000313|EMBL:VDD41453.1} PE=3
BnaA01g10740D	4.09096	15.153	-1.87854	0.00506359	0.04983	Down	FAD-binding PCMH-type domain-containing protein {ECO:0000259|PROSITE:PS51387} OS=Brassica rapa subsp. pekinensis (Chinese cabbage) (Brassica pekinensis) PE=3
BnaC01g12260D	9.83706	26.5353	-1.43461	0.0017778	0.0217792	Down	FAD-binding PCMH-type domain-containing protein {ECO:0000259|PROSITE:PS51387} OS=Brassica oleracea (Wild cabbage) ORFNames=BOLC1T01411H {ECO:0000313|EMBL:VDD49022.1} PE=3
BnaA04g24870D	0.39521	11.4379	-4.82076	0.000312147	0.0050693	Down	extensin-3 {ECO:0000313|RefSeq:XP_018479986.1} OS=Raphanus sativus (Radish) (Raphanus raphanistrum var. sativus) Name=LOC108851053 {ECO:0000313|RefSeq:XP_018479986.1} PE=4
BnaA02g14340D	10.5406	36.7807	-1.79889	0.000139869	0.00255102	Down	Expansin {ECO:0000256|RuleBase:RU365023} OS=Brassica napus (Rape) ORFNames=GSBRNA2T00079492001 {ECO:0000313|EMBL:CDY44070.1} PE=3
BnaA04g16780D	2.29174	12.7901	-2.49115	0.00188734	0.0228738	Down	Expansin {ECO:0000256|RuleBase:RU365023} OS=Brassica campestris (Field mustard) {ECO:0000313|EMBL:RID66607.1} PE=3
BnaA06g21680D	9.20935	24.5194	-1.4276	0.00387302	0.0403153	Down	Exostosin domain-containing protein {ECO:0000259|Pfam:PF03016} OS=Brassica campestris (Field mustard) ORFNames=BRAA06T25838Z {ECO:0000313|EMBL:VDC67298.1} PE=3
BnaCnng36550D	38.8112	13.1137	1.55609	0.000119293	0.00222173	Up	Eukaryotic translation initiation factor 3 subunit D {ECO:0000256|HAMAP-Rule:MF_03003} Short=eIF3d {ECO:0000256|HAMAP-Rule:MF_03003} Eukaryotic translation initiation factor 3 subunit 7 {ECO:0000256|HAMAP-Rule:MF_03003} eIF-3-zeta {ECO:0000256|HAMAP-Rule:MF_03003} OS=Brassica napus (Rape) ORFNames=GSBRNA2T00029842001 {ECO:0000313|EMBL:CDY60600.1} PE=3
BnaA01g13700D	295.597	137.866	1.10069	7.55419e-10	4.34839e-08	Up	Epimerase domain-containing protein {ECO:0000259|Pfam:PF01370} OS=Brassica rapa subsp. pekinensis (Chinese cabbage) (Brassica pekinensis) PE=4
BnaC01g16080D	77.285	22.1478	1.80758	3.43099e-09	1.75235e-07	Up	Epimerase domain-containing protein {ECO:0000259|Pfam:PF01370} OS=Brassica oleracea var. oleracea Name=106306475 {ECO:0000313|EnsemblPlants:Bo1g037710.1} PE=4
BnaC04g39360D	77.112	32.4664	1.24592	5.90868e-06	0.000160863	Up	Epimerase domain-containing protein {ECO:0000259|Pfam:PF01370} OS=Brassica oleracea (Wild cabbage) ORFNames=BOLC4T27236H {ECO:0000313|EMBL:VDD13603.1} PE=4
BnaA04g16090D	48.9535	24.0739	1.02543	0.00166633	0.0206369	Up	Epimerase domain-containing protein {ECO:0000259|Pfam:PF01370} OS=Brassica campestris (Field mustard) {ECO:0000313|EMBL:RID66533.1} PE=4
BnaC03g25880D	143.94	43.1866	1.73113	1.37466e-12	1.12662e-10	Up	EF-hand domain-containing protein {ECO:0000259|PROSITE:PS50222} OS=Brassica oleracea (Wild cabbage) ORFNames=BOLC3T15418H {ECO:0000313|EMBL:VDC90590.1} PE=4
BnaA03g21500D	11.3985	1.95318	2.52872	0.00207063	0.0246247	Up	EF-hand domain-containing protein {ECO:0000259|PROSITE:PS50222} OS=Brassica campestris (Field mustard) ORFNames=BRARA_C02340 {ECO:0000313|EMBL:RID70310.1} PE=4
BnaC01g33110D	27.5367	58.1109	-1.07822	0.000417907	0.00652622	Down	Dynamin-type G domain-containing protein {ECO:0000259|PROSITE:PS51718} OS=Brassica oleracea var. oleracea Name=106315147 {ECO:0000313|EnsemblPlants:Bo1g112400.1} PE=4
BnaA01g15320D	125.532	36.599	1.78072	1.51136e-11	1.09443e-09	Up	DUF4408 domain-containing protein {ECO:0000259|Pfam:PF14364} OS=Brassica campestris (Field mustard) {ECO:0000313|EMBL:RID78819.1} PE=4
BnaA10g04490D	649.014	292.554	1.15049	1.41581e-09	7.70247e-08	Up	DUF1338 domain-containing protein {ECO:0000259|SMART:SM01150} OS=Brassica campestris (Field mustard) {ECO:0000313|EMBL:RID40444.1} PE=4
BnaC05g44580D	21.8374	3.0674	2.82499	2.1877e-05	0.000508331	Up	DOMON domain-containing protein {ECO:0000259|PROSITE:PS50836} OS=Brassica oleracea (Wild cabbage) ORFNames=BOLC5T34646H {ECO:0000313|EMBL:VDD47099.1} PE=4
BnaC03g35240D	281.395	128.767	1.1263	4.70764e-08	1.97503e-06	Up	DOMON domain-containing protein {ECO:0000259|PROSITE:PS50836} OS=Brassica cretica (Mustard) ORFNames=DY000_00017392 {ECO:0000313|EMBL:RQL91183.1} PE=4;BnaC03g35240D protein {ECO:0000313|EMBL:CDY07999.1} OS=Brassica napus (Rape) ORFNames=GSBRNA2T00125234001 {ECO:0000313|EMBL:CDY07999.1} PE=4
BnaA03g07700D	21.4644	8.12739	1.39511	0.0048955	0.0486436	Up	Dolichyl-diphosphooligosaccharide--protein glycotransferase {ECO:0000256|ARBA:ARBA00012605} EC=2.4.99.18 {ECO:0000256|ARBA:ARBA00012605} OS=Brassica campestris (Field mustard) ORFNames=BRAA03T10275Z {ECO:0000313|EMBL:VDC79057.1} PE=3
BnaC05g35700D	154.369	72.9307	1.08229	1.67016e-07	6.26894e-06	Up	Dihydrothymine dehydrogenase {ECO:0000256|ARBA:ARBA00019267} EC=1.3.1.2 {ECO:0000256|ARBA:ARBA00013004} Dihydrouracil dehydrogenase {ECO:0000256|ARBA:ARBA00018470} OS=Brassica oleracea var. oleracea Name=106343135 {ECO:0000313|EnsemblPlants:Bo5g122580.1} PE=3
BnaA05g05760D	37.8314	15.5428	1.28582	0.00092167	0.0128101	Up	Delta-1-pyrroline-5-carboxylate synthase {ECO:0000256|PIRNR:PIRNR036429} Glutamate 5-kinase {ECO:0000256|PIRNR:PIRNR036429} Short=GK {ECO:0000256|PIRNR:PIRNR036429} EC=2.7.2.11 {ECO:0000256|PIRNR:PIRNR036429} Gamma-glutamyl kinase {ECO:0000256|PIRNR:PIRNR036429} Gamma-glutamyl phosphate reductase {ECO:0000256|PIRNR:PIRNR036429} Short=GPR {ECO:0000256|PIRNR:PIRNR036429} EC=1.2.1.41 {ECO:0000256|PI…
BnaA07g32410D	13.7096	0.871065	4.00347	7.97253e-05	0.00157059	Up	Cytoplasmic tRNA 2-thiolation protein 1 {ECO:0000256|HAMAP-Rule:MF_03053} EC=2.7.7.- {ECO:0000256|HAMAP-Rule:MF_03053} Cytoplasmic tRNA adenylyltransferase 1 {ECO:0000256|HAMAP-Rule:MF_03053} OS=Brassica rapa subsp. pekinensis (Chinese cabbage) (Brassica pekinensis) Synonyms=CTU1 {ECO:0000256|HAMAP-Rule:MF_03053} PE=3
BnaCnng12780D	83.8483	39.5614	1.07695	7.48419e-05	0.00149012	Up	Cytochrome c oxidase subunit 2 {ECO:0000256|RuleBase:RU000457} OS=Brassica napus (Rape) ORFNames=GSBRNA2T00082200001 {ECO:0000313|EMBL:CDY45519.1} PE=3
BnaCnng20740D	1071.19	502.436	1.09152	1.5359e-13	1.46289e-11	Up	Cytochrome b6-f complex subunit 4 {ECO:0000256|HAMAP-Rule:MF_01344} 17 kDa polypeptide {ECO:0000256|HAMAP-Rule:MF_01344} OS=Arabis scabra ECO:0000313|EMBL:QIV23482.1} PE=3
BnaA02g10220D	47.9597	14.5199	1.7121	1.33605e-05	0.000331525	Up	Cytochrome b5 heme-binding domain-containing protein {ECO:0000259|PROSITE:PS50255} OS=Brassica campestris (Field mustard) {ECO:0000313|EMBL:RID74340.1} PE=3
BnaC05g03430D	492.234	177.162	1.47268	7.16715e-13	6.26227e-11	Up	CYSTM domain-containing protein {ECO:0000259|Pfam:PF12734} OS=Brassica rapa subsp. pekinensis (Chinese cabbage) (Brassica pekinensis) PE=3
BnaC04g21780D	41.0674	87.3005	-1.0893	0.000125061	0.00231556	Down	Cysteine synthase {ECO:0000256|RuleBase:RU003985} EC=2.5.1.47 {ECO:0000256|RuleBase:RU003985} OS=Brassica napus (Rape) ORFNames=GSBRNA2T00077527001 {ECO:0000313|EMBL:CDY43932.1} PE=3
BnaA05g26660D	92.1902	39.7795	1.21584	5.77999e-06	0.000158311	Up	Cysteine proteinase inhibitor {ECO:0000256|RuleBase:RU362130} OS=Brassica napus (Rape) ORFNames=GSBRNA2T00000191001 {ECO:0000313|EMBL:CDY08430.1} PE=3
BnaC08g32210D	1758.21	637.742	1.46329	9.77434e-24	2.21438e-21	Up	CP12 domain-containing protein {ECO:0000259|SMART:SM01093} OS=Brassica oleracea (Wild cabbage) ORFNames=BOLC8T51304H {ECO:0000313|EMBL:VDD58075.1} PE=4
BnaC02g10130D	18.7032	5.15998	1.87248	0.00115186	0.015389	Up	Copper transporter {ECO:0000256|RuleBase:RU367022} OS=Brassica oleracea var. oleracea Name=106322947 {ECO:0000313|EnsemblPlants:Bo2g026880.1} PE=3
BnaA02g07170D	74.3203	18.3757	2.02696	2.15705e-10	1.34032e-08	Up	Copper transporter {ECO:0000256|RuleBase:RU367022} OS=Brassica campestris (Field mustard) {ECO:0000313|EMBL:RID73991.1} PE=3
BnaC07g25880D	22.1984	66.7924	-1.58651	4.79319e-07	1.65605e-05	Down	COBRA-like protein {ECO:0000256|PIRNR:PIRNR038122} OS=Brassica oleracea (Wild cabbage) ORFNames=BOLC7T44360H {ECO:0000313|EMBL:VDD38800.1} PE=3
BnaC04g28510D	59.4256	27.0164	1.14147	0.0004003	0.00628841	Up	Clathrin light chain {ECO:0000256|RuleBase:RU363137} Fragment OS=Brassica oleracea (Wild cabbage) ORFNames=BOLC4T25690H {ECO:0000313|EMBL:VDD10512.1} PE=3
BnaA09g34720D	1427.09	336.823	2.08371	9.61886e-10	5.43817e-08	Up	Chlorophyll a-b binding protein, chloroplastic {ECO:0000256|RuleBase:RU363080} OS=Brassica rapa subsp. pekinensis (Chinese cabbage) (Brassica pekinensis) PE=3
BnaA09g56570D	523.18	186.235	1.49282	1.24556e-12	1.03148e-10	Up	Chlorophyll a-b binding protein, chloroplastic {ECO:0000256|RuleBase:RU363080} OS=Brassica rapa subsp. pekinensis (Chinese cabbage) (Brassica pekinensis) PE=3
BnaCnng21010D	762.021	376.256	1.01947	1.44166e-11	1.05357e-09	Up	Chlorophyll a-b binding protein, chloroplastic {ECO:0000256|RuleBase:RU363080} OS=Brassica oleracea var. oleracea Name=106301128 {ECO:0000313|EnsemblPlants:Bo6g077700.1} PE=3;Chlorophyll a-b binding protein, chloroplastic {ECO:0000256|RuleBase:RU363080} OS=Brassica napus (Rape) ORFNames=GSBRNA2T00003760001 {ECO:0000313|EMBL:CDY51572.1} PE=3
BnaCnng31870D	6026.9	2595.06	1.2159	7.37656e-16	9.175e-14	Up	Chlorophyll a-b binding protein, chloroplastic {ECO:0000256|RuleBase:RU363080} OS=Brassica oleracea (Wild cabbage) ORFNames=BOLC9T54959H {ECO:0000313|EMBL:VDD29636.1} PE=3
BnaC08g38660D	522	183.257	1.51241	1.0147e-19	1.71187e-17	Up	Chlorophyll a-b binding protein, chloroplastic {ECO:0000256|RuleBase:RU363080} OS=Brassica oleracea (Wild cabbage) ORFNames=BOLC8T52021H {ECO:0000313|EMBL:VDD58792.1} PE=3
BnaC08g16790D	65.0953	21.5489	1.6057	1.43849e-06	4.48621e-05	Up	Chlorophyll a-b binding protein, chloroplastic {ECO:0000256|RuleBase:RU363080} OS=Brassica oleracea (Wild cabbage) ORFNames=BOLC8T49357H {ECO:0000313|EMBL:VDD56128.1} PE=3
BnaC05g22880D	1251.52	617.064	1.02109	3.82749e-10	2.2905e-08	Up	Chlorophyll a-b binding protein, chloroplastic {ECO:0000256|RuleBase:RU363080} OS=Brassica oleracea (Wild cabbage) ORFNames=BOLC5T31588H {ECO:0000313|EMBL:VDD44041.1} PE=3
BnaC05g12070D	1219.29	566.644	1.10649	1.17076e-08	5.4123e-07	Up	Chlorophyll a-b binding protein, chloroplastic {ECO:0000256|RuleBase:RU363080} OS=Brassica oleracea (Wild cabbage) ORFNames=BOLC5T30138H {ECO:0000313|EMBL:VDD42591.1} PE=3
BnaC04g10780D	2652.26	956.041	1.47264	3.32869e-18	4.98e-16	Up	Chlorophyll a-b binding protein, chloroplastic {ECO:0000256|RuleBase:RU363080} OS=Brassica oleracea (Wild cabbage) ORFNames=BOLC4T23039H {ECO:0000313|EMBL:VDD06494.1} PE=3
BnaA05g09400D	1772.5	370.699	2.25785	1.48244e-06	4.61872e-05	Up	Chlorophyll a-b binding protein, chloroplastic {ECO:0000256|RuleBase:RU363080} OS=Brassica napus (Rape) ORFNames=GSBRNA2T00095326001 {ECO:0000313|EMBL:CDY17248.1} PE=3
BnaA05g09410D	577.409	92.5863	2.64243	5.94914e-07	2.01806e-05	Up	Chlorophyll a-b binding protein, chloroplastic {ECO:0000256|RuleBase:RU363080} OS=Brassica napus (Rape) ORFNames=GSBRNA2T00095325001 {ECO:0000313|EMBL:CDY17247.1} PE=3
BnaA09g13710D	439.15	182.372	1.2705	2.8178e-12	2.20672e-10	Up	Chlorophyll a-b binding protein, chloroplastic {ECO:0000256|RuleBase:RU363080} OS=Brassica napus (Rape) ORFNames=GSBRNA2T00070569001 {ECO:0000313|EMBL:CDY12903.1} PE=3
BnaA06g10520D	290.262	108.735	1.42158	5.14692e-09	2.54275e-07	Up	Chlorophyll a-b binding protein, chloroplastic {ECO:0000256|RuleBase:RU363080} OS=Brassica napus (Rape) ORFNames=GSBRNA2T00057907001 {ECO:0000313|EMBL:CDY35042.1} PE=3
BnaA08g23760D	36.2096	13.1121	1.47097	0.000250721	0.00420302	Up	Chlorophyll a-b binding protein, chloroplastic {ECO:0000256|RuleBase:RU363080} OS=Brassica campestris (Field mustard) ORFNames=BRAA08T35071Z {ECO:0000313|EMBL:VDD07475.1} PE=3
BnaA03g24350D	454.524	151.505	1.58807	5.00067e-16	6.2939e-14	Up	Chlorophyll a-b binding protein, chloroplastic {ECO:0000256|RuleBase:RU363080} OS=Brassica campestris (Field mustard) ORFNames=BRAA03T12093Z {ECO:0000313|EMBL:VDC80875.1} PE=3
BnaA01g22670D	1436.52	602.123	1.25545	2.76726e-14	2.89572e-12	Up	Chlorophyll a-b binding protein, chloroplastic {ECO:0000256|RuleBase:RU363080} OS=Brassica campestris (Field mustard) {ECO:0000313|EMBL:RID79835.1} PE=3
BnaA04g20150D	10081.1	3571.68	1.49715	2.7245e-17	3.77349e-15	Up	Chlorophyll a-b binding protein, chloroplastic {ECO:0000256|RuleBase:RU363080} OS=Brassica campestris (Field mustard) {ECO:0000313|EMBL:RID66984.1} PE=3
BnaAnng22920D	332.463	122.677	1.44184	2.11716e-10	1.32185e-08	Up	Chlorophyll a-b binding protein, chloroplastic {ECO:0000256|RuleBase:RU363080} OS=Brassica campestris (Field mustard) {ECO:0000313|EMBL:RID66984.1} PE=3
BnaA07g16530D	2089.54	1009.79	1.04971	1.12693e-13	1.08641e-11	Up	Chlorophyll a-b binding protein, chloroplastic {ECO:0000256|RuleBase:RU363080} OS=Brassica campestris (Field mustard) {ECO:0000313|EMBL:RID54316.1} PE=3
BnaA09g02120D	2121.84	733.902	1.53186	0.0028125	0.031421	Up	Chlorophyll a-b binding protein, chloroplastic {ECO:0000256|RuleBase:RU363080} OS=Brassica campestris (Field mustard) {ECO:0000313|EMBL:RID43435.1} PE=3
BnaA03g15830D	2714.75	841.543	1.68991	3.29435e-05	0.000728131	Up	Chlorophyll a-b binding protein 1, chloroplastic LHCII type I CAB-1 Short=LHCP Precursor OS=Sinapis alba (White mustard) (Brassica hirta) Name=CAB1 PE=3
BnaC03g18980D	921.428	264.365	1.8019	0.000108687	0.00204705	Up	Chlorophyll a-b binding protein 1, chloroplastic LHCII type I CAB-1 Short=LHCP Precursor OS=Sinapis alba (White mustard) (Brassica hirta) Name=CAB1 PE=3
BnaC09g10200D	12.2135	29.304	-1.2692	0.00413597	0.0424807	Down	Ceramide glucosyltransferase {ECO:0000256|ARBA:ARBA00012699} EC=2.4.1.80 {ECO:0000256|ARBA:ARBA00012699} OS=Brassica oleracea var. oleracea Name=106318466 {ECO:0000313|EnsemblPlants:Bo9g027980.1} PE=3
BnaA10g04510D	65.6518	27.6028	1.2495	4.93743e-05	0.00103435	Up	CCT domain-containing protein {ECO:0000259|PROSITE:PS51017} OS=Brassica campestris (Field mustard) {ECO:0000313|EMBL:RID40445.1} PE=4
BnaA01g03040D	27.4498	6.19392	2.14514	2.78051e-05	0.000625013	Up	CBS domain containing protein 2 {ECO:0000313|EMBL:AID60166.1} OS=Brassica napus (Rape) ORFNames=GSBNAPT00096245001 {ECO:0000313|EMBL:AID60166.1} PE=4
BnaA08g21730D	703.264	313.394	1.1674	6.63506e-15	7.5428e-13	Up	Catalase {ECO:0000256|ARBA:ARBA00012314} EC=1.11.1.6 {ECO:0000256|ARBA:ARBA00012314} OS=Brassica rapa subsp. pekinensis (Chinese cabbage) (Brassica pekinensis) Name=Cat2 {ECO:0000313|EMBL:AFN81244.1} PE=2
BnaC08g19360D	337.627	160.65	1.07325	1.57964e-08	7.13694e-07	Up	Catalase {ECO:0000256|ARBA:ARBA00012314} EC=1.11.1.6 {ECO:0000256|ARBA:ARBA00012314} OS=Brassica napus (Rape) ORFNames=GSBRNA2T00054982001 {ECO:0000313|EMBL:CDY33636.1} PE=3
BnaA07g11360D	503.081	124.322	2.01927	1.00673e-30	3.75653e-28	Up	Catalase {ECO:0000256|ARBA:ARBA00012314, ECO:0000256|RuleBase:RU000498} EC=1.11.1.6 {ECO:0000256|ARBA:ARBA00012314, ECO:0000256|RuleBase:RU000498} OS=Brassica rapa subsp. pekinensis (Chinese cabbage) (Brassica pekinensis) PE=3
BnaC01g03420D	392.67	857.121	-1.12521	3.02817e-11	2.10163e-09	Down	Catalase {ECO:0000256|ARBA:ARBA00012314, ECO:0000256|RuleBase:RU000498} EC=1.11.1.6 {ECO:0000256|ARBA:ARBA00012314, ECO:0000256|RuleBase:RU000498} OS=Brassica oleracea var. oleracea PE=3
BnaC07g15270D	432.925	205.141	1.07772	1.27153e-11	9.35711e-10	Up	Catalase {ECO:0000256|ARBA:ARBA00012314, ECO:0000256|RuleBase:RU000498} EC=1.11.1.6 {ECO:0000256|ARBA:ARBA00012314, ECO:0000256|RuleBase:RU000498} OS=Brassica napus (Rape) ORFNames=GSBRNA2T00050617001 {ECO:0000313|EMBL:CDY31877.1} PE=3
BnaC04g46430D	31.0251	7.82657	1.97709	9.77655e-05	0.00186797	Up	CASP-like protein {ECO:0000256|RuleBase:RU361233} OS=Brassica oleracea var. oleracea Name=106341200 {ECO:0000313|EnsemblPlants:Bo4g188290.1} PE=3
BnaC07g33110D	237.599	84.8419	1.484	2.09842e-09	1.10742e-07	Up	CASP-like protein {ECO:0000256|RuleBase:RU361233} OS=Brassica oleracea var. oleracea Name=106302191 {ECO:0000313|EnsemblPlants:Bo7g103860.1} PE=3
BnaC08g10290D	2.98485	17.9092	-2.57116	0.000255551	0.00426595	Down	CASP-like protein {ECO:0000256|RuleBase:RU361233} OS=Brassica oleracea (Wild cabbage) ORFNames=BOLC8T48289H {ECO:0000313|EMBL:VDD55060.1} PE=3
BnaA04g07190D	23.3966	8.27044	1.50594	0.00303765	0.0333952	Up	Carboxypeptidase {ECO:0000256|RuleBase:RU361156} EC=3.4.16.- {ECO:0000256|RuleBase:RU361156} OS=Brassica rapa subsp. pekinensis (Chinese cabbage) (Brassica pekinensis) PE=3
BnaC03g36530D	77.583	36.3456	1.0948	3.84116e-05	0.00082934	Up	Carboxypeptidase {ECO:0000256|RuleBase:RU361156} EC=3.4.16.- {ECO:0000256|RuleBase:RU361156} OS=Brassica oleracea (Wild cabbage) ORFNames=BOLC3T16688H {ECO:0000313|EMBL:VDC93143.1} PE=3
BnaC01g27750D	71.9154	32.6379	1.1403	0.000162546	0.00290327	Up	Carbonic anhydrase {ECO:0000256|ARBA:ARBA00012925, ECO:0000256|RuleBase:RU003956} EC=4.2.1.1 {ECO:0000256|ARBA:ARBA00012925, ECO:0000256|RuleBase:RU003956} Carbonate dehydratase {ECO:0000256|RuleBase:RU003956} OS=Brassica napus (Rape) ORFNames=GSBRNA2T00086326001 {ECO:0000313|EMBL:CDY46871.1} PE=3
BnaC07g42210D	19.2663	47.8479	-1.31513	0.000174382	0.00307955	Down	Calcium-transporting ATPase {ECO:0000256|RuleBase:RU361146} EC=7.2.2.10 {ECO:0000256|RuleBase:RU361146} OS=Brassica oleracea (Wild cabbage) ORFNames=BOLC7T46203H {ECO:0000313|EMBL:VDD40643.1} PE=3
BnaC04g47760D	45.6812	93.9952	-1.04295	4.15136e-05	0.000889052	Down	Calcium-transporting ATPase {ECO:0000256|RuleBase:RU361146} EC=7.2.2.10 {ECO:0000256|RuleBase:RU361146} OS=Brassica napus (Rape) ORFNames=GSBRNA2T00084641001 {ECO:0000313|EMBL:CDY14779.1} PE=3
BnaC08g34330D	25.2962	51.3273	-1.02549	0.00373488	0.0391731	Down	Calcium uniporter protein {ECO:0000256|RuleBase:RU367035} OS=Brassica oleracea (Wild cabbage) ORFNames=BOLC8T51542H {ECO:0000313|EMBL:VDD58313.1} PE=3
BnaA09g41840D	9.09791	26.6179	-1.5559	0.00137925	0.0177467	Down	Calcium uniporter protein {ECO:0000256|RuleBase:RU367035} OS=Brassica napus (Rape) ORFNames=GSBRNA2T00083206001 {ECO:0000313|EMBL:CDY46060.1} PE=3
BnaA07g12410D	68.1806	24.8238	1.45638	1.90781e-06	5.78491e-05	Up	Calcium uniporter protein {ECO:0000256|RuleBase:RU367035} OS=Brassica napus (Rape) ORFNames=GSBRNA2T00081689001 {ECO:0000313|EMBL:CDY45249.1} PE=3
BnaCnng26490D	83.6628	28.5777	1.54403	1.88849e-07	6.9729e-06	Up	Calcium uniporter protein {ECO:0000256|RuleBase:RU367035} OS=Brassica napus (Rape) ORFNames=GSBRNA2T00013603001 {ECO:0000313|EMBL:CDY54209.1} PE=3
BnaC05g13390D	14.6954	33.525	-1.18678	0.00269315	0.0304523	Down	C3HC-type domain-containing protein {ECO:0000259|Pfam:PF07967} OS=Brassica oleracea (Wild cabbage) ORFNames=BOLC5T30270H {ECO:0000313|EMBL:VDD42723.1} PE=4
BnaC07g39800D	30.6136	8.75675	1.8034	4.68929e-05	0.000989157	Up	C2H2-type domain-containing protein {ECO:0000259|PROSITE:PS50157} OS=Brassica oleracea var. oleracea PE=4
BnaC08g35320D	24.8691	58.1717	-1.22857	0.000306537	0.00498842	Down	C2 domain-containing protein {ECO:0000259|PROSITE:PS50004} OS=Brassica oleracea (Wild cabbage) ORFNames=BOLC8T51660H {ECO:0000313|EMBL:VDD58431.1} PE=4
BnaA07g28900D	132.59	58.4125	1.18175	2.41976e-07	8.73122e-06	Up	C2 domain-containing protein {ECO:0000259|PROSITE:PS50004} OS=Brassica campestris (Field mustard) {ECO:0000313|EMBL:RID55760.1} PE=3
BnaC02g06270D	1.12024	11.5971	-3.3591	0.00102875	0.0140218	Down	BZIP domain-containing protein {ECO:0000259|PROSITE:PS50217} OS=Brassica rapa subsp. pekinensis (Chinese cabbage) (Brassica pekinensis) PE=4
BnaA10g21200D	6.49414	19.8726	-1.62264	0.00372995	0.0391342	Down	BZIP domain-containing protein {ECO:0000259|PROSITE:PS50217} OS=Brassica rapa subsp. pekinensis (Chinese cabbage) (Brassica pekinensis) PE=3
BnaC01g01320D	37.8098	5.37467	2.8133	3.52906e-09	1.79665e-07	Up	BZIP domain-containing protein {ECO:0000259|PROSITE:PS50217} OS=Brassica oleracea var. oleracea Name=106343479 {ECO:0000313|EnsemblPlants:Bo1g003470.1} PE=4
BnaCnng01910D	23.0364	63.1635	-1.45524	2.97062e-06	8.62023e-05	Down	BZIP domain-containing protein {ECO:0000259|PROSITE:PS50217} OS=Brassica oleracea (Wild cabbage) ORFNames=BOLC9T53014H {ECO:0000313|EMBL:VDD27691.1} PE=3
BnaA02g02830D	0.73915	12.4038	-4.036	0.000700421	0.0101625	Down	BZIP domain-containing protein {ECO:0000259|PROSITE:PS50217} OS=Brassica campestris (Field mustard) ORFNames=BRARA_B00624 {ECO:0000313|EMBL:RID73472.1} PE=4
BnaA01g01100D	23.1196	48.9358	-1.0869	0.00143193	0.0183057	Down	BZIP domain-containing protein {ECO:0000259|PROSITE:PS50217} OS=Brassica campestris (Field mustard) ORFNames=BRARA_A00198 {ECO:0000313|EMBL:RID77271.1} PE=3
BnaC08g34080D	54.1134	3.93847	3.77518	3.87461e-14	3.97705e-12	Up	BTB domain-containing protein {ECO:0000259|PROSITE:PS50097} OS=Brassica oleracea var. oleracea Name=106307416 {ECO:0000313|EnsemblPlants:Bo8g099950.1} PE=4
BnaCnng09450D	191.31	92.8483	1.04743	4.71886e-07	1.63484e-05	Up	BTB domain-containing protein {ECO:0000259|PROSITE:PS50097} OS=Brassica oleracea (Wild cabbage) ORFNames=BOLC8T49964H {ECO:0000313|EMBL:VDD56735.1} PE=4
BnaC03g48540D	311.591	152.002	1.03511	7.89182e-09	3.77534e-07	Up	BTB domain-containing protein {ECO:0000259|PROSITE:PS50097} OS=Brassica oleracea (Wild cabbage) ORFNames=BOLC3T18218H {ECO:0000313|EMBL:VDC94876.1} PE=4
BnaA09g41490D	46.2718	8.92316	2.3907	6.42517e-09	3.13037e-07	Up	BTB domain-containing protein {ECO:0000259|PROSITE:PS50097} OS=Brassica campestris (Field mustard) {ECO:0000313|EMBL:RID47935.1} PE=4
BnaA03g33880D	35.2967	15.058	1.23418	0.00130631	0.0170643	Up	Brix domain-containing protein {ECO:0000259|PROSITE:PS50833} OS=Brassica rapa subsp. pekinensis (Chinese cabbage) (Brassica pekinensis) PE=3
BnaA08g26000D	813.267	252.127	1.68987	4.68921e-20	8.26265e-18	Up	Branched-chain-amino-acid aminotransferase {ECO:0000256|RuleBase:RU004517} EC=2.6.1.42 {ECO:0000256|RuleBase:RU004517} OS=Brassica napus (Rape) ORFNames=GSBRNA2T00047122001 {ECO:0000313|EMBL:CDY31050.1} PE=3
BnaC05g07800D	10.9803	1.95318	2.4763	0.00261544	0.0297429	Up	Branched-chain-amino-acid aminotransferase {ECO:0000256|RuleBase:RU004517} EC=2.6.1.42 {ECO:0000256|RuleBase:RU004517} OS=Brassica napus (Rape) ORFNames=GSBRNA2T00039593001 {ECO:0000313|EMBL:CDY63741.1} PE=3
BnaA06g37960D	325.71	150.222	1.11692	3.41806e-08	1.45289e-06	Up	Branched-chain-amino-acid aminotransferase {ECO:0000256|RuleBase:RU004517} EC=2.6.1.42 {ECO:0000256|RuleBase:RU004517} OS=Brassica napus (Rape) ORFNames=GSBRNA2T00022858001 {ECO:0000313|EMBL:CDY57926.1} PE=3
BnaC08g13970D	475.099	166.584	1.5125	3.46236e-13	3.13759e-11	Up	Branched-chain-amino-acid aminotransferase {ECO:0000256|RuleBase:RU004517} EC=2.6.1.42 {ECO:0000256|RuleBase:RU004517} OS=Brassica napus (Rape) ORFNames=GSBRNA2T00012846001 {ECO:0000313|EMBL:CDY20661.1} PE=3
BnaA10g02780D	60.5312	29.6041	1.03678	0.000686923	0.0100079	Up	BPL/LPL catalytic domain-containing protein {ECO:0000259|PROSITE:PS51733} OS=Brassica rapa subsp. pekinensis (Chinese cabbage) (Brassica pekinensis) PE=3
BnaA01g20460D	8.02004	43.8216	-2.45969	5.84981e-08	2.40335e-06	Down	Bidirectional sugar transporter SWEET {ECO:0000256|RuleBase:RU910715} OS=Brassica oleracea var. oleracea Name=106344429 {ECO:0000313|EnsemblPlants:Bo1g078350.1} PE=3
BnaC05g16660D	6.42508	21.4257	-1.73994	0.00180069	0.0220341	Down	Bidirectional sugar transporter SWEET {ECO:0000256|RuleBase:RU910715} OS=Brassica oleracea (Wild cabbage) ORFNames=BOLC5T30729H {ECO:0000313|EMBL:VDD43182.1} PE=3
BnaA05g24790D	142.272	330.42	-1.21539	1.31377e-10	8.46927e-09	Down	Bidirectional sugar transporter SWEET {ECO:0000256|RuleBase:RU910715} OS=Brassica campestris (Field mustard) {ECO:0000313|EMBL:RID63669.1} PE=3
BnaC04g35320D	14.8411	1.36468	3.41037	0.000102561	0.0019409	Up	BHLH domain-containing protein {ECO:0000259|PROSITE:PS50888} OS=Brassica napus (Rape) Name=BnabHLH413 {ECO:0000313|EMBL:CAA8403971.1} PE=4
BnaA03g13450D	64.5508	145.6	-1.17383	5.14578e-08	2.13624e-06	Down	BHLH domain-containing protein {ECO:0000259|PROSITE:PS50888} OS=Brassica napus (Rape) Name=BnabHLH390 {ECO:0000313|EMBL:CAA8287675.1} PE=4
BnaCnng01580D	25.1706	61.2586	-1.28052	3.57862e-05	0.000781702	Down	BHLH domain-containing protein {ECO:0000259|PROSITE:PS50888} OS=Brassica napus (Rape) Name=BnabHLH326 {ECO:0000313|EMBL:CAA8287611.1} PE=4
BnaC05g28450D	8.72049	25.6211	-1.5562	0.00192003	0.0231991	Down	BHLH domain-containing protein {ECO:0000259|PROSITE:PS50888} OS=Brassica napus (Rape) Name=BnabHLH285 {ECO:0000313|EMBL:CAA8287570.1} PE=4
BnaA09g51970D	11.7017	44.8576	-1.93535	2.11036e-06	6.32648e-05	Down	BHLH domain-containing protein {ECO:0000259|PROSITE:PS50888} OS=Brassica campestris (Field mustard) Name=BrabHLH209 {ECO:0000313|EMBL:CAA8287934.1} PE=4
BnaA02g08480D	97.8083	40.1803	1.28581	7.50363e-07	2.49992e-05	Up	Beta-galactosidase {ECO:0000256|ARBA:ARBA00012756, ECO:0000256|RuleBase:RU000675} EC=3.2.1.23 {ECO:0000256|ARBA:ARBA00012756, ECO:0000256|RuleBase:RU000675} OS=Brassica napus (Rape) ORFNames=GSBRNA2T00012909001 {ECO:0000313|EMBL:CDY20708.1} PE=3
BnaA07g38250D	122.427	47.2716	1.37358	4.87355e-07	1.67833e-05	Up	Beta-galactosidase {ECO:0000256|ARBA:ARBA00012756, ECO:0000256|RuleBase:RU000675} EC=3.2.1.23 {ECO:0000256|ARBA:ARBA00012756, ECO:0000256|RuleBase:RU000675} OS=Brassica napus (Rape) ORFNames=GSBRNA2T00011687001 {ECO:0000313|EMBL:CDY53917.1} PE=3
BnaA09g12880D	19.368	45.1975	-1.21593	0.00114434	0.0153014	Down	Beta-fructofuranosidase {ECO:0000256|ARBA:ARBA00012758} EC=3.2.1.26 {ECO:0000256|ARBA:ARBA00012758} OS=Brassica napus (Rape) ORFNames=GSBRNA2T00086377001 {ECO:0000313|EMBL:CDY46906.1} PE=3
BnaC03g18820D	3657.69	1552.69	1.23641	9.4462e-17	1.26416e-14	Up	Auxin repressed protein 1 {ECO:0000313|EMBL:AKO83631.1} Auxin-repressed protein {ECO:0000313|EMBL:ADP37970.1} OS=Brassica napus (Rape) Name=ARP1 {ECO:0000313|EMBL:ADP37970.1} PE=2
BnaA07g38000D	51.6026	20.5377	1.33161	0.000198898	0.00344159	Up	Autophagy-related protein {ECO:0000256|RuleBase:RU004384} OS=Brassica campestris (Field mustard) {ECO:0000313|EMBL:RID54446.1} PE=3
BnaUnng03950D	27.0167	8.14344	1.7208	0.000402942	0.00632366	Up	ATP synthase subunit a {ECO:0000256|RuleBase:RU004450} OS=Brassica rapa subsp. nipposinica Name=atp6 {ECO:0000313|EMBL:BBA20446.1} PE=3
BnaCnng12890D	67.2667	28.8105	1.21854	0.00033241	0.00534908	Up	ATP synthase protein MI25 {ECO:0000256|ARBA:ARBA00017388} OS=Brassica rapa subsp. nipposinica Name=atp4 {ECO:0000313|EMBL:BBA20477.1} PE=3
BnaA08g25600D	15.1649	1.38439	3.42682	4.54869e-05	0.000963794	Up	ATP citrate synthase {ECO:0000256|ARBA:ARBA00012639} EC=2.3.3.8 {ECO:0000256|ARBA:ARBA00012639} OS=Brassica napus (Rape) ORFNames=GSBRNA2T00015112001 {ECO:0000313|EMBL:CDY20965.1} PE=3
BnaCnng21170D	7.20137	21.8617	-1.60953	0.00229657	0.026819	Down	Aspartokinase {ECO:0000256|ARBA:ARBA00016273} EC=1.1.1.3 {ECO:0000256|ARBA:ARBA00013213} EC=2.7.2.4 {ECO:0000256|ARBA:ARBA00013059} Homoserine dehydrogenase {ECO:0000256|ARBA:ARBA00013376} OS=Brassica oleracea var. oleracea Name=106294858 {ECO:0000313|EnsemblPlants:Bo5g065830.1} PE=3
BnaC03g04830D	191.946	77.3804	1.30839	1.92127e-09	1.02415e-07	Up	Aspartate aminotransferase {ECO:0000256|RuleBase:RU000480} EC=2.6.1.1 {ECO:0000256|RuleBase:RU000480} OS=Brassica oleracea (Wild cabbage) ORFNames=BOLC3T13093H {ECO:0000313|EMBL:VDC85927.1} PE=3
BnaA06g17510D	798.666	376.497	1.08457	6.38165e-10	3.72756e-08	Up	Asparagine synthetase [glutamine-hydrolyzing] {ECO:0000256|PIRNR:PIRNR001589} EC=6.3.5.4 {ECO:0000256|PIRNR:PIRNR001589} OS=Brassica campestris (Field mustard) ORFNames=BRAA06T25113Z {ECO:0000313|EMBL:VDC66573.1} PE=4
BnaCnng18530D	12.478	2.53802	2.29348	0.00180965	0.022134	Up	Arm_2 domain-containing protein {ECO:0000259|Pfam:PF04826} OS=Brassica oleracea (Wild cabbage) ORFNames=BOLC1T05830H {ECO:0000313|EMBL:VDD53441.1} PE=3
BnaC01g03720D	15.8015	49.722	-1.64961	6.16955e-06	0.000167248	Down	Arginine decarboxylase {ECO:0000256|ARBA:ARBA00012426, ECO:0000256|RuleBase:RU003740} EC=4.1.1.19 {ECO:0000256|ARBA:ARBA00012426, ECO:0000256|RuleBase:RU003740} OS=Brassica oleracea var. oleracea PE=3
BnaA09g33910D	26.9995	58.5351	-1.12129	0.000689501	0.0100408	Down	Arf-GAP domain-containing protein {ECO:0000259|PROSITE:PS50115} OS=Brassica rapa subsp. pekinensis (Chinese cabbage) (Brassica pekinensis) PE=4
BnaC07g19410D	39.8943	18.7372	1.09381	0.00211408	0.0250569	Up	Arf-GAP domain-containing protein {ECO:0000259|PROSITE:PS50115} OS=Brassica oleracea (Wild cabbage) ORFNames=BOLC7T43545H {ECO:0000313|EMBL:VDD37985.1} PE=4
BnaA01g02720D	1.14326	17.0829	-3.91895	0.0001295	0.00238662	Down	AP2/ERF domain-containing protein {ECO:0000259|PROSITE:PS51032} OS=Brassica rapa subsp. pekinensis (Chinese cabbage) (Brassica pekinensis) PE=4
BnaAnng36290D	2.67283	50.8071	-4.26275	6.62083e-11	4.38398e-09	Down	AP2/ERF domain-containing protein {ECO:0000259|PROSITE:PS51032} OS=Brassica rapa subsp. pekinensis (Chinese cabbage) (Brassica pekinensis) PE=4
BnaC03g38390D	142.993	59.8433	1.25928	5.01998e-08	2.09223e-06	Up	AP2/ERF domain-containing protein {ECO:0000259|PROSITE:PS51032} OS=Brassica oleracea var. oleracea Name=106335738 {ECO:0000313|EnsemblPlants:Bo3g066010.1} PE=4
BnaC03g26480D	17.918	3.17834	2.51915	0.000145187	0.00262662	Up	AP2/ERF domain-containing protein {ECO:0000259|PROSITE:PS51032} OS=Brassica oleracea var. oleracea Name=106329210 {ECO:0000313|EnsemblPlants:Bo3g040110.1} PE=4
BnaC08g15650D	1.09721	16.6966	-3.89428	9.06336e-05	0.00175496	Down	AP2/ERF domain-containing protein {ECO:0000259|PROSITE:PS51032} OS=Brassica oleracea var. oleracea Name=106321235 {ECO:0000313|EnsemblPlants:Bo01335s010.1} PE=4
BnaC08g12880D	23.2488	3.08346	2.90076	3.47884e-06	9.97491e-05	Up	AP2/ERF domain-containing protein {ECO:0000259|PROSITE:PS51032} OS=Brassica oleracea var. oleracea Name=106311189 {ECO:0000313|EnsemblPlants:Bo8g054130.1} PE=4
BnaCnng31550D	6.40573	61.1376	-3.25498	2.70049e-12	2.12535e-10	Down	AP2/ERF domain-containing protein {ECO:0000259|PROSITE:PS51032} OS=Brassica oleracea var. oleracea Name=106293014 {ECO:0000313|EnsemblPlants:Bo5g016750.1} PE=4
BnaC09g28190D	90.0936	7.84628	3.5112	1.10596e-20	2.05134e-18	Up	AP2/ERF domain-containing protein {ECO:0000259|PROSITE:PS51032} OS=Brassica oleracea (Wild cabbage) ORFNames=BOLC9T57030H {ECO:0000313|EMBL:VDD31707.1} PE=4
BnaC09g11080D	29.7869	9.07509	1.71111	0.000261299	0.00435046	Up	AP2/ERF domain-containing protein {ECO:0000259|PROSITE:PS51032} OS=Brassica oleracea (Wild cabbage) ORFNames=BOLC9T54622H {ECO:0000313|EMBL:VDD29299.1} PE=4
BnaC06g32600D	11.8094	1.16969	3.36681	0.000509155	0.00771566	Up	AP2/ERF domain-containing protein {ECO:0000259|PROSITE:PS51032} OS=Brassica oleracea (Wild cabbage) ORFNames=BOLC6T39616H {ECO:0000313|EMBL:VDD64163.1} PE=4
BnaC06g32560D	9.76799	1.73483	2.51505	0.00458262	0.046098	Up	AP2/ERF domain-containing protein {ECO:0000259|PROSITE:PS51032} OS=Brassica oleracea (Wild cabbage) ORFNames=BOLC6T39612H {ECO:0000313|EMBL:VDD64159.1} PE=4
BnaC06g20590D	1.52957	9.78705	-2.6964	0.00491955	0.0488215	Down	AP2/ERF domain-containing protein {ECO:0000259|PROSITE:PS51032} OS=Brassica oleracea (Wild cabbage) ORFNames=BOLC6T38233H {ECO:0000313|EMBL:VDD62780.1} PE=4
BnaC01g03990D	2.62679	16.3994	-2.64234	0.000470727	0.00721956	Down	AP2/ERF domain-containing protein {ECO:0000259|PROSITE:PS51032} OS=Brassica oleracea (Wild cabbage) ORFNames=BOLC1T00424H {ECO:0000313|EMBL:VDD48035.1} PE=4
BnaA10g25000D	121.379	11.1195	3.45632	3.73053e-27	1.09557e-24	Up	AP2/ERF domain-containing protein {ECO:0000259|PROSITE:PS51032} OS=Brassica campestris (Field mustard) ORFNames=BRARA_J02660 {ECO:0000313|EMBL:RID42800.1} PE=4
BnaA10g07620D	0	29.6604	-7.1529	1.17232e-08	5.4123e-07	Down	AP2/ERF domain-containing protein {ECO:0000259|PROSITE:PS51032} OS=Brassica campestris (Field mustard) ORFNames=BRAA10T43061Z {ECO:0000313|EMBL:VDD17348.1} PE=4
BnaA08g04090D	19.0241	6.25449	1.61331	0.0040796	0.0420516	Up	AP2/ERF domain-containing protein {ECO:0000259|PROSITE:PS51032} OS=Brassica campestris (Field mustard) {ECO:0000313|EMBL:RID49643.1} PE=4
BnaC08g17310D	22.6412	6.22238	1.86286	0.000287335	0.00471709	Up	Aminotran_1_2 domain-containing protein {ECO:0000259|Pfam:PF00155} OS=Brassica oleracea (Wild cabbage) ORFNames=BOLC8T49408H {ECO:0000313|EMBL:VDD56179.1} PE=4
BnaA09g10030D	44.194	89.9544	-1.026	4.28346e-05	0.000914257	Down	Aminotran_1_2 domain-containing protein {ECO:0000259|Pfam:PF00155} OS=Brassica campestris (Field mustard) {ECO:0000313|EMBL:RID44335.1} PE=3
BnaC02g28390D	119.604	32.2852	1.89089	3.28391e-13	3.00161e-11	Up	Amine oxidase {ECO:0000256|RuleBase:RU000672} EC=1.4.3.- {ECO:0000256|RuleBase:RU000672} OS=Brassica oleracea (Wild cabbage) ORFNames=BOLC2T10114H {ECO:0000313|EMBL:VDD24360.1} PE=3
BnaA03g54620D	33.7204	12.1388	1.47026	0.000421428	0.00657474	Up	Amine oxidase {ECO:0000256|RuleBase:RU000672} EC=1.4.3.- {ECO:0000256|RuleBase:RU000672} OS=Brassica napus (Rape) ORFNames=GSBRNA2T00051621001 {ECO:0000313|EMBL:CDY32205.1} PE=3
BnaC03g69740D	39.8624	16.9681	1.23334	0.000739201	0.0106279	Up	Amine oxidase {ECO:0000256|RuleBase:RU000672} EC=1.4.3.- {ECO:0000256|RuleBase:RU000672} OS=Brassica napus (Rape) ORFNames=GSBRNA2T00033049001 {ECO:0000313|EMBL:CDY25701.1} PE=3
BnaC09g38450D	17.3928	3.38938	2.35675	0.000232025	0.00393116	Up	Aluminum-induced protein {ECO:0000313|EMBL:ABV89631.1} OS=Brassica campestris (Field mustard) ORFNames=BRARA_J01664 {ECO:0000313|EMBL:RID41729.1} PE=2
BnaA03g04620D	14.5001	32.7736	-1.18198	0.00408694	0.0421135	Down	Alpha-mannosidase {ECO:0000256|ARBA:ARBA00012752, ECO:0000256|RuleBase:RU361199} EC=3.2.1.- {ECO:0000256|RuleBase:RU361199} OS=Brassica rapa subsp. pekinensis (Chinese cabbage) (Brassica pekinensis) PE=3
BnaA06g30890D	50.6109	114.282	-1.17253	5.98439e-06	0.000162645	Down	Alpha-1,4 glucan phosphorylase {ECO:0000256|RuleBase:RU000587} EC=2.4.1.1 {ECO:0000256|RuleBase:RU000587} OS=Brassica rapa subsp. pekinensis (Chinese cabbage) (Brassica pekinensis) PE=3
BnaA01g02880D	36.708	74.0129	-1.00727	0.000435954	0.00677802	Down	Aldehyde dehydrogenase {ECO:0000256|PIRNR:PIRNR036492} OS=Brassica rapa subsp. pekinensis (Chinese cabbage) (Brassica pekinensis) PE=3
BnaC03g78230D	321.419	145.374	1.14511	7.47879e-11	4.92126e-09	Up	Aldehyde dehydrogenase (NAD(+)) {ECO:0000256|ARBA:ARBA00024226} EC=1.2.1.3 {ECO:0000256|ARBA:ARBA00024226} OS=Brassica napus (Rape) ORFNames=GSBRNA2T00033883001 {ECO:0000313|EMBL:CDY61473.1} PE=3
novel394	83.4889	172.966	-1.05172	1.64541e-07	6.19069e-06	Down	AIG1-type G domain-containing protein {ECO:0000259|PROSITE:PS51720} OS=Brassica rapa subsp. pekinensis (Chinese cabbage) (Brassica pekinensis) PE=3
BnaC06g40660D	23.4279	47.3419	-1.0173	0.00302714	0.0333143	Down	ADP,ATP carrier protein {ECO:0000256|RuleBase:RU363121} OS=Brassica napus (Rape) ORFNames=GSBRNA2T00068880001 {ECO:0000313|EMBL:CDY39988.1} PE=3
BnaA07g38360D	161.873	78.0294	1.05398	6.32273e-07	2.13407e-05	Up	ADP,ATP carrier protein {ECO:0000256|RuleBase:RU363121} OS=Brassica napus (Rape) ORFNames=GSBRNA2T00022545001 {ECO:0000313|EMBL:CDY57697.1} PE=3
BnaA05g33510D	36.9273	75.4618	-1.03289	0.000271294	0.00449328	Down	Adenosylmethionine decarboxylase {ECO:0000256|ARBA:ARBA00012357} EC=4.1.1.50 {ECO:0000256|ARBA:ARBA00012357} OS=Brassica napus (Rape) ORFNames=GSBRNA2T00022314001 {ECO:0000313|EMBL:CDY57536.1} PE=3
BnaC01g43540D	132.758	59.2285	1.16979	2.78482e-06	8.14816e-05	Up	Adenosylhomocysteinase {ECO:0000256|ARBA:ARBA00012685, ECO:0000256|RuleBase:RU000548} EC=3.3.1.1 {ECO:0000256|ARBA:ARBA00012685, ECO:0000256|RuleBase:RU000548} OS=Brassica napus (Rape) GSBRNA2T00095912001 {ECO:0000313|EMBL:CDY50106.1} PE=3
BnaC01g23350D	68.8217	34.0061	1.02163	0.000458981	0.00706675	Up	Acyltransferase {ECO:0000256|RuleBase:RU367023} EC=2.3.1.- {ECO:0000256|RuleBase:RU367023} OS=Brassica oleracea (Wild cabbage) ORFNames=BOLC1T02834H {ECO:0000313|EMBL:VDD50445.1} PE=3
BnaA09g07080D	45.0914	21.9046	1.04712	0.00173648	0.0213555	Up	Acyl-coenzyme A oxidase {ECO:0000256|PIRNR:PIRNR000168} OS=Brassica rapa subsp. pekinensis (Chinese cabbage) (Brassica pekinensis) PE=3
BnaA08g14870D	58.0566	25.9913	1.15879	0.000139029	0.00254123	Up	Aconitate hydratase {ECO:0000256|RuleBase:RU361275} Short=Aconitase {ECO:0000256|RuleBase:RU361275} EC=4.2.1.3 {ECO:0000256|RuleBase:RU361275} OS=Brassica napus (Rape) ORFNames=GSBRNA2T00027294001 {ECO:0000313|EMBL:CDY24823.1} PE=3
BnaC05g48240D	5.00695	17.2631	-1.80367	0.00383366	0.0399559	Down	acidPPc domain-containing protein {ECO:0000259|SMART:SM00014} OS=Brassica oleracea (Wild cabbage) ORFNames=BOLC5T35078H {ECO:0000313|EMBL:VDD47531.1} PE=3
BnaA08g06180D	15.3053	37.2153	-1.275	0.00173249	0.0213148	Down	Acetyl-CoA carboxylase {ECO:0000256|ARBA:ARBA00013058} EC=6.4.1.2 {ECO:0000256|ARBA:ARBA00013058} OS=Brassica napus (Rape) ORFNames=GSBRNA2T00073846001 {ECO:0000313|EMBL:CDY41881.1} PE=4
BnaA10g24440D	23.2451	53.2203	-1.20177	0.000379108	0.00600307	Down	ABC transporter domain-containing protein {ECO:0000259|PROSITE:PS50893} OS=Brassica campestris (Field mustard) ORFNames=BRARA_J02569 {ECO:0000313|EMBL:RID42701.1} PE=3
BnaC07g44670D	43.4601	15.5698	1.48078	9.12449e-05	0.00176249	Up	ABA-responsive element binding factor 3 {ECO:0000313|EMBL:AGG35956.1} OS=Brassica napus (Rape) Name=ABF3.1 {ECO:0000313|EMBL:AGG35956.1} PE=2
BnaA05g37310D	57.2173	28.4578	1.00322	0.00121819	0.0160909	Up	AB hydrolase-1 domain-containing protein {ECO:0000259|Pfam:PF12697} OS=Brassica rapa subsp. pekinensis (Chinese cabbage) (Brassica pekinensis) PE=4
BnaC09g24780D	21.3865	5.37102	1.99506	0.000255302	0.00426405	Up	AB hydrolase-1 domain-containing protein {ECO:0000259|Pfam:PF12697} OS=Brassica oleracea (Wild cabbage) ORFNames=BOLC9T56517H {ECO:0000313|EMBL:VDD31194.1} PE=4
BnaC01g01910D	15.5214	2.19998	2.79006	0.000250602	0.00420302	Up	AB hydrolase-1 domain-containing protein {ECO:0000259|Pfam:PF12697} OS=Brassica oleracea (Wild cabbage) ORFNames=BOLC1T00205H {ECO:0000313|EMBL:VDD47816.1} PE=4
BnaA09g22780D	28.6234	5.61783	2.34309	3.56669e-06	0.000102006	Up	AB hydrolase-1 domain-containing protein {ECO:0000259|Pfam:PF12697} OS=Brassica campestris (Field mustard) ORFNames=BRARA_I02312 {ECO:0000313|EMBL:RID45590.1} PE=4
BnaA03g25130D	94.1242	18.4695	2.34593	0.00264962	0.0300565	Up	AAI domain-containing protein {ECO:0000259|SMART:SM00499} OS=Brassica oleracea var. oleracea Name=106341734 {ECO:0000313|EnsemblPlants:Bo3g045740.1} PE=3
BnaC08g15350D	215.549	65.407	1.72546	6.39855e-11	4.24567e-09	Up	AAI domain-containing protein {ECO:0000259|SMART:SM00499} OS=Brassica oleracea (Wild cabbage) ORFNames=BOLC8T49150H {ECO:0000313|EMBL:VDD55921.1} PE=3
BnaC03g25160D	1683.73	676.071	1.3168	8.78516e-05	0.0017063	Up	AAI domain-containing protein {ECO:0000259|SMART:SM00499} OS=Brassica oleracea (Wild cabbage) ORFNames=BOLC3T15339H {ECO:0000313|EMBL:VDC90432.1} PE=3
BnaCnng47750D	54.9478	118.826	-1.11167	1.56462e-06	4.85094e-05	Down	AAI domain-containing protein {ECO:0000259|SMART:SM00499} OS=Brassica oleracea (Wild cabbage) ORFNames=BOLC2T09944H {ECO:0000313|EMBL:VDD24129.1} PE=3
BnaA07g13050D	18.7916	40.7209	-1.11537	0.00269963	0.0305038	Down	AAI domain-containing protein {ECO:0000259|SMART:SM00499} OS=Brassica campestris (Field mustard) {ECO:0000313|EMBL:RID53941.1} PE=4
BnaA08g24920D	612.144	205.98	1.57298	2.83628e-13	2.62269e-11	Up	AAI domain-containing protein {ECO:0000259|SMART:SM00499} OS=Brassica campestris (Field mustard) {ECO:0000313|EMBL:RID52045.1} PE=3
BnaA04g04450D	21.223	43.5576	-1.04449	0.00499811	0.0494118	Down	AAI domain-containing protein {ECO:0000259|Pfam:PF14368} OS=Brassica rapa subsp. pekinensis (Chinese cabbage) (Brassica pekinensis) PE=4
BnaC09g01720D	10.5584	1.72242	2.63061	0.00208189	0.0247401	Up	AAA domain-containing protein {ECO:0000259|SMART:SM00382} OS=Brassica oleracea (Wild cabbage) ORFNames=BOLC9T53317H {ECO:0000313|EMBL:VDD27994.1} PE=3
BnaC07g11200D	17.8058	2.78483	2.65889	6.39995e-05	0.0012987	Up	Aa_trans domain-containing protein {ECO:0000259|Pfam:PF01490} OS=Brassica oleracea (Wild cabbage) ORFNames=BOLC7T42313H {ECO:0000313|EMBL:VDD36753.1} PE=4
BnaA08g04440D	17.4441	56.8068	-1.70771	9.93122e-07	3.23729e-05	Down	Aa_trans domain-containing protein {ECO:0000259|Pfam:PF01490} OS=Brassica campestris (Field mustard) {ECO:0000313|EMBL:RID49685.1} PE=4
BnaC04g50190D	70.074	151.592	-1.11332	2.85948e-07	1.02133e-05	Down	4-hydroxy-tetrahydrodipicolinate synthase {ECO:0000256|ARBA:ARBA00012086} EC=4.3.3.7 {ECO:0000256|ARBA:ARBA00012086} OS=Brassica oleracea var. oleracea Name=106342756 {ECO:0000313|EnsemblPlants:Bo4g195550.1} PE=3
BnaA04g26190D	53.9568	108.541	-1.00854	1.44456e-05	0.000354074	Down	4-hydroxy-tetrahydrodipicolinate synthase {ECO:0000256|ARBA:ARBA00012086} EC=4.3.3.7 {ECO:0000256|ARBA:ARBA00012086} OS=Brassica campestris (Field mustard) {ECO:0000313|EMBL:RID67668.1} PE=3
BnaA05g03090D	44.6353	20.6976	1.11701	0.00208405	0.0247564	Up	4Fe-4S ferredoxin-type domain-containing protein {ECO:0000259|PROSITE:PS51379} OS=Brassica campestris (Field mustard) {ECO:0000313|EMBL:VDC63950.1} PE=4
BnaC04g56880D	25.236	52.9273	-1.06495	0.000988592	0.0135737	Down	3-phosphoshikimate 1-carboxyvinyltransferase {ECO:0000256|ARBA:ARBA00012450, ECO:0000256|RuleBase:RU004164} EC=2.5.1.19 {ECO:0000256|ARBA:ARBA00012450, ECO:0000256|RuleBase:RU004164} OS=Brassica napus (Rape) ORFNames=GSBRNA2T00020550001 {ECO:0000313|EMBL:CDY57099.1} PE=3
BnaC07g05570D	93.1587	215.893	-1.20989	4.31565e-10	2.5681e-08	Down	3-ketoacyl-CoA synthase {ECO:0000256|PIRNR:PIRNR036417} EC=2.3.1.- {ECO:0000256|PIRNR:PIRNR036417} OS=Brassica oleracea (Wild cabbage) ORFNames=BOLC7T41156H {ECO:0000313|EMBL:VDD35596.1} PE=3
BnaC07g17300D	9.37278	42.9676	-2.1929	9.5214e-07	3.11009e-05	Down	3-ketoacyl-CoA synthase {ECO:0000256|PIRNR:PIRNR036417} EC=2.3.1.- {ECO:0000256|PIRNR:PIRNR036417} OS=Brassica campestris (Field mustard) {ECO:0000313|EMBL:RID60655.1} PE=3
BnaA03g29710D	140.199	66.6724	1.07425	1.26347e-06	4.01136e-05	Up	3-hydroxyacyl-CoA dehydrogenase {ECO:0000256|ARBA:ARBA00020957} EC=1.1.1.35 {ECO:0000256|ARBA:ARBA00013000} EC=4.2.1.17 {ECO:0000256|ARBA:ARBA00012076} EC=5.1.2.3 {ECO:0000256|ARBA:ARBA00012503} EC=5.3.3.8 {ECO:0000256|ARBA:ARBA00012064} Enoyl-CoA hydratase/3-2-trans-enoyl-CoA isomerase/3-hydroxybutyryl-CoA epimerase {ECO:0000256|ARBA:ARBA00014758} OS=Brassica campestris (Field mustard) ORFNames=…
BnaC03g50260D	15.6025	40.003	-1.36389	0.000391493	0.00616839	Down	3'(2'),5'-bisphosphate nucleotidase {ECO:0000256|ARBA:ARBA00012633} EC=3.1.3.7 {ECO:0000256|ARBA:ARBA00012633} OS=Brassica oleracea var. oleracea Name=106335719 {ECO:0000313|EnsemblPlants:Bo3g102800.1} PE=3
BnaC02g41600D	45.8802	22.9619	1.00148	0.00309248	0.0338805	Up	26S proteasome regulatory subunit RPN11 {ECO:0000256|ARBA:ARBA00018090} OS=Brassica oleracea (Wild cabbage) ORFNames=BOLC2T12135H {ECO:0000313|EMBL:VDD27129.1} PE=4
BnaC05g49350D	26.8532	56.0292	-1.05311	0.00137071	0.0176998	Down	1-phosphatidylinositol 4-kinase {ECO:0000256|ARBA:ARBA00012169} EC=2.7.1.67 {ECO:0000256|ARBA:ARBA00012169} OS=Brassica napus (Rape) ORFNames=GSBRNA2T00017949001 {ECO:0000313|EMBL:CDY56175.1} PE=3
BnaA02g01360D	3.70988	24.5786	-2.71427	1.68335e-05	0.000404477	Down	1,3-beta-glucan synthase {ECO:0000256|ARBA:ARBA00019719} EC=2.4.1.34 {ECO:0000256|ARBA:ARBA00012589} OS=Brassica rapa subsp. pekinensis (Chinese cabbage) (Brassica pekinensis) PE=3
BnaA05g30410D	30.7481	63.5696	-1.05392	0.000451638	0.00696722	Down	1,3-beta-glucan synthase {ECO:0000256|ARBA:ARBA00019719} EC=2.4.1.34 {ECO:0000256|ARBA:ARBA00012589} OS=Brassica napus (Rape) ORFNames=GSBRNA2T00027017001 {ECO:0000313|EMBL:CDY24642.1} PE=3
BnaC09g00800D	10.8741	27.3722	-1.33161	0.004535	0.0457495	Down	1,3-beta-glucan synthase {ECO:0000256|ARBA:ARBA00019719} EC=2.4.1.34 {ECO:0000256|ARBA:ARBA00012589} OS=Brassica napus (Rape) ORFNames=GSBRNA2T00018309001 {ECO:0000313|EMBL:CDY21974.1} PE=3
BnaC01g40880D	10.2783	1.17334	3.1656	0.00127024	0.0166549	Up	(thale cress) hypothetical protein {ECO:0000313|EMBL:CAD5328330.1} OS=Arabidopsis thaliana (Mouse-ear cress) ORFNames=AT9943_LOCUS15985 {ECO:0000313|EMBL:CAD5328330.1} PE=4
novel1398	53.7547	10.3309	2.39016	1.19912e-09	6.63745e-08	Up	uncharacterized protein LOC108808802 {ECO:0000313|RefSeq:XP_018436404.1} OS=Raphanus sativus (Radish) (Raphanus raphanistrum var. sativus) Name=LOC108808802 {ECO:0000313|RefSeq:XP_018436404.1} PE=4
BnaA04g26900D	19.6652	7.1095	1.47049	0.00436847	0.0443943	Up	Uncharacterized protein {ECO:0000313|EnsemblPlants:Bra040472.1-P} OS=Brassica rapa subsp. pekinensis (Chinese cabbage) (Brassica pekinensis) PE=4
BnaA05g31730D	27.787	67.4841	-1.27987	0.000104491	0.00197624	Down	Uncharacterized protein {ECO:0000313|EnsemblPlants:Bra039434.1-P} OS=Brassica rapa subsp. pekinensis (Chinese cabbage) (Brassica pekinensis) PE=4
BnaA09g41810D	135.864	47.2464	1.51891	1.97276e-08	8.78792e-07	Up	Uncharacterized protein {ECO:0000313|EnsemblPlants:Bra039217.1-P} OS=Brassica rapa subsp. pekinensis (Chinese cabbage) (Brassica pekinensis) PE=3
BnaA06g29750D	121.492	57.6543	1.07977	3.854e-06	0.00010963	Up	Uncharacterized protein {ECO:0000313|EnsemblPlants:Bra037441.1-P} OS=Brassica rapa subsp. pekinensis (Chinese cabbage) (Brassica pekinensis) PE=4
BnaA06g29540D	2.23158	25.3408	-3.48949	1.59389e-06	4.93204e-05	Down	Uncharacterized protein {ECO:0000313|EnsemblPlants:Bra037419.1-P} OS=Brassica rapa subsp. pekinensis (Chinese cabbage) (Brassica pekinensis) PE=4
BnaC09g08130D	167.342	72.4337	1.2056	2.87079e-09	1.48779e-07	Up	Uncharacterized protein {ECO:0000313|EnsemblPlants:Bra037177.1-P} OS=Brassica rapa subsp. pekinensis (Chinese cabbage) (Brassica pekinensis) PE=3
BnaC08g22890D	28.1199	112.29	-1.99343	9.11813e-12	6.8047e-10	Down	Uncharacterized protein {ECO:0000313|EnsemblPlants:Bra036791.1-P} OS=Brassica rapa subsp. pekinensis (Chinese cabbage) (Brassica pekinensis) PE=4
novel75	1.85049	13.2531	-2.82049	0.0010639	0.0144081	Down	Uncharacterized protein {ECO:0000313|EnsemblPlants:Bra036006.1-P} OS=Brassica rapa subsp. pekinensis (Chinese cabbage) (Brassica pekinensis) PE=4
BnaA05g18690D	10.1119	33.956	-1.74394	8.49857e-05	0.00165912	Down	Uncharacterized protein {ECO:0000313|EnsemblPlants:Bra035787.1-P} OS=Brassica rapa subsp. pekinensis (Chinese cabbage) (Brassica pekinensis) PE=4
novel7	4.2024	19.1644	-2.20252	0.000442047	0.00685595	Down	Uncharacterized protein {ECO:0000313|EnsemblPlants:Bra033502.1-P} OS=Brassica rapa subsp. pekinensis (Chinese cabbage) (Brassica pekinensis) PE=4
BnaA04g06090D	283.253	99.4629	1.51216	7.26922e-13	6.33331e-11	Up	Uncharacterized protein {ECO:0000313|EnsemblPlants:Bra032775.1-P} OS=Brassica rapa subsp. pekinensis (Chinese cabbage) (Brassica pekinensis) PE=4
BnaC03g55300D	10.8846	46.1845	-2.07974	4.7868e-07	1.65565e-05	Down	Uncharacterized protein {ECO:0000313|EnsemblPlants:Bra031408.1-P} OS=Brassica rapa subsp. pekinensis (Chinese cabbage) (Brassica pekinensis) PE=4
BnaA08g28860D	5.58339	28.2885	-2.33095	2.71112e-05	0.000610281	Down	Uncharacterized protein {ECO:0000313|EnsemblPlants:Bra030673.1-P} OS=Brassica rapa subsp. pekinensis (Chinese cabbage) (Brassica pekinensis) PE=4
BnaAnng24430D	31.511	69.0512	-1.12489	0.000185077	0.00323778	Down	Uncharacterized protein {ECO:0000313|EnsemblPlants:Bra030018.1-P} OS=Brassica rapa subsp. pekinensis (Chinese cabbage) (Brassica pekinensis) PE=4
BnaC01g26060D	76.1745	32.4998	1.23361	1.09791e-05	0.000277468	Up	Uncharacterized protein {ECO:0000313|EnsemblPlants:Bra029946.1-P} OS=Brassica rapa subsp. pekinensis (Chinese cabbage) (Brassica pekinensis) PE=3
BnaA07g15180D	90.5697	185.867	-1.03895	2.24218e-07	8.17415e-06	Down	Uncharacterized protein {ECO:0000313|EnsemblPlants:Bra028478.1-P} OS=Brassica rapa subsp. pekinensis (Chinese cabbage) (Brassica pekinensis) PE=3
BnaA07g14980D	30.3745	149.369	-2.29206	1.52039e-17	2.13372e-15	Down	Uncharacterized protein {ECO:0000313|EnsemblPlants:Bra028459.1-P} OS=Brassica rapa subsp. pekinensis (Chinese cabbage) (Brassica pekinensis) PE=4
BnaA10g07450D	18.1906	37.8498	-1.06076	0.00435272	0.0442794	Down	Uncharacterized protein {ECO:0000313|EnsemblPlants:Bra028307.1-P} OS=Brassica rapa subsp. pekinensis (Chinese cabbage) (Brassica pekinensis) PE=4
BnaA05g25630D	34.9617	13.1764	1.4029	0.000411384	0.00644021	Up	Uncharacterized protein {ECO:0000313|EnsemblPlants:Bra027400.1-P} OS=Brassica rapa subsp. pekinensis (Chinese cabbage) (Brassica pekinensis) PE=4
novel399	10.181	33.366	-1.71493	0.000115551	0.00215585	Down	Uncharacterized protein {ECO:0000313|EnsemblPlants:Bra027056.1-P} OS=Brassica rapa subsp. pekinensis (Chinese cabbage) (Brassica pekinensis) PE=4
BnaC08g39190D	70.6919	26.7141	1.40401	1.80681e-05	0.000430484	Up	Uncharacterized protein {ECO:0000313|EnsemblPlants:Bra026794.1-P} OS=Brassica rapa subsp. pekinensis (Chinese cabbage) (Brassica pekinensis) PE=4
BnaA06g32450D	41.4551	92.6062	-1.16366	4.47064e-05	0.000949733	Down	Uncharacterized protein {ECO:0000313|EnsemblPlants:Bra025247.1-P} OS=Brassica rapa subsp. pekinensis (Chinese cabbage) (Brassica pekinensis) PE=4
BnaA06g33290D	30.5445	12.6309	1.2843	0.0020705	0.0246247	Up	Uncharacterized protein {ECO:0000313|EnsemblPlants:Bra025168.1-P} OS=Brassica rapa subsp. pekinensis (Chinese cabbage) (Brassica pekinensis) PE=4
BnaA06g23720D	555.036	162.499	1.77148	1.78462e-22	3.8245e-20	Up	Uncharacterized protein {ECO:0000313|EnsemblPlants:Bra024326.1-P} OS=Brassica rapa subsp. pekinensis (Chinese cabbage) (Brassica pekinensis) PE=4
BnaA06g23430D	31.3015	8.2545	1.90314	9.63922e-05	0.00184506	Up	Uncharacterized protein {ECO:0000313|EnsemblPlants:Bra024284.1-P} OS=Brassica rapa subsp. pekinensis (Chinese cabbage) (Brassica pekinensis) PE=4
BnaA06g23330D	19.3548	6.20268	1.63599	0.00291097	0.0323275	Up	Uncharacterized protein {ECO:0000313|EnsemblPlants:Bra024274.1-P} OS=Brassica rapa subsp. pekinensis (Chinese cabbage) (Brassica pekinensis) PE=4
BnaA02g01430D	15.3336	40.2002	-1.38583	0.000438549	0.00681169	Down	Uncharacterized protein {ECO:0000313|EnsemblPlants:Bra023392.1-P} OS=Brassica rapa subsp. pekinensis (Chinese cabbage) (Brassica pekinensis) PE=4
BnaA03g15610D	5564.16	2131.11	1.38465	4.52192e-26	1.21544e-23	Up	Uncharacterized protein {ECO:0000313|EnsemblPlants:Bra022956.1-P} OS=Brassica rapa subsp. pekinensis (Chinese cabbage) (Brassica pekinensis) PE=3
BnaA02g11660D	12.8925	0.302276	5.40157	4.91718e-05	0.00103079	Up	Uncharacterized protein {ECO:0000313|EnsemblPlants:Bra022519.1-P} OS=Brassica rapa subsp. pekinensis (Chinese cabbage) (Brassica pekinensis) PE=4
BnaA08g09640D	51.8211	20.4005	1.34783	7.84331e-05	0.00155091	Up	Uncharacterized protein {ECO:0000313|EnsemblPlants:Bra020903.1-P} OS=Brassica rapa subsp. pekinensis (Chinese cabbage) (Brassica pekinensis) PE=4
BnaA02g07210D	10.5725	30.8585	-1.54548	0.00056974	0.00848378	Down	Uncharacterized protein {ECO:0000313|EnsemblPlants:Bra020332.1-P} OS=Brassica rapa subsp. pekinensis (Chinese cabbage) (Brassica pekinensis) PE=4
BnaA06g08920D	214.939	85.6398	1.32722	4.90949e-11	3.31307e-09	Up	Uncharacterized protein {ECO:0000313|EnsemblPlants:Bra019693.1-P} OS=Brassica rapa subsp. pekinensis (Chinese cabbage) (Brassica pekinensis) PE=4
BnaA06g21310D	23.8498	6.27785	1.93116	0.000146619	0.00264975	Up	Uncharacterized protein {ECO:0000313|EnsemblPlants:Bra019614.1-P} OS=Brassica rapa subsp. pekinensis (Chinese cabbage) (Brassica pekinensis) PE=4
novel1530	1087.09	202.193	2.42672	2.97859e-11	2.07176e-09	Up	Uncharacterized protein {ECO:0000313|EnsemblPlants:Bra018787.1-P} OS=Brassica rapa subsp. pekinensis (Chinese cabbage) (Brassica pekinensis) PE=4
BnaA06g03420D	64.3161	29.6114	1.12595	0.00030134	0.00491899	Up	Uncharacterized protein {ECO:0000313|EnsemblPlants:Bra018764.1-P} OS=Brassica rapa subsp. pekinensis (Chinese cabbage) (Brassica pekinensis) PE=4
BnaA02g21300D	40.401	93.7717	-1.21563	2.58692e-06	7.65385e-05	Down	Uncharacterized protein {ECO:0000313|EnsemblPlants:Bra018479.1-P} OS=Brassica rapa subsp. pekinensis (Chinese cabbage) (Brassica pekinensis) PE=3
BnaA08g25990D	3.80719	26.4157	-2.80851	8.7529e-06	0.000225887	Down	Uncharacterized protein {ECO:0000313|EnsemblPlants:Bra018462.1-P} OS=Brassica rapa subsp. pekinensis (Chinese cabbage) (Brassica pekinensis) PE=3
BnaA06g17520D	30.8246	12.198	1.34088	0.00139626	0.0179292	Up	Uncharacterized protein {ECO:0000313|EnsemblPlants:Bra018161.1-P} OS=Brassica rapa subsp. pekinensis (Chinese cabbage) (Brassica pekinensis) PE=4
BnaAnng07150D	185.492	90.0418	1.04481	6.39158e-08	2.6124e-06	Up	Uncharacterized protein {ECO:0000313|EnsemblPlants:Bra017505.1-P} OS=Brassica rapa subsp. pekinensis (Chinese cabbage) (Brassica pekinensis) PE=4
BnaA04g03890D	17.8006	3.19439	2.50124	0.000131356	0.00241241	Up	Uncharacterized protein {ECO:0000313|EnsemblPlants:Bra014779.1-P} OS=Brassica rapa subsp. pekinensis (Chinese cabbage) (Brassica pekinensis) PE=3
BnaA08g02020D	91.0311	31.6026	1.52422	1.91059e-08	8.54697e-07	Up	Uncharacterized protein {ECO:0000313|EnsemblPlants:Bra014283.1-P} OS=Brassica rapa subsp. pekinensis (Chinese cabbage) (Brassica pekinensis) PE=4
BnaA01g13500D	59.5187	16.4299	1.8586	2.87313e-08	1.2449e-06	Up	Uncharacterized protein {ECO:0000313|EnsemblPlants:Bra013739.1-P} OS=Brassica rapa subsp. pekinensis (Chinese cabbage) (Brassica pekinensis) PE=4
BnaA01g12020D	10.1669	25.3138	-1.31645	0.00497678	0.0492507	Down	Uncharacterized protein {ECO:0000313|EnsemblPlants:Bra013599.1-P} OS=Brassica rapa subsp. pekinensis (Chinese cabbage) (Brassica pekinensis) PE=3
BnaA03g43960D	40.6647	12.5682	1.68143	2.55095e-05	0.000577094	Up	Uncharacterized protein {ECO:0000313|EnsemblPlants:Bra012551.1-P} OS=Brassica rapa subsp. pekinensis (Chinese cabbage) (Brassica pekinensis) PE=3
BnaA07g11120D	24.0274	3.10681	2.95145	1.62025e-06	5.00872e-05	Up	Uncharacterized protein {ECO:0000313|EnsemblPlants:Bra012264.1-P} OS=Brassica rapa subsp. pekinensis (Chinese cabbage) (Brassica pekinensis) PE=4
BnaC01g00770D	16.7836	42.5053	-1.33343	0.000419614	0.00654965	Down	Uncharacterized protein {ECO:0000313|EnsemblPlants:Bra011824.1-P} OS=Brassica rapa subsp. pekinensis (Chinese cabbage) (Brassica pekinensis) PE=4
BnaA01g01570D	23.3186	0.847711	4.7807	6.15066e-07	2.08419e-05	Up	Uncharacterized protein {ECO:0000313|EnsemblPlants:Bra011654.1-P} OS=Brassica rapa subsp. pekinensis (Chinese cabbage) (Brassica pekinensis) PE=4
BnaA08g17380D	24.9842	56.3215	-1.1771	0.00102753	0.0140173	Down	Uncharacterized protein {ECO:0000313|EnsemblPlants:Bra010775.1-P} OS=Brassica rapa subsp. pekinensis (Chinese cabbage) (Brassica pekinensis) PE=3
BnaC09g23110D	17.4054	3.7953	2.22298	0.000547292	0.00820731	Up	Uncharacterized protein {ECO:0000313|EnsemblPlants:Bra010134.1-P} OS=Brassica rapa subsp. pekinensis (Chinese cabbage) (Brassica pekinensis) PE=4
BnaA06g22030D	2.2546	12.4199	-2.45778	0.00236674	0.0274866	Down	Uncharacterized protein {ECO:0000313|EnsemblPlants:Bra010096.1-P} OS=Brassica rapa subsp. pekinensis (Chinese cabbage) (Brassica pekinensis) PE=4
BnaA06g27580D	46.6841	116.533	-1.32282	5.99579e-08	2.46014e-06	Down	Uncharacterized protein {ECO:0000313|EnsemblPlants:Bra009829.1-P} OS=Brassica rapa subsp. pekinensis (Chinese cabbage) (Brassica pekinensis) PE=4
BnaA10g22530D	396.877	173.485	1.1923	3.20189e-12	2.48299e-10	Up	Uncharacterized protein {ECO:0000313|EnsemblPlants:Bra009384.1-P} OS=Brassica rapa subsp. pekinensis (Chinese cabbage) (Brassica pekinensis) PE=3
BnaA10g21600D	20.509	4.20133	2.27627	0.000234647	0.00396922	Up	Uncharacterized protein {ECO:0000313|EnsemblPlants:Bra009013.1-P} OS=Brassica rapa subsp. pekinensis (Chinese cabbage) (Brassica pekinensis) PE=4
BnaA10g29980D	24.2011	52.596	-1.12132	0.00107116	0.014494	Down	Uncharacterized protein {ECO:0000313|EnsemblPlants:Bra008879.1-P} OS=Brassica rapa subsp. pekinensis (Chinese cabbage) (Brassica pekinensis) PE=4
BnaA10g20160D	6.77424	26.7762	-1.97837	0.000240186	0.00405428	Down	Uncharacterized protein {ECO:0000313|EnsemblPlants:Bra008853.1-P} OS=Brassica rapa subsp. pekinensis (Chinese cabbage) (Brassica pekinensis) PE=4
BnaA10g17740D	7.04389	20.878	-1.54868	0.0047487	0.0474227	Down	Uncharacterized protein {ECO:0000313|EnsemblPlants:Bra008600.1-P} OS=Brassica rapa subsp. pekinensis (Chinese cabbage) (Brassica pekinensis) PE=4
BnaA02g36030D	471.317	200.083	1.23661	2.82078e-10	1.71721e-08	Up	Uncharacterized protein {ECO:0000313|EnsemblPlants:Bra008242.1-P} OS=Brassica rapa subsp. pekinensis (Chinese cabbage) (Brassica pekinensis) PE=3
BnaA02g14540D	7.52229	21.1197	-1.48286	0.0050123	0.0494942	Down	Uncharacterized protein {ECO:0000313|EnsemblPlants:Bra007879.1-P} OS=Brassica rapa subsp. pekinensis (Chinese cabbage) (Brassica pekinensis) PE=4
BnaA03g06800D	3.45435	15.9203	-2.21893	0.00142219	0.0182179	Down	Uncharacterized protein {ECO:0000313|EnsemblPlants:Bra006430.1-P} OS=Brassica rapa subsp. pekinensis (Chinese cabbage) (Brassica pekinensis) PE=3
BnaA03g55990D	38.251	13.1458	1.53142	0.00019425	0.00337221	Up	Uncharacterized protein {ECO:0000313|EnsemblPlants:Bra006403.1-P} OS=Brassica rapa subsp. pekinensis (Chinese cabbage) (Brassica pekinensis) PE=4
BnaA05g10480D	1227.91	565.186	1.11934	2.24314e-12	1.78758e-10	Up	Uncharacterized protein {ECO:0000313|EnsemblPlants:Bra005522.1-P} OS=Brassica rapa subsp. pekinensis (Chinese cabbage) (Brassica pekinensis) PE=3
novel770	24.9381	7.39572	1.75714	0.000286008	0.00469773	Up	Uncharacterized protein {ECO:0000313|EnsemblPlants:Bra004664.1-P} OS=Brassica rapa subsp. pekinensis (Chinese cabbage) (Brassica pekinensis) PE=4
BnaA05g02280D	13.2082	0.28257	5.43842	3.72689e-05	0.000809075	Up	Uncharacterized protein {ECO:0000313|EnsemblPlants:Bra004629.1-P} OS=Brassica rapa subsp. pekinensis (Chinese cabbage) (Brassica pekinensis) PE=4
BnaA05g01590D	21.3619	60.7189	-1.50069	7.41097e-06	0.000196277	Down	Uncharacterized protein {ECO:0000313|EnsemblPlants:Bra004556.1-P} OS=Brassica rapa subsp. pekinensis (Chinese cabbage) (Brassica pekinensis) PE=4
BnaA05g01580D	2.97073	23.8579	-2.99019	7.02587e-06	0.000187417	Down	Uncharacterized protein {ECO:0000313|EnsemblPlants:Bra004555.1-P} OS=Brassica rapa subsp. pekinensis (Chinese cabbage) (Brassica pekinensis) PE=3
BnaA05g01490D	21.8419	8.54936	1.35951	0.00498656	0.0493167	Up	Uncharacterized protein {ECO:0000313|EnsemblPlants:Bra004547.1-P} OS=Brassica rapa subsp. pekinensis (Chinese cabbage) (Brassica pekinensis) PE=3
BnaA07g24020D	19.9207	6.33344	1.63506	0.00340662	0.0365273	Up	Uncharacterized protein {ECO:0000313|EnsemblPlants:Bra003970.1-P} OS=Brassica rapa subsp. pekinensis (Chinese cabbage) (Brassica pekinensis) PE=4
BnaA07g03740D	189.965	17.7856	3.42536	1.19621e-09	6.63291e-08	Up	Uncharacterized protein {ECO:0000313|EnsemblPlants:Bra001953.1-P} OS=Brassica rapa subsp. pekinensis (Chinese cabbage) (Brassica pekinensis) PE=3
BnaA03g35580D	37.1805	13.3824	1.46303	0.000554033	0.00828099	Up	Uncharacterized protein {ECO:0000313|EnsemblPlants:Bra001774.1-P} OS=Brassica rapa subsp. pekinensis (Chinese cabbage) (Brassica pekinensis) PE=3
BnaA03g30130D	78.1319	29.1536	1.42429	4.13648e-07	1.44649e-05	Up	Uncharacterized protein {ECO:0000313|EnsemblPlants:Bra001264.1-P} OS=Brassica rapa subsp. pekinensis (Chinese cabbage) (Brassica pekinensis) PE=3;Uncharacterized protein {ECO:0000313|EMBL:VDC81500.1} OS=Brassica campestris (Field mustard) ORFNames=BRAA03T12718Z {ECO:0000313|EMBL:VDC81500.1} PE=3
BnaA03g57340D	18.3399	3.67195	2.3224	0.000217631	0.00371108	Up	Uncharacterized protein {ECO:0000313|EnsemblPlants:Bra001178.1-P} OS=Brassica rapa subsp. pekinensis (Chinese cabbage) (Brassica pekinensis) PE=3
BnaA03g27740D	4.25367	25.7861	-2.62378	1.44571e-05	0.000354081	Down	Uncharacterized protein {ECO:0000313|EnsemblPlants:Bra001031.1-P} OS=Brassica rapa subsp. pekinensis (Chinese cabbage) (Brassica pekinensis) PE=3
BnaA03g22850D	35.2484	14.7952	1.24145	0.00164164	0.0203629	Up	Uncharacterized protein {ECO:0000313|EnsemblPlants:Bra000553.1-P} OS=Brassica rapa subsp. pekinensis (Chinese cabbage) (Brassica pekinensis) PE=4
BnaA09g21440D	34.3554	2.86876	3.59676	1.44072e-09	7.82454e-08	Up	Uncharacterized protein {ECO:0000313|EnsemblPlants:Bra000459.1-P} OS=Brassica rapa subsp. pekinensis (Chinese cabbage) (Brassica pekinensis) PE=4
BnaC09g54310D	6.02987	19.9194	-1.72603	0.00199992	0.0239726	Down	Uncharacterized protein {ECO:0000313|EnsemblPlants:Bo9g157280.1} OS=Brassica oleracea var. oleracea Name=106315806 {ECO:0000313|EnsemblPlants:Bo9g157280.1} PE=4
BnaC09g22530D	24.3157	74.9249	-1.62891	1.87875e-07	6.94504e-06	Down	Uncharacterized protein {ECO:0000313|EnsemblPlants:Bo9g077710.1} OS=Brassica oleracea var. oleracea PE=4
BnaC09g19820D	1.52957	11.638	-2.94754	0.00271169	0.0306253	Down	Uncharacterized protein {ECO:0000313|EnsemblPlants:Bo9g066820.1} OS=Brassica oleracea var. oleracea PE=4
BnaC09g07640D	2.23158	14.0066	-2.63794	0.00119417	0.0158474	Down	Uncharacterized protein {ECO:0000313|EnsemblPlants:Bo9g021530.1} OS=Brassica oleracea var. oleracea Name=106319183 {ECO:0000313|EnsemblPlants:Bo9g021530.1} PE=3
BnaC09g06860D	64.868	12.942	2.32055	1.35879e-11	9.95307e-10	Up	Uncharacterized protein {ECO:0000313|EnsemblPlants:Bo9g018600.1} OS=Brassica oleracea var. oleracea Name=106319200 {ECO:0000313|EnsemblPlants:Bo9g018600.1} PE=4
BnaC09g05250D	75.8039	29.7954	1.34898	3.11798e-06	8.99846e-05	Up	Uncharacterized protein {ECO:0000313|EnsemblPlants:Bo9g014570.1} OS=Brassica oleracea var. oleracea Name=106312920 {ECO:0000313|EnsemblPlants:Bo9g014570.1} PE=3
BnaC09g04060D	53.3803	159.716	-1.58395	1.46056e-12	1.18477e-10	Down	Uncharacterized protein {ECO:0000313|EnsemblPlants:Bo9g011400.1} OS=Brassica oleracea var. oleracea Name=106319243 {ECO:0000313|EnsemblPlants:Bo9g011400.1} PE=4
BnaC08g35570D	15.1367	43.7253	-1.53118	4.19589e-05	0.000897376	Down	Uncharacterized protein {ECO:0000313|EnsemblPlants:Bo8g101640.1} OS=Brassica oleracea var. oleracea Name=106308089 {ECO:0000313|EnsemblPlants:Bo8g101640.1} PE=4
BnaC08g34950D	4.2113	25.6233	-2.61718	1.66193e-05	0.000400292	Down	Uncharacterized protein {ECO:0000313|EnsemblPlants:Bo8g101030.1} OS=Brassica oleracea var. oleracea Name=106310155 {ECO:0000313|EnsemblPlants:Bo8g101030.1} PE=4
BnaC08g49040D	82.0454	28.0766	1.54589	1.45841e-07	5.55968e-06	Up	Uncharacterized protein {ECO:0000313|EnsemblPlants:Bo8g098860.1} OS=Brassica oleracea var. oleracea Name=106309675 {ECO:0000313|EnsemblPlants:Bo8g098860.1} PE=4
BnaC08g30620D	15.3796	3.71136	2.06162	0.00154212	0.0194402	Up	Uncharacterized protein {ECO:0000313|EnsemblPlants:Bo8g095160.1} OS=Brassica oleracea var. oleracea PE=4
BnaC08g26770D	2.23158	12.577	-2.48426	0.00312039	0.0341175	Down	Uncharacterized protein {ECO:0000313|EnsemblPlants:Bo8g090250.1} OS=Brassica oleracea var. oleracea Name=106312302 {ECO:0000313|EnsemblPlants:Bo8g090250.1} PE=4
BnaC08g23310D	5.98382	19.6726	-1.71159	0.0025144	0.0288111	Down	Uncharacterized protein {ECO:0000313|EnsemblPlants:Bo8g081110.1} OS=Brassica oleracea var. oleracea Name=106312253 {ECO:0000313|EnsemblPlants:Bo8g081110.1} PE=4
BnaC08g06020D	45.7801	15.8772	1.52798	1.77645e-05	0.000424275	Up	Uncharacterized protein {ECO:0000313|EnsemblPlants:Bo8g071540.1} OS=Brassica oleracea var. oleracea Name=106307189 {ECO:0000313|EnsemblPlants:Bo8g071540.1} PE=3
BnaC08g12860D	36.2001	84.8141	-1.22807	2.07009e-05	0.000484196	Down	Uncharacterized protein {ECO:0000313|EnsemblPlants:Bo8g054120.1} OS=Brassica oleracea var. oleracea Name=106311421 {ECO:0000313|EnsemblPlants:Bo8g054120.1} PE=4
BnaC07g44650D	64.1817	1.09817	5.82783	8.50494e-14	8.35143e-12	Up	Uncharacterized protein {ECO:0000313|EnsemblPlants:Bo7g116550.1} OS=Brassica oleracea var. oleracea Name=106304664 {ECO:0000313|EnsemblPlants:Bo7g116550.1} PE=4
BnaC07g41200D	60.3255	136.024	-1.16997	4.97359e-06	0.000138254	Down	Uncharacterized protein {ECO:0000313|EnsemblPlants:Bo7g111850.1} OS=Brassica oleracea var. oleracea Name=106305696 {ECO:0000313|EnsemblPlants:Bo7g111850.1} PE=4
BnaC07g36550D	28.9504	2.00499	3.86217	2.16295e-08	9.54136e-07	Up	Uncharacterized protein {ECO:0000313|EnsemblPlants:Bo7g107290.1} OS=Brassica oleracea var. oleracea PE=4
BnaC07g27140D	0.716128	10.2719	-3.78447	0.00205581	0.0245036	Down	Uncharacterized protein {ECO:0000313|EnsemblPlants:Bo7g092680.1} OS=Brassica oleracea var. oleracea Name=106302153 {ECO:0000313|EnsemblPlants:Bo7g092680.1} PE=4
BnaC07g25040D	39.7086	11.3466	1.81215	6.68164e-06	0.000179443	Up	Uncharacterized protein {ECO:0000313|EnsemblPlants:Bo7g091250.1} OS=Brassica oleracea var. oleracea Name=106302256 {ECO:0000313|EnsemblPlants:Bo7g091250.1} PE=4
BnaC07g26280D	1981.48	812.297	1.28652	1.03704e-16	1.382e-14	Up	Uncharacterized protein {ECO:0000313|EnsemblPlants:Bo7g089110.1} OS=Brassica oleracea var. oleracea Name=106301248 {ECO:0000313|EnsemblPlants:Bo7g089110.1} PE=4
novel1566	211.714	94.6036	1.16618	1.12869e-07	4.43054e-06	Up	Uncharacterized protein {ECO:0000313|EnsemblPlants:Bo7g075730.1} OS=Brassica oleracea var. oleracea PE=4
BnaC07g48680D	9.52137	1.39679	2.75181	0.00363046	0.0383441	Up	Uncharacterized protein {ECO:0000313|EnsemblPlants:Bo7g067250.1} OS=Brassica oleracea var. oleracea Name=106301934 {ECO:0000313|EnsemblPlants:Bo7g067250.1} PE=3
BnaC07g00330D	8.6938	34.7342	-2.0004	8.57137e-06	0.000221925	Down	Uncharacterized protein {ECO:0000313|EnsemblPlants:Bo7g003460.1} OS=Brassica oleracea var. oleracea Name=106306290 {ECO:0000313|EnsemblPlants:Bo7g003460.1} PE=3
BnaC07g00210D	28.1837	61.0548	-1.11251	0.00026603	0.00441301	Down	Uncharacterized protein {ECO:0000313|EnsemblPlants:Bo7g003220.1} OS=Brassica oleracea var. oleracea Name=106301958 {ECO:0000313|EnsemblPlants:Bo7g003220.1} PE=4
BnaC06g37440D	40.4499	14.4388	1.48205	0.000313329	0.00508071	Up	Uncharacterized protein {ECO:0000313|EnsemblPlants:Bo6g120700.1} OS=Brassica oleracea var. oleracea Name=106298328 {ECO:0000313|EnsemblPlants:Bo6g120700.1} PE=4
BnaC06g36570D	117.129	26.8821	2.12287	1.29707e-15	1.57019e-13	Up	Uncharacterized protein {ECO:0000313|EnsemblPlants:Bo6g119940.1} OS=Brassica oleracea var. oleracea Name=106300912 {ECO:0000313|EnsemblPlants:Bo6g119940.1} PE=4
BnaC06g43530D	59.0759	18.8445	1.65616	4.67805e-07	1.6241e-05	Up	Uncharacterized protein {ECO:0000313|EnsemblPlants:Bo6g100960.1} OS=Brassica oleracea var. oleracea Name=106300288 {ECO:0000313|EnsemblPlants:Bo6g100960.1} PE=4
BnaC06g43540D	74.6931	16.8001	2.15756	3.05108e-11	2.11291e-09	Up	Uncharacterized protein {ECO:0000313|EnsemblPlants:Bo6g100950.1} OS=Brassica oleracea var. oleracea Name=106298520 {ECO:0000313|EnsemblPlants:Bo6g100950.1} PE=4
BnaC06g20350D	27.0635	10.1733	1.41223	0.00189981	0.0229986	Up	Uncharacterized protein {ECO:0000313|EnsemblPlants:Bo6g081560.1} OS=Brassica oleracea var. oleracea Name=106298396 {ECO:0000313|EnsemblPlants:Bo6g081560.1} PE=4
BnaCnng07350D	46.1619	18.8227	1.29182	0.000310192	0.00504014	Up	Uncharacterized protein {ECO:0000313|EnsemblPlants:Bo6g072980.1} OS=Brassica oleracea var. oleracea Name=106300627 {ECO:0000313|EnsemblPlants:Bo6g072980.1} PE=4
BnaC06g05980D	36.9696	10.1076	1.86589	3.90208e-05	0.000840777	Up	Uncharacterized protein {ECO:0000313|EnsemblPlants:Bo6g030990.1} OS=Brassica oleracea var. oleracea Name=106301009 {ECO:0000313|EnsemblPlants:Bo6g030990.1} PE=4
BnaC06g40890D	30.7912	12.1534	1.34281	0.00116931	0.0155697	Up	Uncharacterized protein {ECO:0000313|EnsemblPlants:Bo6g015810.1} OS=Brassica oleracea var. oleracea Name=106300910 {ECO:0000313|EnsemblPlants:Bo6g015810.1} PE=4
BnaC05g41920D	13.8537	0	6.47212	1.05313e-06	3.41185e-05	Up	Uncharacterized protein {ECO:0000313|EnsemblPlants:Bo5g136690.1} OS=Brassica oleracea var. oleracea PE=4
BnaC05g38270D	17.7546	51.949	-1.54836	7.04465e-06	0.000187761	Down	Uncharacterized protein {ECO:0000313|EnsemblPlants:Bo5g127250.1} OS=Brassica oleracea var. oleracea Name=106294638 {ECO:0000313|EnsemblPlants:Bo5g127250.1} PE=4
BnaC05g18020D	20.865	4.55542	2.19829	0.000113542	0.0021246	Up	Uncharacterized protein {ECO:0000313|EnsemblPlants:Bo5g038860.1} OS=Brassica oleracea var. oleracea Name=106294803 {ECO:0000313|EnsemblPlants:Bo5g038860.1} PE=4
BnaC05g16720D	47.6454	18.14	1.39676	0.000109805	0.00206687	Up	Uncharacterized protein {ECO:0000313|EnsemblPlants:Bo5g034450.1} OS=Brassica oleracea var. oleracea PE=4
BnaC05g08700D	16.6009	45.1529	-1.44616	0.000144257	0.00261451	Down	Uncharacterized protein {ECO:0000313|EnsemblPlants:Bo5g014700.1} OS=Brassica oleracea var. oleracea Name=106292465 {ECO:0000313|EnsemblPlants:Bo5g014700.1} PE=4
BnaC04g33410D	1.18563	10.1645	-3.15273	0.00278544	0.0312176	Down	Uncharacterized protein {ECO:0000313|EnsemblPlants:Bo4g146010.1} OS=Brassica oleracea var. oleracea PE=4
BnaC04g31880D	24.1849	54.2206	-1.16645	0.000253211	0.00423804	Down	Uncharacterized protein {ECO:0000313|EnsemblPlants:Bo4g139150.1} OS=Brassica oleracea var. oleracea PE=3
BnaC04g14980D	67.7407	33.5768	1.01463	0.000281243	0.00462421	Up	Uncharacterized protein {ECO:0000313|EnsemblPlants:Bo4g061220.1} OS=Brassica oleracea var. oleracea PE=3
BnaC04g11470D	2102.41	1042.72	1.01188	1.4669e-13	1.40137e-11	Up	Uncharacterized protein {ECO:0000313|EnsemblPlants:Bo4g044190.1} OS=Brassica oleracea var. oleracea Name=106342622 {ECO:0000313|EnsemblPlants:Bo4g044190.1} PE=3
BnaC04g10730D	10.5673	53.8379	-2.34836	2.06742e-09	1.0947e-07	Down	Uncharacterized protein {ECO:0000313|EnsemblPlants:Bo4g039760.1} OS=Brassica oleracea var. oleracea Name=106342840 {ECO:0000313|EnsemblPlants:Bo4g039760.1} PE=4
BnaC04g10140D	17.0526	55.6001	-1.71193	3.75917e-06	0.000107317	Down	Uncharacterized protein {ECO:0000313|EnsemblPlants:Bo4g038930.1} OS=Brassica oleracea var. oleracea PE=4
novel1509	1299.76	414.327	1.64971	6.5105e-24	1.48556e-21	Up	Uncharacterized protein {ECO:0000313|EnsemblPlants:Bo4g032370.1} OS=Brassica oleracea var. oleracea Name=106342618 {ECO:0000313|EnsemblPlants:Bo4g032370.1} PE=4
novel1228	32.45	79.4787	-1.29096	2.91215e-06	8.4816e-05	Down	Uncharacterized protein {ECO:0000313|EnsemblPlants:Bo4g025900.1} OS=Brassica oleracea var. oleracea PE=4
BnaC04g01980D	97.1658	40.0542	1.27737	1.26507e-05	0.000315441	Up	Uncharacterized protein {ECO:0000313|EnsemblPlants:Bo4g013360.1} OS=Brassica oleracea var. oleracea Name=106342938 {ECO:0000313|EnsemblPlants:Bo4g013360.1} PE=4
BnaC04g52050D	33.1023	72.6927	-1.13129	6.96592e-05	0.00139834	Down	Uncharacterized protein {ECO:0000313|EnsemblPlants:Bo4g006840.1} OS=Brassica oleracea var. oleracea Name=106337031 {ECO:0000313|EnsemblPlants:Bo4g006840.1} PE=3
BnaC03g65100D	222.485	71.7262	1.63136	1.05702e-12	8.89269e-11	Up	Uncharacterized protein {ECO:0000313|EnsemblPlants:Bo3g165550.1} OS=Brassica oleracea var. oleracea Name=106335346 {ECO:0000313|EnsemblPlants:Bo3g165550.1} PE=3
BnaC03g76080D	49.7722	21.5702	1.20877	0.000189018	0.00330132	Up	Uncharacterized protein {ECO:0000313|EnsemblPlants:Bo3g149170.1} OS=Brassica oleracea var. oleracea Name=106336478 {ECO:0000313|EnsemblPlants:Bo3g149170.1} PE=4
BnaC03g49860D	11.7388	0.847711	3.78777	0.00029258	0.00478832	Up	Uncharacterized protein {ECO:0000313|EnsemblPlants:Bo3g101430.1} OS=Brassica oleracea var. oleracea Name=106331808 {ECO:0000313|EnsemblPlants:Bo3g101430.1} PE=4
BnaC03g49420D	45.4494	152.107	-1.74052	1.83225e-12	1.47871e-10	Down	Uncharacterized protein {ECO:0000313|EnsemblPlants:Bo3g100820.1} OS=Brassica oleracea var. oleracea Name=106328319 {ECO:0000313|EnsemblPlants:Bo3g100820.1} PE=4
BnaC03g73700D	19.7165	62.0171	-1.65675	3.89036e-07	1.36494e-05	Down	Uncharacterized protein {ECO:0000313|EnsemblPlants:Bo3g065270.1} OS=Brassica oleracea var. oleracea Name=106334501 {ECO:0000313|EnsemblPlants:Bo3g065270.1} PE=4
BnaC03g34430D	75.1204	167.689	-1.15632	4.37241e-08	1.83926e-06	Down	Uncharacterized protein {ECO:0000313|EnsemblPlants:Bo3g060260.1} OS=Brassica oleracea var. oleracea PE=3
BnaC03g72180D	13.8961	3.76318	1.90611	0.00415798	0.0426653	Up	Uncharacterized protein {ECO:0000313|EnsemblPlants:Bo3g032660.1} OS=Brassica oleracea var. oleracea Name=106331317 {ECO:0000313|EnsemblPlants:Bo3g032660.1} PE=3
BnaC03g20030D	7.16945	28.1935	-1.97653	9.39267e-05	0.00180769	Down	Uncharacterized protein {ECO:0000313|EnsemblPlants:Bo3g030010.1} OS=Brassica oleracea var. oleracea PE=4
BnaC03g15210D	83.6239	23.4371	1.84077	1.59471e-09	8.6166e-08	Up	Uncharacterized protein {ECO:0000313|EnsemblPlants:Bo3g022900.1} OS=Brassica oleracea var. oleracea Name=106328887 {ECO:0000313|EnsemblPlants:Bo3g022900.1} PE=3
BnaC03g08410D	19.1727	3.79907	2.30207	0.000380888	0.00602825	Up	Uncharacterized protein {ECO:0000313|EnsemblPlants:Bo3g012580.1} OS=Brassica oleracea var. oleracea Name=106328763 {ECO:0000313|EnsemblPlants:Bo3g012580.1} PE=4
BnaC03g08390D	122.279	29.3289	2.05839	6.03386e-14	6.0562e-12	Up	Uncharacterized protein {ECO:0000313|EnsemblPlants:Bo3g012560.1} OS=Brassica oleracea var. oleracea Name=106328764 {ECO:0000313|EnsemblPlants:Bo3g012560.1} PE=4
BnaC02g45160D	90.2027	16.1204	2.48514	6.49178e-15	7.4332e-13	Up	Uncharacterized protein {ECO:0000313|EnsemblPlants:Bo2g167630.1} OS=Brassica oleracea var. oleracea Name=106325142 {ECO:0000313|EnsemblPlants:Bo2g167630.1} PE=3
BnaC02g38460D	31.0891	3.38573	3.1986	2.01549e-08	8.92812e-07	Up	Uncharacterized protein {ECO:0000313|EnsemblPlants:Bo2g149810.1} OS=Brassica oleracea var. oleracea Name=106322850 {ECO:0000313|EnsemblPlants:Bo2g149810.1} PE=3
BnaC02g35690D	49.4052	22.1032	1.16171	0.000307942	0.00500615	Up	Uncharacterized protein {ECO:0000313|EnsemblPlants:Bo2g138720.1} OS=Brassica oleracea var. oleracea Name=106324848 {ECO:0000313|EnsemblPlants:Bo2g138720.1} PE=4
novel773	40.4723	10.7779	1.89502	1.99007e-05	0.000468367	Up	Uncharacterized protein {ECO:0000313|EnsemblPlants:Bo2g120790.1} OS=Brassica oleracea var. oleracea PE=4
BnaCnng35440D	79.406	34.1948	1.21219	0.000507687	0.00770077	Up	Uncharacterized protein {ECO:0000313|EnsemblPlants:Bo2g082200.1} OS=Brassica oleracea var. oleracea Name=106325476 {ECO:0000313|EnsemblPlants:Bo2g082200.1} PE=4
BnaC02g14230D	22.3448	7.31325	1.60541	0.00335424	0.0361122	Up	Uncharacterized protein {ECO:0000313|EnsemblPlants:Bo2g044760.1} OS=Brassica oleracea var. oleracea Name=106327315 {ECO:0000313|EnsemblPlants:Bo2g044760.1} PE=4
BnaC01g37180D	417.357	106.949	1.9633	8.59469e-06	0.000222347	Up	Uncharacterized protein {ECO:0000313|EnsemblPlants:Bo1g134580.1} OS=Brassica oleracea var. oleracea Name=106317320 {ECO:0000313|EnsemblPlants:Bo1g134580.1} PE=3
BnaC01g13780D	31.2035	9.28978	1.74009	9.10691e-05	0.00176017	Up	Uncharacterized protein {ECO:0000313|EnsemblPlants:Bo1g027160.1} OS=Brassica oleracea var. oleracea Name=106306536 {ECO:0000313|EnsemblPlants:Bo1g027160.1} PE=4
BnaC01g13200D	5.35089	28.0002	-2.40486	3.66208e-05	0.000797961	Down	Uncharacterized protein {ECO:0000313|EnsemblPlants:Bo1g025610.1} OS=Brassica oleracea var. oleracea Name=106311400 {ECO:0000313|EnsemblPlants:Bo1g025610.1} PE=3
BnaC01g12630D	21.8931	1.93347	3.47385	1.12594e-06	3.62553e-05	Up	Uncharacterized protein {ECO:0000313|EnsemblPlants:Bo1g023980.1} OS=Brassica oleracea var. oleracea Name=106342100 {ECO:0000313|EnsemblPlants:Bo1g023980.1} PE=4
BnaC01g11440D	37.425	16.9878	1.13895	0.00172819	0.0212783	Up	Uncharacterized protein {ECO:0000313|EnsemblPlants:Bo1g020090.1} OS=Brassica oleracea var. oleracea Name=106305341 {ECO:0000313|EnsemblPlants:Bo1g020090.1} PE=4
BnaC01g09410D	78.7841	31.5521	1.32335	3.45232e-06	9.90925e-05	Up	Uncharacterized protein {ECO:0000313|EnsemblPlants:Bo1g016850.1} OS=Brassica oleracea var. oleracea Name=106329866 {ECO:0000313|EnsemblPlants:Bo1g016850.1} PE=4
BnaC01g02610D	16.5883	0.549084	4.87775	2.22659e-05	0.000515105	Up	Uncharacterized protein {ECO:0000313|EnsemblPlants:Bo1g006040.1} OS=Brassica oleracea var. oleracea Name=106305743 {ECO:0000313|EnsemblPlants:Bo1g006040.1} PE=4
BnaCnng23400D	36.6733	109.999	-1.58464	2.52102e-09	1.31512e-07	Down	Uncharacterized protein {ECO:0000313|EnsemblPlants:Bo1g001080.1} OS=Brassica oleracea var. oleracea Name=106342611 {ECO:0000313|EnsemblPlants:Bo1g001080.1} PE=3
BnaC06g29040D	157.576	70.2028	1.16537	2.90006e-06	8.45416e-05	Up	Uncharacterized protein {ECO:0000313|EnsemblPlants:Bo14644s010.1} OS=Brassica oleracea var. oleracea PE=4
BnaC02g36290D	369.385	66.7869	2.46256	2.5178e-25	6.44009e-23	Up	Uncharacterized protein {ECO:0000313|EnsemblPlants:Bo00285s430.1} OS=Brassica oleracea var. oleracea Name=106319591 {ECO:0000313|EnsemblPlants:Bo00285s430.1} PE=4
BnaA01g06490D	62.3897	16.0328	1.95956	4.78745e-08	2.00321e-06	Up	Uncharacterized protein {ECO:0000313|EMBL:VVB10935.1} OS=Arabis nemorensis ORFNames=ANE_LOCUS21379 {ECO:0000313|EMBL:VVB10935.1} PE=3
BnaC01g07710D	59.5393	23.8163	1.31913	0.000177205	0.00312245	Up	Uncharacterized protein {ECO:0000313|EMBL:VVB10935.1} OS=Arabis nemorensis ORFNames=ANE_LOCUS21379 {ECO:0000313|EMBL:VVB10935.1} PE=3
BnaC04g34470D	117.083	51.5445	1.18497	3.39384e-07	1.19869e-05	Up	Uncharacterized protein {ECO:0000313|EMBL:VVA94225.1} OS=Arabis nemorensis ORFNames=ANE_LOCUS4670 {ECO:0000313|EMBL:VVA94225.1} PE=4
BnaC09g26890D	43.5752	18.662	1.22093	0.000412685	0.00645738	Up	Uncharacterized protein {ECO:0000313|EMBL:VDD65738.1} OS=Brassica oleracea (Wild cabbage) ORFNames=BOLSC46T60966H {ECO:0000313|EMBL:VDD65738.1} PE=4
BnaC06g28720D	5013.49	1486.81	1.7535	2.80618e-28	8.55805e-26	Up	Uncharacterized protein {ECO:0000313|EMBL:VDD63737.1} OS=Brassica oleracea (Wild cabbage) {ECO:0000313|EMBL:VDD63737.1} PE=4
BnaC06g25860D	149.944	71.7251	1.06554	5.74121e-07	1.94961e-05	Up	Uncharacterized protein {ECO:0000313|EMBL:VDD63409.1} OS=Brassica oleracea (Wild cabbage) ORFNames=BOLC6T38862H {ECO:0000313|EMBL:VDD63409.1} PE=4
BnaC06g21690D	30.0808	7.30814	2.03778	7.50312e-05	0.00149295	Up	Uncharacterized protein {ECO:0000313|EMBL:VDD62860.1} OS=Brassica oleracea (Wild cabbage) ORFNames=BOLC6T38313H {ECO:0000313|EMBL:VDD62860.1} PE=4
BnaC06g18740D	27.8204	3.97423	2.81223	3.3575e-07	1.1885e-05	Up	Uncharacterized protein {ECO:0000313|EMBL:VDD62850.1} OS=Brassica oleracea (Wild cabbage) ORFNames=BOLC6T38303H {ECO:0000313|EMBL:VDD62850.1} PE=4
BnaC06g17940D	12.8219	37.4151	-1.53872	0.000340738	0.005472	Down	Uncharacterized protein {ECO:0000313|EMBL:VDD62481.1} OS=Brassica oleracea (Wild cabbage) ORFNames=BOLC6T37934H {ECO:0000313|EMBL:VDD62481.1} PE=3
BnaC06g16210D	34.2455	11.4379	1.57277	0.000153005	0.00275575	Up	Uncharacterized protein {ECO:0000313|EMBL:VDD62196.1} OS=Brassica oleracea (Wild cabbage) ORFNames=BOLC6T37649H {ECO:0000313|EMBL:VDD62196.1} PE=4
BnaC06g05270D	15.9241	69.893	-2.12348	2.2806e-07	8.29515e-06	Down	Uncharacterized protein {ECO:0000313|EMBL:VDD60378.1} OS=Brassica oleracea (Wild cabbage) ORFNames=BOLC6T35831H {ECO:0000313|EMBL:VDD60378.1} PE=3
BnaCnng69940D	101.728	215.361	-1.08105	1.13536e-08	5.26466e-07	Down	Uncharacterized protein {ECO:0000313|EMBL:VDD60361.1} OS=Brassica oleracea (Wild cabbage) ORFNames=BOLC6T35814H {ECO:0000313|EMBL:VDD60361.1} PE=3
BnaC06g01980D	8.36398	23.3211	-1.48356	0.00298633	0.0329566	Down	Uncharacterized protein {ECO:0000313|EMBL:VDD59966.1} OS=Brassica oleracea (Wild cabbage) ORFNames=BOLC6T35419H {ECO:0000313|EMBL:VDD59966.1} PE=4
BnaC06g40830D	94.4767	21.5338	2.12696	1.20849e-09	6.67767e-08	Up	Uncharacterized protein {ECO:0000313|EMBL:VDD59959.1} OS=Brassica oleracea (Wild cabbage) ORFNames=BOLC6T35412H {ECO:0000313|EMBL:VDD59959.1} PE=4
BnaC08g44680D	12.8449	2.55408	2.3325	0.00137128	0.0176998	Up	Uncharacterized protein {ECO:0000313|EMBL:VDD59431.1} OS=Brassica oleracea (Wild cabbage) ORFNames=BOLC8T52660H {ECO:0000313|EMBL:VDD59431.1} PE=3
novel1346	504.902	238.985	1.07915	3.07318e-13	2.82527e-11	Up	Uncharacterized protein {ECO:0000313|EMBL:VDD58519.1} Fragment OS=Brassica oleracea (Wild cabbage) ORFNames=BOLC8T51748H {ECO:0000313|EMBL:VDD58519.1} PE=4
BnaCnng31040D	234.283	470.255	-1.00562	1.10724e-07	4.36795e-06	Down	Uncharacterized protein {ECO:0000313|EMBL:VDD57250.1} OS=Brassica oleracea (Wild cabbage) ORFNames=BOLC8T50479H {ECO:0000313|EMBL:VDD57250.1} PE=3
BnaC08g23960D	20.0039	44.3387	-1.14898	0.00101252	0.0138483	Down	Uncharacterized protein {ECO:0000313|EMBL:VDD57187.1} OS=Brassica oleracea (Wild cabbage) ORFNames=BOLC8T50416H {ECO:0000313|EMBL:VDD57187.1} PE=3
BnaC08g21320D	19.735	83.0226	-2.06444	1.62321e-09	8.75567e-08	Down	Uncharacterized protein {ECO:0000313|EMBL:VDD56859.1} OS=Brassica oleracea (Wild cabbage) ORFNames=BOLC8T50088H {ECO:0000313|EMBL:VDD56859.1} PE=4
BnaC08g17180D	125.56	58.186	1.11169	5.63409e-07	1.91734e-05	Up	Uncharacterized protein {ECO:0000313|EMBL:VDD56166.1} OS=Brassica oleracea (Wild cabbage) ORFNames=BOLC8T49395H {ECO:0000313|EMBL:VDD56166.1} PE=4
BnaC08g16670D	13.6636	2.53437	2.42301	0.000811092	0.0114948	Up	Uncharacterized protein {ECO:0000313|EMBL:VDD56116.1} OS=Brassica oleracea (Wild cabbage) {ECO:0000313|EMBL:VDD56118.1} PE=4
BnaC08g48060D	132.883	62.1617	1.09646	5.09676e-07	1.7495e-05	Up	Uncharacterized protein {ECO:0000313|EMBL:VDD55108.1} OS=Brassica oleracea (Wild cabbage) ORFNames=BOLC8T48337H {ECO:0000313|EMBL:VDD55108.1} PE=3;BnaC08g48060D protein {ECO:0000313|EMBL:CDY52042.1} OS=Brassica napus (Rape) ORFNames=GSBRNA2T00004750001 {ECO:0000313|EMBL:CDY52042.1} PE=3
BnaC08g01700D	29.3552	11.3342	1.37522	0.00122212	0.0161239	Up	Uncharacterized protein {ECO:0000313|EMBL:VDD53804.1} OS=Brassica oleracea (Wild cabbage) ORFNames=BOLC8T47033H {ECO:0000313|EMBL:VDD53804.1} PE=3
BnaC01g33270D	27.1362	54.291	-1.00441	0.00427162	0.0436479	Down	Uncharacterized protein {ECO:0000313|EMBL:VDD52030.1} OS=Brassica oleracea (Wild cabbage) ORFNames=BOLC1T04419H {ECO:0000313|EMBL:VDD52030.1} PE=4
BnaCnng10880D	41.6713	125.255	-1.59088	1.63341e-09	8.7808e-08	Down	Uncharacterized protein {ECO:0000313|EMBL:VDD51945.1} OS=Brassica oleracea (Wild cabbage) ORFNames=BOLC1T04334H {ECO:0000313|EMBL:VDD51945.1} PE=4
BnaC01g27570D	42.1683	94.3485	-1.16082	8.12466e-06	0.000212967	Down	Uncharacterized protein {ECO:0000313|EMBL:VDD51135.1} OS=Brassica oleracea (Wild cabbage) ORFNames=BOLC1T03524H {ECO:0000313|EMBL:VDD51135.1} PE=4
BnaC01g25850D	8.96345	29.7334	-1.72021	0.000208996	0.00358116	Down	Uncharacterized protein {ECO:0000313|EMBL:VDD50681.1} OS=Brassica oleracea (Wild cabbage) ORFNames=BOLC1T03070H {ECO:0000313|EMBL:VDD50681.1} PE=3
BnaC01g26440D	2.2546	27.914	-3.62871	8.12047e-07	2.68849e-05	Down	Uncharacterized protein {ECO:0000313|EMBL:VDD50579.1} OS=Brassica oleracea (Wild cabbage) ORFNames=BOLC1T02968H {ECO:0000313|EMBL:VDD50579.1} PE=4
BnaC01g20890D	173.889	545.431	-1.65183	6.97803e-21	1.3096e-18	Down	Uncharacterized protein {ECO:0000313|EMBL:VDD50041.1} OS=Brassica oleracea (Wild cabbage) ORFNames=BOLC1T02430H {ECO:0000313|EMBL:VDD50041.1} PE=4
BnaC01g14650D	28.9541	64.9465	-1.17129	0.000116738	0.0021767	Down	Uncharacterized protein {ECO:0000313|EMBL:VDD49325.1} OS=Brassica oleracea (Wild cabbage) ORFNames=BOLC1T01714H {ECO:0000313|EMBL:VDD49325.1} PE=4
novel687	11.4498	33.4924	-1.56042	0.00105314	0.0143051	Down	Uncharacterized protein {ECO:0000313|EMBL:VDD49321.1} OS=Brassica oleracea (Wild cabbage) ORFNames=BOLC1T01710H {ECO:0000313|EMBL:VDD49321.1} PE=4
BnaC01g09730D	963.444	406.974	1.2446	1.35716e-13	1.30045e-11	Up	Uncharacterized protein {ECO:0000313|EMBL:VDD48645.1} OS=Brassica oleracea (Wild cabbage) ORFNames=BOLC1T01034H {ECO:0000313|EMBL:VDD48645.1} PE=3
BnaC01g04340D	29.0647	3.75953	2.97246	1.52962e-07	5.80384e-06	Up	Uncharacterized protein {ECO:0000313|EMBL:VDD48075.1} OS=Brassica oleracea (Wild cabbage) ORFNames=BOLC1T00464H {ECO:0000313|EMBL:VDD48075.1} PE=4
BnaC01g03410D	257.715	527.928	-1.03407	3.11922e-10	1.89163e-08	Down	Uncharacterized protein {ECO:0000313|EMBL:VDD47979.1} OS=Brassica oleracea (Wild cabbage) ORFNames=BOLC1T00368H {ECO:0000313|EMBL:VDD47979.1} PE=3
BnaC01g01500D	115.675	38.009	1.60132	6.32476e-07	2.13407e-05	Up	Uncharacterized protein {ECO:0000313|EMBL:VDD47776.1} OS=Brassica oleracea (Wild cabbage) ORFNames=BOLC1T00165H {ECO:0000313|EMBL:VDD47776.1} PE=3
BnaCnng05980D	27.3509	70.6383	-1.36528	7.60765e-06	0.000200742	Down	Uncharacterized protein {ECO:0000313|EMBL:VDD47515.1} OS=Brassica oleracea (Wild cabbage) ORFNames=BOLC5T35062H {ECO:0000313|EMBL:VDD47515.1} PE=4
BnaC05g45250D	54.0295	18.5942	1.53535	4.51033e-06	0.000126261	Up	Uncharacterized protein {ECO:0000313|EMBL:VDD47179.1} OS=Brassica oleracea (Wild cabbage) ORFNames=BOLC5T34726H {ECO:0000313|EMBL:VDD47179.1} PE=3
BnaC05g41000D	20.888	42.5964	-1.03122	0.00317858	0.0346562	Down	Uncharacterized protein {ECO:0000313|EMBL:VDD46693.1} OS=Brassica oleracea (Wild cabbage) ORFNames=BOLC5T34240H {ECO:0000313|EMBL:VDD46693.1} PE=4
BnaC05g40870D	7.29869	20.973	-1.53687	0.00435006	0.0442782	Down	Uncharacterized protein {ECO:0000313|EMBL:VDD46680.1} OS=Brassica oleracea (Wild cabbage) ORFNames=BOLC5T34227H {ECO:0000313|EMBL:VDD46680.1} PE=4
BnaCnng23650D	22.003	6.29391	1.81199	0.000571	0.00849457	Up	Uncharacterized protein {ECO:0000313|EMBL:VDD46629.1} OS=Brassica oleracea (Wild cabbage) ORFNames=BOLC5T34176H {ECO:0000313|EMBL:VDD46629.1} PE=3
BnaC05g38890D	221.275	65.1854	1.76044	1.89954e-13	1.78776e-11	Up	Uncharacterized protein {ECO:0000313|EMBL:VDD46390.1} OS=Brassica oleracea (Wild cabbage) ORFNames=BOLC5T33937H {ECO:0000313|EMBL:VDD46390.1} PE=3
BnaA05g23700D	626.156	273.556	1.19505	2.3694e-16	3.04251e-14	Up	Uncharacterized protein {ECO:0000313|EMBL:VDD46254.1} OS=Brassica oleracea (Wild cabbage) ORFNames=BOLC5T33801H {ECO:0000313|EMBL:VDD46254.1} PE=4
BnaC05g33170D	48.3585	19.7062	1.29453	0.000353414	0.00563974	Up	Uncharacterized protein {ECO:0000313|EMBL:VDD45706.1} OS=Brassica oleracea (Wild cabbage) ORFNames=BOLC5T33253H {ECO:0000313|EMBL:VDD45706.1} PE=4
BnaC05g29030D	20.7483	58.4862	-1.49521	4.13541e-06	0.000116589	Down	Uncharacterized protein {ECO:0000313|EMBL:VDD45124.1} Fragment OS=Brassica oleracea (Wild cabbage) ORFNames=BOLC5T32671H {ECO:0000313|EMBL:VDD45124.1} PE=3
BnaA08g27200D	317.528	143.52	1.14779	1.09094e-08	5.0735e-07	Up	Uncharacterized protein {ECO:0000313|EMBL:VDD44267.1} Fragment OS=Brassica oleracea (Wild cabbage) ORFNames=BOLC5T31814H {ECO:0000313|EMBL:VDD44267.1} PE=4;BnaA08g27200D protein {ECO:0000313|EMBL:CDY15436.1} OS=Brassica napus (Rape) ORFNames=GSBRNA2T00089602001 {ECO:0000313|EMBL:CDY15436.1} PE=4
BnaC05g22150D	46.4693	13.6861	1.75762	2.09846e-05	0.000490108	Up	Uncharacterized protein {ECO:0000313|EMBL:VDD43960.1} OS=Brassica oleracea (Wild cabbage) ORFNames=BOLC5T31507H {ECO:0000313|EMBL:VDD43960.1} PE=4
BnaC05g17950D	16.3788	4.0297	2.03338	0.00135784	0.0175711	Up	Uncharacterized protein {ECO:0000313|EMBL:VDD43328.1} OS=Brassica oleracea (Wild cabbage) ORFNames=BOLC5T30875H {ECO:0000313|EMBL:VDD43328.1} PE=3
BnaC05g16260D	2.62679	14.5002	-2.46386	0.0013551	0.0175499	Down	Uncharacterized protein {ECO:0000313|EMBL:VDD43118.1} OS=Brassica oleracea (Wild cabbage) ORFNames=BOLC5T30665H {ECO:0000313|EMBL:VDD43118.1} PE=4
BnaC05g12860D	17.0815	4.76647	1.84101	0.00291441	0.0323544	Up	Uncharacterized protein {ECO:0000313|EMBL:VDD42675.1} OS=Brassica oleracea (Wild cabbage) ORFNames=BOLC5T30222H {ECO:0000313|EMBL:VDD42675.1} PE=4
BnaC05g11590D	52.3857	113.558	-1.12102	1.75431e-05	0.000419936	Down	Uncharacterized protein {ECO:0000313|EMBL:VDD42532.1} OS=Brassica oleracea (Wild cabbage) ORFNames=BOLC5T30079H {ECO:0000313|EMBL:VDD42532.1} PE=4
BnaC05g09920D	17.6201	79.5181	-2.17265	3.03665e-08	1.31039e-06	Down	Uncharacterized protein {ECO:0000313|EMBL:VDD42335.1} OS=Brassica oleracea (Wild cabbage) ORFNames=BOLC5T29882H {ECO:0000313|EMBL:VDD42335.1} PE=3
BnaC05g01460D	36.1026	10.3273	1.81309	2.45548e-05	0.000558282	Up	Uncharacterized protein {ECO:0000313|EMBL:VDD41381.1} OS=Brassica oleracea (Wild cabbage) ORFNames=BOLC5T28928H {ECO:0000313|EMBL:VDD41381.1} PE=3
BnaC07g46510D	6.6895	38.3662	-2.50862	1.80244e-06	5.51282e-05	Down	Uncharacterized protein {ECO:0000313|EMBL:VDD41094.1} OS=Brassica oleracea (Wild cabbage) ORFNames=BOLC7T46654H {ECO:0000313|EMBL:VDD41094.1} PE=4
BnaC07g44350D	12.6213	1.16969	3.46213	0.000262401	0.00436422	Up	Uncharacterized protein {ECO:0000313|EMBL:VDD40859.1} OS=Brassica oleracea (Wild cabbage) ORFNames=BOLC7T46419H {ECO:0000313|EMBL:VDD40859.1} PE=3
BnaC07g42790D	21.8478	4.23709	2.37182	0.000106896	0.0020169	Up	Uncharacterized protein {ECO:0000313|EMBL:VDD40706.1} OS=Brassica oleracea (Wild cabbage) ORFNames=BOLC7T46266H {ECO:0000313|EMBL:VDD40706.1} PE=4
BnaC07g32410D	32.0035	3.45726	3.23046	1.05816e-08	4.95739e-07	Up	Uncharacterized protein {ECO:0000313|EMBL:VDD39606.1} OS=Brassica oleracea (Wild cabbage) ORFNames=BOLC7T45166H {ECO:0000313|EMBL:VDD39606.1} PE=3
BnaC07g31420D	40.9863	6.26179	2.71766	1.77058e-09	9.48604e-08	Up	Uncharacterized protein {ECO:0000313|EMBL:VDD39500.1} OS=Brassica oleracea (Wild cabbage) ORFNames=BOLC7T45060H {ECO:0000313|EMBL:VDD39500.1} PE=4
BnaC07g27250D	82.6953	34.1901	1.27814	2.55392e-06	7.56328e-05	Up	Uncharacterized protein {ECO:0000313|EMBL:VDD38966.1} OS=Brassica oleracea (Wild cabbage) ORFNames=BOLC7T44526H {ECO:0000313|EMBL:VDD38966.1} PE=4
BnaCnng33310D	37.142	124.499	-1.74413	4.48931e-09	2.24941e-07	Down	Uncharacterized protein {ECO:0000313|EMBL:VDD38668.1} OS=Brassica oleracea (Wild cabbage) ORFNames=BOLC7T44228H {ECO:0000313|EMBL:VDD38668.1} PE=4
BnaCnng62090D	376.423	134.36	1.48732	4.8174e-17	6.55766e-15	Up	Uncharacterized protein {ECO:0000313|EMBL:VDD38494.1} OS=Brassica oleracea (Wild cabbage) ORFNames=BOLC7T44054H {ECO:0000313|EMBL:VDD38494.1} PE=3
BnaCnng21080D	192.064	62.9717	1.60529	7.80829e-14	7.78791e-12	Up	Uncharacterized protein {ECO:0000313|EMBL:VDD38412.1} OS=Brassica oleracea (Wild cabbage) ORFNames=BOLC7T43972H {ECO:0000313|EMBL:VDD38412.1} PE=4
BnaC07g11320D	25.415	10.025	1.34828	0.00357427	0.0378641	Up	Uncharacterized protein {ECO:0000313|EMBL:VDD36737.1} OS=Brassica oleracea (Wild cabbage) ORFNames=BOLC7T42297H {ECO:0000313|EMBL:VDD36737.1} PE=4
BnaC07g09690D	10.7679	28.1255	-1.37087	0.00320063	0.0348254	Down	Uncharacterized protein {ECO:0000313|EMBL:VDD36531.1} OS=Brassica oleracea (Wild cabbage) ORFNames=BOLC7T42091H {ECO:0000313|EMBL:VDD36531.1} PE=3
BnaA07g07420D	62.0883	145.18	-1.22738	2.33005e-08	1.02216e-06	Down	Uncharacterized protein {ECO:0000313|EMBL:VDD36472.1} OS=Brassica oleracea (Wild cabbage) ORFNames=BOLC7T42032H {ECO:0000313|EMBL:VDD36472.1} PE=4
BnaCnng37450D	58.8248	7.78193	2.93732	2.7486e-12	2.15786e-10	Up	Uncharacterized protein {ECO:0000313|EMBL:VDD35638.1} OS=Brassica oleracea (Wild cabbage) ORFNames=BOLC7T41198H {ECO:0000313|EMBL:VDD35638.1} PE=3
BnaC07g00770D	7.19248	23.8156	-1.73218	0.00297091	0.0328355	Down	Uncharacterized protein {ECO:0000313|EMBL:VDD34976.1} OS=Brassica oleracea (Wild cabbage) ORFNames=BOLC7T40536H {ECO:0000313|EMBL:VDD34976.1} PE=4
BnaC09g49860D	5.25357	20.3056	-1.94631	0.000678545	0.00990401	Down	Uncharacterized protein {ECO:0000313|EMBL:VDD34561.1} OS=Brassica oleracea (Wild cabbage) ORFNames=BOLC9T59884H {ECO:0000313|EMBL:VDD34561.1} PE=4
BnaC09g44200D	22.5951	46.9519	-1.05369	0.00160347	0.0200225	Down	Uncharacterized protein {ECO:0000313|EMBL:VDD33948.1} OS=Brassica oleracea (Wild cabbage) ORFNames=BOLC9T59271H {ECO:0000313|EMBL:VDD33948.1} PE=4
BnaC09g43060D	4.12811	18.3365	-2.15199	0.00103042	0.0140386	Down	Uncharacterized protein {ECO:0000313|EMBL:VDD33787.1} OS=Brassica oleracea (Wild cabbage) ORFNames=BOLC9T59110H {ECO:0000313|EMBL:VDD33787.1} PE=3
BnaC09g23280D	63.3236	154.796	-1.29191	2.60624e-09	1.35734e-07	Down	Uncharacterized protein {ECO:0000313|EMBL:VDD30942.1} OS=Brassica oleracea (Wild cabbage) ORFNames=BOLC9T56265H {ECO:0000313|EMBL:VDD30942.1} PE=3
BnaCnng44880D	46.335	137.928	-1.56678	2.34305e-07	8.47372e-06	Down	Uncharacterized protein {ECO:0000313|EMBL:VDD29364.1} OS=Brassica oleracea (Wild cabbage) ORFNames=BOLC9T54687H {ECO:0000313|EMBL:VDD29364.1} PE=4
BnaC09g03410D	6.81139	23.427	-1.78529	0.000933339	0.0129439	Down	Uncharacterized protein {ECO:0000313|EMBL:VDD28217.1} OS=Brassica oleracea (Wild cabbage) ORFNames=BOLC9T53540H {ECO:0000313|EMBL:VDD28217.1} PE=4
BnaC02g33350D	34.102	9.61176	1.82472	5.73097e-05	0.00117346	Up	Uncharacterized protein {ECO:0000313|EMBL:VDD25646.1} OS=Brassica oleracea (Wild cabbage) ORFNames=BOLC2T10970H {ECO:0000313|EMBL:VDD25646.1} PE=4
BnaC06g14700D	937.151	441.567	1.08553	9.70397e-13	8.20749e-11	Up	Uncharacterized protein {ECO:0000313|EMBL:VDD24685.1} OS=Brassica campestris (Field mustard) {ECO:0000313|EMBL:VDD24685.1} PE=3
BnaC02g24170D	31.0407	8.80857	1.81891	4.83744e-05	0.00101609	Up	Uncharacterized protein {ECO:0000313|EMBL:VDD23331.1} OS=Brassica oleracea (Wild cabbage) ORFNames=BOLC2T09412H {ECO:0000313|EMBL:VDD23331.1} PE=4
BnaC09g29090D	9997.53	4813.27	1.05452	9.24223e-13	7.83786e-11	Up	Uncharacterized protein {ECO:0000313|EMBL:VDD22500.1} OS=Brassica campestris (Field mustard) ORFNames=BRASC25T45902Z {ECO:0000313|EMBL:VDD22500.1} PE=4;Uncharacterized protein {ECO:0000313|EMBL:VDD24667.1} OS=Brassica campestris (Field mustard) {ECO:0000313|EMBL:VDD24729.1} PE=4
BnaC09g29230D	820843	368279	1.15631	5.5958e-14	5.65229e-12	Up	Uncharacterized protein {ECO:0000313|EMBL:VDD22500.1} OS=Brassica campestris (Field mustard) ORFNames=BRASC25T45902Z {ECO:0000313|EMBL:VDD22500.1} PE=4;BnaC09g29230D protein {ECO:0000313|EMBL:CDY19667.1} OS=Brassica napus (Rape) ORFNames=GSBRNA2T00009376001 {ECO:0000313|EMBL:CDY19667.1} PE=4
BnaC02g11120D	11.0687	2.32698	2.26964	0.00488282	0.0485481	Up	Uncharacterized protein {ECO:0000313|EMBL:VDD20972.1} OS=Brassica oleracea (Wild cabbage) ORFNames=BOLC2T07495H {ECO:0000313|EMBL:VDD20972.1} PE=4
BnaC02g10190D	15.8633	56.4598	-1.82957	3.69812e-07	1.30181e-05	Down	Uncharacterized protein {ECO:0000313|EMBL:VDD20723.1} OS=Brassica oleracea (Wild cabbage) ORFNames=BOLC2T07370H {ECO:0000313|EMBL:VDD20723.1} PE=4
BnaA10g24340D	31.7004	11.8226	1.43555	0.00113536	0.0152135	Up	Uncharacterized protein {ECO:0000313|EMBL:VDD20700.1} OS=Brassica campestris (Field mustard) ORFNames=BRAA10T45016Z {ECO:0000313|EMBL:VDD20700.1} PE=4
BnaC02g08600D	168.96	69.3649	1.29096	1.58908e-06	4.92196e-05	Up	Uncharacterized protein {ECO:0000313|EMBL:VDD19876.1} OS=Brassica oleracea (Wild cabbage) ORFNames=BOLC2T06944H {ECO:0000313|EMBL:VDD19876.1} PE=4
BnaC02g07950D	114.137	52.8435	1.10988	8.51269e-06	0.000220609	Up	Uncharacterized protein {ECO:0000313|EMBL:VDD19756.1} OS=Brassica oleracea (Wild cabbage) ORFNames=BOLC2T06884H {ECO:0000313|EMBL:VDD19756.1} PE=3
BnaC02g07120D	34.9067	81.0524	-1.21227	1.69884e-05	0.000407581	Down	Uncharacterized protein {ECO:0000313|EMBL:VDD19582.1} OS=Brassica oleracea (Wild cabbage) ORFNames=BOLC2T06796H {ECO:0000313|EMBL:VDD19582.1} PE=3
BnaAnng37980D	25.1319	0.302276	6.36882	4.68024e-07	1.6241e-05	Up	Uncharacterized protein {ECO:0000313|EMBL:VDD19455.1} OS=Brassica oleracea (Wild cabbage) ORFNames=BOLC2T06731H {ECO:0000313|EMBL:VDD19455.1} PE=4
BnaA10g04680D	64.9832	27.5151	1.24081	2.68646e-05	0.000605159	Up	Uncharacterized protein {ECO:0000313|EMBL:VDD17127.1} OS=Brassica campestris (Field mustard) ORFNames=BRAA10T42840Z {ECO:0000313|EMBL:VDD17127.1} PE=4
BnaA04g23900D	50.3873	22.5538	1.15888	0.000356938	0.0056918	Up	Uncharacterized protein {ECO:0000313|EMBL:VDD15768.1} OS=Brassica campestris (Field mustard) ORFNames=BRAA04T18616Z {ECO:0000313|EMBL:VDD15768.1} PE=4
BnaC04g45830D	10.2568	0.568789	4.17602	0.000791874	0.0112476	Up	Uncharacterized protein {ECO:0000313|EMBL:VDD15481.1} OS=Brassica oleracea (Wild cabbage) ORFNames=BOLC4T28180H {ECO:0000313|EMBL:VDD15481.1} PE=3
BnaC04g56560D	3.78417	21.2358	-2.49078	6.71777e-05	0.00135281	Down	Uncharacterized protein {ECO:0000313|EMBL:VDD15448.1} OS=Brassica oleracea (Wild cabbage) ORFNames=BOLC4T28163H {ECO:0000313|EMBL:VDD15448.1} PE=3
BnaC04g45590D	24.421	5.54266	2.12414	0.000128178	0.00236775	Up	Uncharacterized protein {ECO:0000313|EMBL:VDD15399.1} OS=Brassica oleracea (Wild cabbage) ORFNames=BOLC4T28138H {ECO:0000313|EMBL:VDD15399.1} PE=3
BnaC04g40720D	14.0677	3.08711	2.17697	0.001469	0.0186518	Up	Uncharacterized protein {ECO:0000313|EMBL:VDD13925.1} OS=Brassica oleracea (Wild cabbage) ORFNames=BOLC4T27395H {ECO:0000313|EMBL:VDD13925.1} PE=4
BnaC04g40450D	19.3919	51.0473	-1.4013	7.38824e-05	0.00147287	Down	Uncharacterized protein {ECO:0000313|EMBL:VDD13874.1} OS=Brassica oleracea (Wild cabbage) ORFNames=BOLC4T27370H {ECO:0000313|EMBL:VDD13874.1} PE=3
BnaA04g08490D	57.9274	14.6696	1.98008	3.19562e-08	1.36967e-06	Up	Uncharacterized protein {ECO:0000313|EMBL:VDD12078.1} OS=Brassica campestris (Field mustard) ORFNames=BRAA04T16784Z {ECO:0000313|EMBL:VDD12078.1} PE=3
BnaC04g23900D	115.688	38.2718	1.59756	1.43625e-10	9.18418e-09	Up	Uncharacterized protein {ECO:0000313|EMBL:VDD09556.1} OS=Brassica oleracea (Wild cabbage) ORFNames=BOLC4T25007H {ECO:0000313|EMBL:VDD09556.1} PE=4
BnaC04g17620D	191.031	55.2355	1.79027	7.79033e-13	6.71429e-11	Up	Uncharacterized protein {ECO:0000313|EMBL:VDD08426.1} OS=Brassica oleracea (Wild cabbage) ORFNames=BOLC4T24005H {ECO:0000313|EMBL:VDD08426.1} PE=4
BnaC04g17300D	42.8472	93.3416	-1.12074	1.66136e-05	0.000400292	Down	Uncharacterized protein {ECO:0000313|EMBL:VDD08363.1} OS=Brassica oleracea (Wild cabbage) ORFNames=BOLC4T23973H {ECO:0000313|EMBL:VDD08363.1} PE=3
BnaC04g15130D	271.625	99.1528	1.45536	9.35269e-14	9.07154e-12	Up	Uncharacterized protein {ECO:0000313|EMBL:VDD07879.1} OS=Brassica oleracea (Wild cabbage) ORFNames=BOLC4T23731H {ECO:0000313|EMBL:VDD07879.1} PE=4
BnaA08g24180D	1291.1	484.866	1.41344	7.98038e-20	1.36818e-17	Up	Uncharacterized protein {ECO:0000313|EMBL:VDD07614.1} OS=Brassica campestris (Field mustard) ORFNames=BRAA08T35141Z {ECO:0000313|EMBL:VDD07614.1} PE=4
BnaC08g17820D	16.8891	2.57014	2.71787	0.000162672	0.00290327	Up	Uncharacterized protein {ECO:0000313|EMBL:VDD07298.1} OS=Brassica campestris (Field mustard) ORFNames=BRAA08T34983Z {ECO:0000313|EMBL:VDD07298.1} PE=4
BnaCnng05190D	4553.99	1191.38	1.93487	3.07128e-32	1.372e-29	Up	Uncharacterized protein {ECO:0000313|EMBL:VDD06605.1} OS=Brassica oleracea (Wild cabbage) ORFNames=BOLC4T23094H {ECO:0000313|EMBL:VDD06605.1} PE=3
BnaA08g18650D	31.3795	9.93739	1.66075	0.000143086	0.00259887	Up	Uncharacterized protein {ECO:0000313|EMBL:VDD06427.1} OS=Brassica campestris (Field mustard) ORFNames=BRAA08T34546Z {ECO:0000313|EMBL:VDD06427.1} PE=3
BnaC04g09660D	10.0941	27.8211	-1.45394	0.00198862	0.0238823	Down	Uncharacterized protein {ECO:0000313|EMBL:VDD06250.1} OS=Brassica oleracea (Wild cabbage) ORFNames=BOLC4T22919H {ECO:0000313|EMBL:VDD06250.1} PE=4
BnaA08g17860D	15.8633	3.96693	1.99989	0.00183532	0.022379	Up	Uncharacterized protein {ECO:0000313|EMBL:VDD06247.1} OS=Brassica campestris (Field mustard) ORFNames=BRAA08T34454Z {ECO:0000313|EMBL:VDD06247.1} PE=4
BnaC04g04830D	16.8757	1.08211	3.91234	1.35741e-05	0.000334523	Up	Uncharacterized protein {ECO:0000313|EMBL:VDD05076.1} OS=Brassica oleracea (Wild cabbage) ORFNames=BOLC4T22328H {ECO:0000313|EMBL:VDD05076.1} PE=3
BnaC04g04230D	41.4507	115.003	-1.4676	1.41573e-06	4.43266e-05	Down	Uncharacterized protein {ECO:0000313|EMBL:VDD04953.1} OS=Brassica oleracea (Wild cabbage) ORFNames=BOLC4T22267H {ECO:0000313|EMBL:VDD04953.1} PE=3
BnaC04g01850D	13.9919	3.31786	2.05691	0.00405634	0.0418935	Up	Uncharacterized protein {ECO:0000313|EMBL:VDD04236.1} OS=Brassica oleracea (Wild cabbage) ORFNames=BOLC4T21909H {ECO:0000313|EMBL:VDD04236.1} PE=4
BnaC04g01500D	43.6145	16.7643	1.38009	0.000189126	0.00330132	Up	Uncharacterized protein {ECO:0000313|EMBL:VDD04145.1} OS=Brassica oleracea (Wild cabbage) ORFNames=BOLC4T21863H {ECO:0000313|EMBL:VDD04145.1} PE=4
BnaC08g03710D	1.91956	14.2104	-2.91077	0.000748668	0.0107349	Down	Uncharacterized protein {ECO:0000313|EMBL:VDD03042.1} OS=Brassica campestris (Field mustard) ORFNames=BRAA08T32519Z {ECO:0000313|EMBL:VDD03042.1} PE=4
BnaA07g29880D	185.413	385.838	-1.05723	1.46995e-11	1.06851e-09	Down	Uncharacterized protein {ECO:0000313|EMBL:VDD01914.1} OS=Brassica campestris (Field mustard) ORFNames=BRAA07T31391Z {ECO:0000313|EMBL:VDD01914.1} PE=3
BnaA07g26090D	23.046	53.2794	-1.19836	0.000628812	0.0092462	Down	Uncharacterized protein {ECO:0000313|EMBL:VDD01371.1} OS=Brassica campestris (Field mustard) ORFNames=BRAA07T30992Z {ECO:0000313|EMBL:VDD01371.1} PE=3
BnaC03g65520D	348.005	739.207	-1.08624	7.18695e-14	7.19081e-12	Down	Uncharacterized protein {ECO:0000313|EMBL:VDC99970.1} OS=Brassica oleracea (Wild cabbage) ORFNames=BOLC3T20806H {ECO:0000313|EMBL:VDC99970.1} PE=3
BnaCnng19370D	3.022	14.6608	-2.28074	0.00150162	0.0190203	Down	Uncharacterized protein {ECO:0000313|EMBL:VDC99844.1} OS=Brassica oleracea (Wild cabbage) ORFNames=BOLC3T20742H {ECO:0000313|EMBL:VDC99844.1} PE=4
BnaA07g17350D	61.5445	23.4264	1.38482	4.57582e-05	0.000968834	Up	Uncharacterized protein {ECO:0000313|EMBL:VDC99407.1} OS=Brassica campestris (Field mustard) ORFNames=BRAA07T30009Z {ECO:0000313|EMBL:VDC99407.1} PE=4
BnaA03g09550D	47.1358	21.4806	1.123	0.00212708	0.0251922	Up	Uncharacterized protein {ECO:0000313|EMBL:VDC99158.1} OS=Brassica oleracea (Wild cabbage) ORFNames=BOLC3T20399H {ECO:0000313|EMBL:VDC99158.1} PE=4
BnaC03g61030D	29.5825	8.25584	1.84883	9.91744e-05	0.0018892	Up	Uncharacterized protein {ECO:0000313|EMBL:VDC98597.1} OS=Brassica oleracea (Wild cabbage) ORFNames=BOLC3T20116H {ECO:0000313|EMBL:VDC98597.1} PE=4
BnaC02g32040D	26.2857	59.7866	-1.18299	0.000130228	0.00239849	Down	Uncharacterized protein {ECO:0000313|EMBL:VDC98012.1} OS=Brassica oleracea (Wild cabbage) ORFNames=BOLC3T19826H {ECO:0000313|EMBL:VDC98012.1} PE=4
BnaC03g58170D	46.3527	14.4498	1.67969	8.97782e-06	0.000230753	Up	Uncharacterized protein {ECO:0000313|EMBL:VDC97786.1} OS=Brassica oleracea (Wild cabbage) ORFNames=BOLC3T19712H {ECO:0000313|EMBL:VDC97786.1} PE=4
BnaC03g49990D	92.6765	21.4073	2.12122	5.25597e-13	4.65653e-11	Up	Uncharacterized protein {ECO:0000313|EMBL:VDC95268.1} OS=Brassica oleracea (Wild cabbage) ORFNames=BOLC3T18468H {ECO:0000313|EMBL:VDC95268.1} PE=4
BnaC03g45960D	5628.77	2448.58	1.20105	3.64682e-18	5.35491e-16	Up	Uncharacterized protein {ECO:0000313|EMBL:VDC94611.1} OS=Brassica oleracea (Wild cabbage) ORFNames=BOLC3T17953H {ECO:0000313|EMBL:VDC94611.1} PE=4
BnaC03g39900D	29.428	12.9741	1.17929	0.00443741	0.0450084	Up	Uncharacterized protein {ECO:0000313|EMBL:VDC93810.1} OS=Brassica oleracea (Wild cabbage) ORFNames=BOLC3T17152H {ECO:0000313|EMBL:VDC93810.1} PE=4
BnaC03g39560D	126.993	315.069	-1.311	2.82271e-11	1.96764e-09	Down	Uncharacterized protein {ECO:0000313|EMBL:VDC93754.1} OS=Brassica oleracea (Wild cabbage) ORFNames=BOLC3T17096H {ECO:0000313|EMBL:VDC93754.1} PE=3
BnaC03g38830D	42.3279	16.5907	1.33789	0.00114287	0.0152947	Up	Uncharacterized protein {ECO:0000313|EMBL:VDC93664.1} OS=Brassica oleracea (Wild cabbage) ORFNames=BOLC3T17006H {ECO:0000313|EMBL:VDC93664.1} PE=4
BnaA07g30120D	25.6705	5.5339	2.19469	4.17266e-05	0.000893011	Up	Uncharacterized protein {ECO:0000313|EMBL:VDC93257.1} OS=Brassica campestris (Field mustard) ORFNames=BRAA02T09237Z {ECO:0000313|EMBL:VDC93257.1} PE=4
BnaC03g33430D	116.121	51.1321	1.18287	8.32118e-07	2.74571e-05	Up	Uncharacterized protein {ECO:0000313|EMBL:VDC92398.1} OS=Brassica oleracea (Wild cabbage) ORFNames=BOLC3T16318H {ECO:0000313|EMBL:VDC92398.1} PE=3
BnaC03g32780D	4.88138	25.0334	-2.35525	7.93835e-05	0.0015658	Down	Uncharacterized protein {ECO:0000313|EMBL:VDC92273.1} OS=Brassica oleracea (Wild cabbage) ORFNames=BOLC3T16256H {ECO:0000313|EMBL:VDC92273.1} PE=3
BnaC03g72170D	11.4231	2.26786	2.32975	0.00312215	0.0341231	Up	Uncharacterized protein {ECO:0000313|EMBL:VDC89621.1} OS=Brassica oleracea (Wild cabbage) ORFNames=BOLC3T14934H {ECO:0000313|EMBL:VDC89621.1} PE=3
BnaC03g18470D	185.744	78.0573	1.2478	1.32159e-08	6.02255e-07	Up	Uncharacterized protein {ECO:0000313|EMBL:VDC88857.1} OS=Brassica oleracea (Wild cabbage) ORFNames=BOLC3T14552H {ECO:0000313|EMBL:VDC88857.1} PE=3
BnaC03g12010D	12.3524	3.11922	1.99111	0.00499929	0.0494118	Up	Uncharacterized protein {ECO:0000313|EMBL:VDC87401.1} OS=Brassica oleracea (Wild cabbage) ORFNames=BOLC3T13826H {ECO:0000313|EMBL:VDC87401.1} PE=3
BnaC03g06090D	18.1267	54.1424	-1.57835	7.12462e-06	0.000189733	Down	Uncharacterized protein {ECO:0000313|EMBL:VDC86196.1} OS=Brassica oleracea (Wild cabbage) ORFNames=BOLC3T13225H {ECO:0000313|EMBL:VDC86196.1} PE=4
BnaC03g04640D	10.1208	31.661	-1.63985	0.000251256	0.00420867	Down	Uncharacterized protein {ECO:0000313|EMBL:VDC85880.1} OS=Brassica oleracea (Wild cabbage) ORFNames=BOLC3T13070H {ECO:0000313|EMBL:VDC85880.1} PE=4
novel4	74.523	0	8.89737	2.06834e-13	1.94087e-11	Up	Uncharacterized protein {ECO:0000313|EMBL:VDC83042.1} Fragment OS=Brassica campestris (Field mustard) ORFNames=BRAA03T14260Z {ECO:0000313|EMBL:VDC83042.1} PE=4
BnaA03g40160D	55.1885	20.0479	1.45853	7.95456e-06	0.000208853	Up	Uncharacterized protein {ECO:0000313|EMBL:VDC82604.1} OS=Brassica campestris (Field mustard) ORFNames=BRAA03T13822Z {ECO:0000313|EMBL:VDC82604.1} PE=3
BnaA03g38740D	4.15636	15.8166	-1.92962	0.00347119	0.037007	Down	Uncharacterized protein {ECO:0000313|EMBL:VDC82447.1} OS=Brassica campestris (Field mustard) ORFNames=BRAA03T13665Z {ECO:0000313|EMBL:VDC82447.1} PE=4
BnaA03g26510D	438.02	184.45	1.24614	4.02608e-08	1.70034e-06	Up	Uncharacterized protein {ECO:0000313|EMBL:VDC81108.1} OS=Brassica campestris (Field mustard) ORFNames=BRAA03T12326Z {ECO:0000313|EMBL:VDC81108.1} PE=4
BnaA03g14020D	13.5202	36.9487	-1.44488	0.000472327	0.0072371	Down	Uncharacterized protein {ECO:0000313|EMBL:VDC79766.1} OS=Brassica campestris (Field mustard) ORFNames=BRAA03T10984Z {ECO:0000313|EMBL:VDC79766.1} PE=4
BnaA03g08000D	29.9176	9.62052	1.64037	0.000350271	0.00560239	Up	Uncharacterized protein {ECO:0000313|EMBL:VDC79087.1} OS=Brassica campestris (Field mustard) ORFNames=BRAA03T10305Z {ECO:0000313|EMBL:VDC79087.1} PE=4
BnaC03g08820D	22.6501	8.72464	1.37202	0.00378838	0.0396554	Up	Uncharacterized protein {ECO:0000313|EMBL:VDC78973.1} OS=Brassica campestris (Field mustard) ORFNames=BRAA03T10191Z {ECO:0000313|EMBL:VDC78973.1} PE=4
BnaA01g09870D	47.6632	17.179	1.4821	4.75087e-05	0.0010006	Up	Uncharacterized protein {ECO:0000313|EMBL:VDC74554.1} OS=Brassica campestris (Field mustard) ORFNames=BRAA01T01056Z {ECO:0000313|EMBL:VDC74554.1} PE=4;Uncharacterized protein {ECO:0000313|EMBL:RID78166.1} OS=Brassica campestris (Field mustard) ORFNames=BRARA_A01016 {ECO:0000313|EMBL:RID78166.1} PE=4
BnaA01g04650D	223.721	98.7468	1.18177	2.15654e-10	1.34032e-08	Up	Uncharacterized protein {ECO:0000313|EMBL:VDC74066.1} OS=Brassica campestris (Field mustard) ORFNames=BRAA01T00568Z {ECO:0000313|EMBL:VDC74066.1} PE=4
BnaA05g24860D	339.255	113.278	1.58469	6.28425e-15	7.22165e-13	Up	Uncharacterized protein {ECO:0000313|EMBL:VDC72576.1} OS=Brassica campestris (Field mustard) ORFNames=BRAA05T22290Z {ECO:0000313|EMBL:VDC72576.1} PE=3
BnaC01g30750D	9.8742	26.1382	-1.41231	0.002464	0.0283463	Down	Uncharacterized protein {ECO:0000313|EMBL:VDC66586.1} OS=Brassica campestris (Field mustard) {ECO:0000313|EMBL:VDC62040.1} PE=4
BnaA03g51190D	1267.25	519.6	1.28654	0.00269081	0.0304367	Up	Uncharacterized protein {ECO:0000313|EMBL:VDC66543.1} Fragment OS=Brassica campestris (Field mustard) ORFNames=BRAA06T25083Z {ECO:0000313|EMBL:VDC66543.1} PE=4;Uncharacterized protein {ECO:0000313|EnsemblPlants:Bra034347.1-P} OS=Brassica rapa subsp. pekinensis (Chinese cabbage) (Brassica pekinensis) PE=4
BnaA06g03880D	19.6014	44.2561	-1.1731	0.00103441	0.014087	Down	Uncharacterized protein {ECO:0000313|EMBL:VDC65118.1} OS=Brassica campestris (Field mustard) ORFNames=BRAA06T23658Z {ECO:0000313|EMBL:VDC65118.1} PE=4
BnaA09g40350D	10.3631	30.2269	-1.55506	0.000884558	0.0123811	Down	Uncharacterized protein {ECO:0000313|EMBL:VDC63282.1} OS=Brassica campestris (Field mustard) ORFNames=BRAA09T40893Z {ECO:0000313|EMBL:VDC63282.1} PE=4
BnaA09g32510D	57.9356	17.2776	1.74476	1.11744e-07	4.39724e-06	Up	Uncharacterized protein {ECO:0000313|EMBL:VDC62363.1} OS=Brassica campestris (Field mustard) ORFNames=BRAA09T39974Z {ECO:0000313|EMBL:VDC62363.1} PE=4
BnaC09g09850D	1.52957	12.7807	-3.08073	0.00211905	0.0251064	Down	Uncharacterized protein {ECO:0000313|EMBL:VDC59257.1} OS=Brassica campestris (Field mustard) ORFNames=BRAA09T36868Z {ECO:0000313|EMBL:VDC59257.1} PE=4
BnaC01g14240D	25.2204	7.16132	1.82703	0.000246222	0.00414293	Up	Uncharacterized protein {ECO:0000313|EMBL:RQM03882.1} OS=Brassica cretica (Mustard) ORFNames=DY000_00030403 {ECO:0000313|EMBL:RQM03882.1} PE=4
novel1348	21.8916	3.6683	2.57419	1.50397e-05	0.000366933	Up	Uncharacterized protein {ECO:0000313|EMBL:RQM03022.1} Fragment OS=Brassica cretica (Mustard) ORFNames=DY000_00029517 {ECO:0000313|EMBL:RQM03022.1} PE=4
BnaC03g07730D	111.146	52.1402	1.09358	9.26899e-06	0.000237659	Up	Uncharacterized protein {ECO:0000313|EMBL:RQM00308.1} OS=Brassica cretica (Mustard) ORFNames=DY000_00026729 {ECO:0000313|EMBL:RQM00308.1} PE=4
BnaC05g45930D	26.8436	81.074	-1.59419	4.01811e-08	1.69923e-06	Down	Uncharacterized protein {ECO:0000313|EMBL:RQL98856.1} OS=Brassica cretica (Mustard) ORFNames=DY000_00025251 {ECO:0000313|EMBL:RQL98856.1} PE=4
novel1258	36.801	16.7891	1.13325	0.00255277	0.0291876	Up	Uncharacterized protein {ECO:0000313|EMBL:RQL95901.1} OS=Brassica cretica (Mustard) ORFNames=DY000_00022221 {ECO:0000313|EMBL:RQL95901.1} PE=4
BnaC05g46030D	26.8406	10.2039	1.4019	0.00266995	0.0302491	Up	Uncharacterized protein {ECO:0000313|EMBL:RQL92288.1} OS=Brassica cretica (Mustard) ORFNames=DY000_00018524 {ECO:0000313|EMBL:RQL92288.1} PE=4
BnaC07g16920D	93.1053	40.1751	1.21714	2.16477e-05	0.000503742	Up	Uncharacterized protein {ECO:0000313|EMBL:RQL86813.1} OS=Brassica cretica (Mustard) ORFNames=DY000_00012925 {ECO:0000313|EMBL:RQL86813.1} PE=4
BnaC07g03220D	10.8139	0.266514	5.15471	0.000140466	0.00255749	Up	Uncharacterized protein {ECO:0000313|EMBL:RQL85859.1} OS=Brassica cretica (Mustard) ORFNames=DY000_00011944 {ECO:0000313|EMBL:RQL85859.1} PE=4
BnaC05g13120D	28.8863	62.8636	-1.12042	0.0022946	0.0268058	Down	Uncharacterized protein {ECO:0000313|EMBL:RQL85661.1} Fragment OS=Brassica cretica (Mustard) ORFNames=DY000_00011742 {ECO:0000313|EMBL:RQL85661.1} PE=4
BnaC04g10910D	8.36766	28.4973	-1.77583	0.000204162	0.00350781	Down	Uncharacterized protein {ECO:0000313|EMBL:RQL79946.1} OS=Brassica cretica (Mustard) ORFNames=DY000_00005901 {ECO:0000313|EMBL:RQL79946.1} PE=4
BnaC07g34900D	38.3431	17.696	1.11816	0.00320407	0.0348384	Up	Uncharacterized protein {ECO:0000313|EMBL:RQL77132.1} OS=Brassica cretica (Mustard) ORFNames=DY000_00003035 {ECO:0000313|EMBL:RQL77132.1} PE=4
novel1541	35.7416	131.395	-1.87612	8.17015e-13	7.00358e-11	Down	Uncharacterized protein {ECO:0000313|EMBL:RQL76825.1} OS=Brassica cretica (Mustard) ORFNames=DY000_00002719 {ECO:0000313|EMBL:RQL76825.1} PE=4
BnaA01g27510D	16.638	38.2236	-1.20108	0.00143831	0.0183614	Down	Uncharacterized protein {ECO:0000313|EMBL:RID80363.1} OS=Brassica campestris (Field mustard) {ECO:0000313|EMBL:RID80363.1} PE=3
BnaA01g18270D	20.4013	3.69166	2.46902	0.000263263	0.00437397	Up	Uncharacterized protein {ECO:0000313|EMBL:RID79189.1} OS=Brassica campestris (Field mustard) {ECO:0000313|EMBL:RID79189.1} PE=3
BnaA01g17610D	6.31364	18.9731	-1.57303	0.00506311	0.04983	Down	Uncharacterized protein {ECO:0000313|EMBL:RID79167.1} OS=Brassica campestris (Field mustard) {ECO:0000313|EMBL:RID79167.1} PE=4
BnaA01g12090D	31.6187	10.3484	1.62303	0.000350709	0.00560657	Up	Uncharacterized protein {ECO:0000313|EMBL:RID78411.1} OS=Brassica campestris (Field mustard) ORFNames=BRARA_A01247 {ECO:0000313|EMBL:RID78411.1} PE=4
BnaA01g11140D	19.7402	1.09817	4.13652	2.99651e-06	8.6874e-05	Up	Uncharacterized protein {ECO:0000313|EMBL:RID78320.1} OS=Brassica campestris (Field mustard) {ECO:0000313|EMBL:RID78320.1} PE=4
BnaC01g07700D	77.4374	35.8178	1.10792	5.70245e-05	0.00116913	Up	Uncharacterized protein {ECO:0000313|EMBL:RID77806.1} OS=Brassica campestris (Field mustard) {ECO:0000313|EMBL:RID77806.1} PE=3
BnaA01g04880D	48.4327	23.2636	1.05473	0.00371882	0.0390692	Up	Uncharacterized protein {ECO:0000313|EMBL:RID77695.1} OS=Brassica campestris (Field mustard) ORFNames=BRARA_A00582 {ECO:0000313|EMBL:RID77695.1} PE=4
BnaAnng11630D	447.584	1135.05	-1.34152	1.01001e-18	1.57032e-16	Down	Uncharacterized protein {ECO:0000313|EMBL:RID77400.1} OS=Brassica campestris (Field mustard) {ECO:0000313|EMBL:RID77400.1} PE=3
BnaA01g05190D	4.10509	18.5225	-2.15981	0.000614247	0.00905301	Down	Uncharacterized protein {ECO:0000313|EMBL:RID77078.1} OS=Brassica campestris (Field mustard) {ECO:0000313|EMBL:RID77078.1} PE=3
BnaAnng17970D	36.5001	101.619	-1.47479	9.90516e-09	4.67503e-07	Down	Uncharacterized protein {ECO:0000313|EMBL:RID77068.1} OS=Brassica campestris (Field mustard) {ECO:0000313|EMBL:RID77068.1} PE=3
BnaA02g34380D	68.3239	33.4447	1.03149	0.00026601	0.00441301	Up	Uncharacterized protein {ECO:0000313|EMBL:RID76967.1} OS=Brassica campestris (Field mustard) {ECO:0000313|EMBL:RID76967.1} PE=4
BnaA02g27870D	107.843	52.1633	1.04226	0.000198486	0.00343635	Up	Uncharacterized protein {ECO:0000313|EMBL:RID76241.1} OS=Brassica campestris (Field mustard) {ECO:0000313|EMBL:RID76241.1} PE=3
BnaA02g24040D	66.31	15.7108	2.06894	5.53409e-10	3.27354e-08	Up	Uncharacterized protein {ECO:0000313|EMBL:RID75826.1} OS=Brassica campestris (Field mustard) {ECO:0000313|EMBL:RID75826.1} PE=4
BnaC02g31750D	39.5495	11.6168	1.77294	1.93845e-05	0.000457455	Up	Uncharacterized protein {ECO:0000313|EMBL:RID75826.1} OS=Brassica campestris (Field mustard) {ECO:0000313|EMBL:RID75826.1} PE=4
BnaA02g20030D	14.7132	2.45044	2.55123	0.000708479	0.0102653	Up	Uncharacterized protein {ECO:0000313|EMBL:RID75481.1} OS=Brassica campestris (Field mustard) {ECO:0000313|EMBL:RID75481.1} PE=3
BnaAnng08160D	30.8001	68.0409	-1.13919	8.18164e-05	0.00160679	Down	Uncharacterized protein {ECO:0000313|EMBL:RID74453.1} OS=Brassica campestris (Field mustard) {ECO:0000313|EMBL:RID74453.1} PE=3
BnaC02g15670D	15.5125	44.8754	-1.5352	5.14117e-05	0.00106926	Down	Uncharacterized protein {ECO:0000313|EMBL:RID74453.1} OS=Brassica campestris (Field mustard) {ECO:0000313|EMBL:RID74453.1} PE=3
BnaAnng00990D	35.1644	71.9256	-1.02918	0.00083171	0.011745	Down	Uncharacterized protein {ECO:0000313|EMBL:RID72973.1} OS=Brassica campestris (Field mustard) ORFNames=BRARA_B00147 {ECO:0000313|EMBL:RID72973.1} PE=4
BnaAnng00500D	43.2119	19.939	1.11806	0.0012047	0.0159505	Up	Uncharacterized protein {ECO:0000313|EMBL:RID72887.1} OS=Brassica campestris (Field mustard) ORFNames=BRARA_B00066 {ECO:0000313|EMBL:RID72887.1} PE=3
BnaAnng00280D	27.6889	60.1267	-1.12129	0.000272959	0.00451047	Down	Uncharacterized protein {ECO:0000313|EMBL:RID72864.1} OS=Brassica campestris (Field mustard) ORFNames=BRARA_B00043 {ECO:0000313|EMBL:RID72864.1} PE=4
BnaA03g41430D	12.7016	0	6.34774	1.96497e-06	5.93553e-05	Up	Uncharacterized protein {ECO:0000313|EMBL:RID72485.1} OS=Brassica campestris (Field mustard) {ECO:0000313|EMBL:RID72485.1} PE=3
BnaA03g38060D	255.468	127.297	1.00306	5.58216e-07	1.90171e-05	Up	Uncharacterized protein {ECO:0000313|EMBL:RID72137.1} OS=Brassica campestris (Field mustard) ORFNames=BRARA_C04043 {ECO:0000313|EMBL:RID72137.1} PE=4
BnaAnng26280D	73.0508	248.489	-1.76851	3.14176e-19	5.16307e-17	Down	Uncharacterized protein {ECO:0000313|EMBL:RID71651.1} OS=Brassica campestris (Field mustard) {ECO:0000313|EMBL:RID71651.1} PE=4
BnaC03g36710D	7.59136	21.0621	-1.47995	0.00502645	0.0495875	Down	Uncharacterized protein {ECO:0000313|EMBL:RID71392.1} OS=Brassica campestris (Field mustard) ORFNames=BRARA_C03332 {ECO:0000313|EMBL:RID71392.1} PE=4
BnaA03g22030D	104.058	38.0484	1.44804	1.99509e-08	8.87492e-07	Up	Uncharacterized protein {ECO:0000313|EMBL:RID70369.1} OS=Brassica campestris (Field mustard) ORFNames=BRARA_C02396 {ECO:0000313|EMBL:RID70369.1} PE=4
BnaA03g17970D	80.6809	21.0729	1.94004	1.19542e-10	7.722e-09	Up	Uncharacterized protein {ECO:0000313|EMBL:RID69890.1} OS=Brassica campestris (Field mustard) {ECO:0000313|EMBL:RID69890.1} PE=3
BnaA03g15290D	304.841	145.875	1.06416	3.30449e-09	1.69046e-07	Up	Uncharacterized protein {ECO:0000313|EMBL:RID69606.1} OS=Brassica campestris (Field mustard) {ECO:0000313|EMBL:RID69606.1} PE=3
BnaC03g17740D	1.91066	11.3539	-2.58299	0.00277707	0.0311459	Down	Uncharacterized protein {ECO:0000313|EMBL:RID69536.1} OS=Brassica campestris (Field mustard) {ECO:0000313|EMBL:RID69536.1} PE=4
BnaA03g11290D	13.6301	2.80454	2.27143	0.00144256	0.0184046	Up	Uncharacterized protein {ECO:0000313|EMBL:RID69179.1} OS=Brassica campestris (Field mustard) {ECO:0000313|EMBL:RID69179.1} PE=3
BnaA03g06910D	126.171	33.6732	1.90975	2.33213e-13	2.16916e-11	Up	Uncharacterized protein {ECO:0000313|EMBL:RID68656.1} OS=Brassica campestris (Field mustard) ORFNames=BRARA_C00802 {ECO:0000313|EMBL:RID68656.1} PE=4
BnaA03g03530D	86.4445	36.5801	1.23766	1.04387e-05	0.000265717	Up	Uncharacterized protein {ECO:0000313|EMBL:RID68310.1} OS=Brassica campestris (Field mustard) {ECO:0000313|EMBL:RID68310.1} PE=4
BnaA03g00800D	252.865	91.9687	1.45818	1.94545e-08	8.67846e-07	Up	Uncharacterized protein {ECO:0000313|EMBL:RID67900.1} OS=Brassica campestris (Field mustard) {ECO:0000313|EMBL:RID67900.1} PE=4
BnaC03g00560D	1.50132	11.5721	-2.93281	0.00234524	0.027285	Down	Uncharacterized protein {ECO:0000313|EMBL:RID67853.1} OS=Brassica campestris (Field mustard) {ECO:0000313|EMBL:RID67853.1} PE=4
BnaA04g21960D	7.14488	21.547	-1.59337	0.00345829	0.0369315	Down	Uncharacterized protein {ECO:0000313|EMBL:RID67249.1} OS=Brassica campestris (Field mustard) {ECO:0000313|EMBL:RID67249.1} PE=3
BnaA07g25830D	85.5101	35.8981	1.25215	2.62157e-06	7.74914e-05	Up	Uncharacterized protein {ECO:0000313|EMBL:RID66024.1} OS=Brassica campestris (Field mustard) {ECO:0000313|EMBL:RID55382.1} PE=4
BnaA04g02530D	8.28447	38.7746	-2.21978	2.40585e-06	7.1649e-05	Down	Uncharacterized protein {ECO:0000313|EMBL:RID65128.1} OS=Brassica campestris (Field mustard) {ECO:0000313|EMBL:RID65128.1} PE=4
BnaA05g25040D	42.0345	20.1179	1.05874	0.00460894	0.0462455	Up	Uncharacterized protein {ECO:0000313|EMBL:RID63694.1} OS=Brassica campestris (Field mustard) {ECO:0000313|EMBL:RID63694.1} PE=4
BnaC05g33980D	23.2495	48.4419	-1.05046	0.00331984	0.0358129	Down	Uncharacterized protein {ECO:0000313|EMBL:RID63276.1} OS=Brassica campestris (Field mustard) {ECO:0000313|EMBL:RID63276.1} PE=4
BnaA05g17430D	185.049	89.7914	1.04424	1.01126e-07	4.00925e-06	Up	Uncharacterized protein {ECO:0000313|EMBL:RID62983.1} OS=Brassica campestris (Field mustard) {ECO:0000313|EMBL:RID62983.1} PE=3
BnaA05g14430D	13.5752	37.0649	-1.44826	0.000272185	0.00450099	Down	Uncharacterized protein {ECO:0000313|EMBL:RID62411.1} OS=Brassica campestris (Field mustard) {ECO:0000313|EMBL:RID62411.1} PE=4
BnaA06g35000D	1.17151	11.075	-3.27887	0.00153393	0.0193523	Down	Uncharacterized protein {ECO:0000313|EMBL:RID60327.1} OS=Brassica campestris (Field mustard) {ECO:0000313|EMBL:RID60327.1} PE=4
BnaC07g26990D	140.996	69.3393	1.02226	1.35462e-06	4.26234e-05	Up	Uncharacterized protein {ECO:0000313|EMBL:RID59745.1} OS=Brassica campestris (Field mustard) ORFNames=BRARA_F02956 {ECO:0000313|EMBL:RID59745.1} PE=4;Uncharacterized protein {ECO:0000313|EMBL:VDD38927.1} OS=Brassica oleracea (Wild cabbage) ORFNames=BOLC7T44487H {ECO:0000313|EMBL:VDD38927.1} PE=4
BnaA06g27820D	14.1969	3.11922	2.18103	0.00238394	0.0276358	Up	Uncharacterized protein {ECO:0000313|EMBL:RID59529.1} OS=Brassica campestris (Field mustard) {ECO:0000313|EMBL:RID59529.1} PE=4
BnaA06g22340D	7.96877	34.0223	-2.09845	6.24297e-06	0.000168805	Down	Uncharacterized protein {ECO:0000313|EMBL:RID58934.1} OS=Brassica campestris (Field mustard) {ECO:0000313|EMBL:RID58934.1} PE=4
BnaA07g32190D	36.6435	10.1521	1.84867	8.24402e-06	0.000215383	Up	Uncharacterized protein {ECO:0000313|EMBL:RID56172.1} OS=Brassica campestris (Field mustard) ORFNames=BRARA_G03388 {ECO:0000313|EMBL:RID56172.1} PE=4
BnaA07g38570D	69.8191	19.3572	1.84582	1.21115e-06	3.8646e-05	Up	Uncharacterized protein {ECO:0000313|EMBL:RID55275.1} OS=Brassica campestris (Field mustard) {ECO:0000313|EMBL:RID55275.1} PE=4
BnaA07g23310D	172.167	76.0464	1.17686	2.35686e-08	1.03249e-06	Up	Uncharacterized protein {ECO:0000313|EMBL:RID55101.1} OS=Brassica campestris (Field mustard) {ECO:0000313|EMBL:RID55101.1} PE=4
BnaA07g21320D	114.413	29.2442	1.96346	2.41602e-10	1.48794e-08	Up	Uncharacterized protein {ECO:0000313|EMBL:RID54892.1} OS=Brassica campestris (Field mustard) {ECO:0000313|EMBL:RID54892.1} PE=4
BnaA07g19350D	13.5611	32.8686	-1.275	0.00159381	0.0199176	Down	Uncharacterized protein {ECO:0000313|EMBL:RID54672.1} OS=Brassica campestris (Field mustard) ORFNames=BRARA_G01974 {ECO:0000313|EMBL:RID54672.1} PE=4
BnaA07g16670D	69.9219	16.5673	2.06926	2.07749e-09	1.0982e-07	Up	Uncharacterized protein {ECO:0000313|EMBL:RID54346.1} OS=Brassica campestris (Field mustard) {ECO:0000313|EMBL:RID54346.1} PE=4
BnaA07g16610D	32.973	9.06268	1.86691	2.80954e-05	0.000631092	Up	Uncharacterized protein {ECO:0000313|EMBL:RID54327.1} OS=Brassica campestris (Field mustard) ORFNames=BRARA_G01656 {ECO:0000313|EMBL:RID54327.1} PE=3
BnaA07g14550D	1.4694	13.3466	-3.15868	0.000794779	0.0112838	Down	Uncharacterized protein {ECO:0000313|EMBL:RID54097.1} OS=Brassica campestris (Field mustard) ORFNames=BRARA_G01444 {ECO:0000313|EMBL:RID54097.1} PE=4
BnaA07g07310D	36.8263	85.4064	-1.21186	8.12186e-06	0.000212967	Down	Uncharacterized protein {ECO:0000313|EMBL:RID53335.1} OS=Brassica campestris (Field mustard) ORFNames=BRARA_G00736 {ECO:0000313|EMBL:RID53335.1} PE=4
BnaA07g07790D	4.94678	17.2169	-1.80123	0.00409371	0.0421696	Down	Uncharacterized protein {ECO:0000313|EMBL:RID52978.1} OS=Brassica campestris (Field mustard) {ECO:0000313|EMBL:RID52978.1} PE=3
BnaA08g25420D	11.5813	37.2452	-1.67749	5.50089e-05	0.00113367	Down	Uncharacterized protein {ECO:0000313|EMBL:RID52106.1} OS=Brassica campestris (Field mustard) {ECO:0000313|EMBL:RID52106.1} PE=4
BnaA08g23020D	10.9343	28.8281	-1.40195	0.00206392	0.0245634	Down	Uncharacterized protein {ECO:0000313|EMBL:RID51820.1} OS=Brassica campestris (Field mustard) ORFNames=BRARA_H02460 {ECO:0000313|EMBL:RID51820.1} PE=4
BnaA08g19450D	5.98382	19.5953	-1.70772	0.0042893	0.043744	Down	Uncharacterized protein {ECO:0000313|EMBL:RID51451.1} OS=Brassica campestris (Field mustard) {ECO:0000313|EMBL:RID51451.1} PE=3
BnaA08g19280D	622.053	304.318	1.03095	3.2755e-12	2.53388e-10	Up	Uncharacterized protein {ECO:0000313|EMBL:RID51435.1} OS=Brassica campestris (Field mustard) {ECO:0000313|EMBL:RID51435.1} PE=4
BnaA08g17200D	22.5899	8.50995	1.41139	0.00319982	0.0348254	Up	Uncharacterized protein {ECO:0000313|EMBL:RID51188.1} OS=Brassica campestris (Field mustard) ORFNames=BRARA_H01872 {ECO:0000313|EMBL:RID51188.1} PE=4
BnaA08g16740D	297.674	67.3326	2.14714	3.64142e-30	1.2977e-27	Up	Uncharacterized protein {ECO:0000313|EMBL:RID51136.1} OS=Brassica campestris (Field mustard) ORFNames=BRARA_H01824 {ECO:0000313|EMBL:RID51136.1} PE=3
BnaA08g10860D	381.832	863.417	-1.17739	1.21e-15	1.4704e-13	Down	Uncharacterized protein {ECO:0000313|EMBL:RID50432.1} OS=Brassica campestris (Field mustard) {ECO:0000313|EMBL:RID50432.1} PE=3
BnaA09g48920D	2512.42	1254.02	1.00307	7.47288e-10	4.32513e-08	Up	Uncharacterized protein {ECO:0000313|EMBL:RID48828.1} OS=Brassica campestris (Field mustard) {ECO:0000313|EMBL:RID48828.1} PE=4
BnaA09g43450D	388.559	179.792	1.11218	5.37702e-11	3.59038e-09	Up	Uncharacterized protein {ECO:0000313|EMBL:RID48129.1} OS=Brassica campestris (Field mustard) {ECO:0000313|EMBL:RID48129.1} PE=4
novel427	450.242	206.115	1.12851	2.39675e-12	1.9052e-10	Up	Uncharacterized protein {ECO:0000313|EMBL:RID48058.1} OS=Brassica campestris (Field mustard) ORFNames=BRARA_I04604 {ECO:0000313|EMBL:RID48058.1} PE=4
BnaA09g33170D	8.94565	25.9505	-1.52734	0.00171446	0.0211422	Down	Uncharacterized protein {ECO:0000313|EMBL:RID46944.1} OS=Brassica campestris (Field mustard) ORFNames=BRARA_I03580 {ECO:0000313|EMBL:RID46944.1} PE=3
BnaA09g29380D	25.6705	9.18602	1.49269	0.00172718	0.0212742	Up	Uncharacterized protein {ECO:0000313|EMBL:RID46497.1} OS=Brassica campestris (Field mustard) {ECO:0000313|EMBL:RID46497.1} PE=4
BnaA09g27350D	608.207	197.437	1.62372	7.01042e-26	1.84423e-23	Up	Uncharacterized protein {ECO:0000313|EMBL:RID46278.1} OS=Brassica campestris (Field mustard) {ECO:0000313|EMBL:RID46278.1} PE=3;BnaA09g27350D protein {ECO:0000313|EMBL:CDY34109.1} BnaC05g21780D protein {ECO:0000313|EMBL:CDY30802.1} OS=Brassica napus (Rape) GSBRNA2T00056047001 {ECO:0000313|EMBL:CDY34109.1} PE=3
BnaC05g21780D	485.044	229.108	1.08272	1.10097e-09	6.12624e-08	Up	Uncharacterized protein {ECO:0000313|EMBL:RID46278.1} OS=Brassica campestris (Field mustard) {ECO:0000313|EMBL:RID46278.1} PE=3;BnaA09g27350D protein {ECO:0000313|EMBL:CDY34109.1} BnaC05g21780D protein {ECO:0000313|EMBL:CDY30802.1} OS=Brassica napus (Rape) GSBRNA2T00056047001 {ECO:0000313|EMBL:CDY34109.1} PE=3
BnaA09g19500D	51.1406	11.5737	2.14285	1.2376e-08	5.6971e-07	Up	Uncharacterized protein {ECO:0000313|EMBL:RID45421.1} OS=Brassica campestris (Field mustard) {ECO:0000313|EMBL:RID45421.1} PE=4
BnaC09g13550D	15.8439	44.3942	-1.48624	4.53161e-05	0.000961399	Down	Uncharacterized protein {ECO:0000313|EMBL:RID44676.1} OS=Brassica campestris (Field mustard) ORFNames=BRARA_I01456 {ECO:0000313|EMBL:RID44676.1} PE=4;Uncharacterized protein {ECO:0000313|EMBL:VDD29558.1} OS=Brassica oleracea (Wild cabbage) ORFNames=BOLC9T54881H {ECO:0000313|EMBL:VDD29558.1} PE=4
BnaA10g27420D	868.522	306.717	1.50301	8.6058e-13	7.35715e-11	Up	Uncharacterized protein {ECO:0000313|EMBL:RID43076.1} OS=Brassica campestris (Field mustard) ORFNames=BRARA_J02910 {ECO:0000313|EMBL:RID43076.1} PE=4;Uncharacterized protein {ECO:0000313|EnsemblPlants:Bra009620.1-P} OS=Brassica rapa subsp. pekinensis (Chinese cabbage) (Brassica pekinensis) PE=4
novel473	885.989	190.355	2.22046	4.63962e-43	3.27011e-40	Up	Uncharacterized protein {ECO:0000313|EMBL:RID42992.1} OS=Brassica campestris (Field mustard) ORFNames=BRARA_J02833 {ECO:0000313|EMBL:RID42992.1} PE=4
BnaA10g24680D	4.21652	26.2849	-2.65689	5.85315e-06	0.000159625	Down	Uncharacterized protein {ECO:0000313|EMBL:RID42768.1} OS=Brassica campestris (Field mustard) ORFNames=BRARA_J02629 {ECO:0000313|EMBL:RID42768.1} PE=4
BnaA10g18500D	103.15	253.683	-1.29612	1.62646e-09	8.75831e-08	Down	Uncharacterized protein {ECO:0000313|EMBL:RID42016.1} OS=Brassica campestris (Field mustard) ORFNames=BRARA_J01934 {ECO:0000313|EMBL:RID42016.1} PE=4
BnaA10g12200D	47.2612	22.4843	1.07789	0.00188354	0.022841	Up	Uncharacterized protein {ECO:0000313|EMBL:RID41323.1} OS=Brassica campestris (Field mustard) {ECO:0000313|EMBL:RID41323.1} PE=4
BnaA10g00360D	17.0065	58.3305	-1.77732	2.63497e-07	9.45401e-06	Down	Uncharacterized protein {ECO:0000313|EMBL:RID39958.1} OS=Brassica campestris (Field mustard) ORFNames=BRARA_J00034 {ECO:0000313|EMBL:RID39958.1} PE=3
BnaA07g35640D	30.4153	5.06875	2.58234	5.11079e-07	1.75242e-05	Up	Uncharacterized protein {ECO:0000313|EMBL:JAD22074.1} OS=Arundo donax (Giant reed) (Donax arundinaceus) PE=4;Uncharacterized protein {ECO:0000313|EnsemblPlants:Bra035183.1-P} OS=Brassica rapa subsp. pekinensis (Chinese cabbage) (Brassica pekinensis) PE=4
BnaC01g38460D	89.7453	32.6735	1.46406	1.67788e-07	6.29048e-06	Up	Uncharacterized protein {ECO:0000313|EMBL:ABB83614.1} OS=Brassica oleracea (Wild cabbage) ORFNames=BOLC1T05205H {ECO:0000313|EMBL:VDD52816.1} PE=2
BnaUnng02650D	43.8655	11.4007	1.93583	3.97276e-05	0.000855424	Up	BnaUnng02650D protein {ECO:0000313|EMBL:CDY67966.1} OS=Brassica napus (Rape) ORFNames=GSBRNA2T00068342001 {ECO:0000313|EMBL:CDY67966.1} PE=4
BnaUnng00870D	104.084	49.6579	1.06558	0.000111031	0.00208697	Up	BnaUnng00870D protein {ECO:0000313|EMBL:CDY63600.1} OS=Brassica napus (Rape) ORFNames=GSBRNA2T00039454001 {ECO:0000313|EMBL:CDY63600.1} PE=4
BnaUnng00290D	2.18553	13.77	-2.62177	0.00157362	0.0197431	Down	BnaUnng00290D protein {ECO:0000313|EMBL:CDY27679.1} OS=Brassica napus (Rape) ORFNames=GSBRNA2T00038456001 {ECO:0000313|EMBL:CDY27679.1} PE=4
BnaCnng67370D	16.1366	3.90635	2.03728	0.00146213	0.0186018	Up	BnaCnng67370D protein {ECO:0000313|EMBL:CDY70240.1} OS=Brassica napus (Rape) ORFNames=GSBRNA2T00097395001 {ECO:0000313|EMBL:CDY70240.1} PE=4
BnaCnng66530D	27.0442	7.65494	1.82426	0.000143742	0.00260816	Up	BnaCnng66530D protein {ECO:0000313|EMBL:CDY70054.1} OS=Brassica napus (Rape) ORFNames=GSBRNA2T00096021001 {ECO:0000313|EMBL:CDY70054.1} PE=4
BnaCnng65550D	21.1613	43.4996	-1.03851	0.00316742	0.0345583	Down	BnaCnng65550D protein {ECO:0000313|EMBL:CDY69825.1} Fragment OS=Brassica napus (Rape) ORFNames=GSBRNA2T00092805001 {ECO:0000313|EMBL:CDY69825.1} PE=4
BnaCnng62710D	27.7959	8.15585	1.76619	0.000162985	0.00290579	Up	BnaCnng62710D protein {ECO:0000313|EMBL:CDY69264.1} Fragment OS=Brassica napus (Rape) ORFNames=GSBRNA2T00086115001 {ECO:0000313|EMBL:CDY69264.1} PE=4
BnaA01g01140D	26.4008	3.70042	2.8404	1.30587e-06	4.12532e-05	Up	BnaCnng53530D protein {ECO:0000313|EMBL:CDY67098.1} OS=Brassica napus (Rape) ORFNames=GSBRNA2T00058820001 {ECO:0000313|EMBL:CDY67098.1} PE=3
BnaCnng51750D	55.9611	12.0351	2.22637	2.72401e-09	1.41403e-07	Up	BnaCnng51750D protein {ECO:0000313|EMBL:CDY66639.1} OS=Brassica napus (Rape) ORFNames=GSBRNA2T00055479001 {ECO:0000313|EMBL:CDY66639.1} PE=3
BnaCnng49720D	144.926	53.9372	1.42743	2.20779e-09	1.1632e-07	Up	BnaCnng49720D protein {ECO:0000313|EMBL:CDY66163.1} OS=Brassica napus (Rape) ORFNames=GSBRNA2T00052201001 {ECO:0000313|EMBL:CDY66163.1} PE=3
BnaCnng46830D	38.0046	12.5505	1.61564	0.000780096	0.0111151	Up	BnaCnng46830D protein {ECO:0000313|EMBL:CDY65382.1} OS=Brassica napus (Rape) ORFNames=GSBRNA2T00045722001 {ECO:0000313|EMBL:CDY65382.1} PE=4
BnaCnng44890D	5.35089	23.6877	-2.15981	0.000114878	0.00214581	Down	BnaCnng44890D protein {ECO:0000313|EMBL:CDY64783.1} OS=Brassica napus (Rape) ORFNames=GSBRNA2T00042725001 {ECO:0000313|EMBL:CDY64783.1} PE=4
BnaCnng43250D	100.629	41.5591	1.27348	4.07635e-06	0.000115334	Up	BnaCnng43250D protein {ECO:0000313|EMBL:CDY64140.1} OS=Brassica napus (Rape) ORFNames=GSBRNA2T00040918001 {ECO:0000313|EMBL:CDY64140.1} PE=3
BnaA10g16430D	11.6044	41.0399	-1.81788	2.84368e-05	0.000638308	Down	BnaCnng41740D protein {ECO:0000313|EMBL:CDY63248.1} OS=Brassica napus (Rape) ORFNames=GSBRNA2T00038072001 {ECO:0000313|EMBL:CDY63248.1} PE=3
BnaCnng41740D	16.1789	41.5145	-1.35775	0.000237192	0.004008	Down	BnaCnng41740D protein {ECO:0000313|EMBL:CDY63248.1} OS=Brassica napus (Rape) ORFNames=GSBRNA2T00038072001 {ECO:0000313|EMBL:CDY63248.1} PE=3
BnaCnng41650D	21.3204	60.7181	-1.51579	3.8003e-06	0.000108297	Down	BnaCnng41650D protein {ECO:0000313|EMBL:CDY63226.1} OS=Brassica napus (Rape) ORFNames=GSBRNA2T00038050001 {ECO:0000313|EMBL:CDY63226.1} PE=4
BnaCnng38850D	5992.26	2564.2	1.22457	4.40585e-16	5.61206e-14	Up	BnaCnng38850D protein {ECO:0000313|EMBL:CDY61962.1} Fragment OS=Brassica napus (Rape) ORFNames=GSBRNA2T00034635001 {ECO:0000313|EMBL:CDY61962.1} PE=4
BnaCnng38100D	16.1685	0.266514	5.73167	1.08842e-05	0.000275731	Up	BnaCnng38100D protein {ECO:0000313|EMBL:CDY61587.1} OS=Brassica napus (Rape) ORFNames=GSBRNA2T00034033001 {ECO:0000313|EMBL:CDY61587.1} PE=4
BnaCnng36500D	29.2096	9.49195	1.63161	0.000302505	0.00493292	Up	BnaCnng36500D protein {ECO:0000313|EMBL:CDY60580.1} OS=Brassica napus (Rape) ORFNames=GSBRNA2T00029822001 {ECO:0000313|EMBL:CDY60580.1} PE=4
BnaCnng36200D	39.875	13.992	1.50423	7.87893e-05	0.00155699	Up	BnaCnng36200D protein {ECO:0000313|EMBL:CDY60380.1} OS=Brassica napus (Rape) ORFNames=GSBRNA2T00028545001 {ECO:0000313|EMBL:CDY60380.1} PE=4
BnaCnng35860D	9.79469	29.9816	-1.61245	0.000468631	0.00719437	Down	BnaCnng35860D protein {ECO:0000313|EMBL:CDY60208.1} OS=Brassica napus (Rape) ORFNames=GSBRNA2T00028295001 {ECO:0000313|EMBL:CDY60208.1} PE=4
BnaCnng35810D	70.453	32.8416	1.10214	7.11555e-05	0.00142387	Up	BnaCnng35810D protein {ECO:0000313|EMBL:CDY60199.1} OS=Brassica napus (Rape) ORFNames=GSBRNA2T00028289001 {ECO:0000313|EMBL:CDY60199.1} PE=3
BnaCnng34530D	15.6077	42.6683	-1.46118	0.000445075	0.00688469	Down	BnaCnng34530D protein {ECO:0000313|EMBL:CDY59231.1} OS=Brassica napus (Rape) ORFNames=GSBRNA2T00025746001 {ECO:0000313|EMBL:CDY59231.1} PE=3
BnaCnng33450D	31.6329	12.9136	1.28793	0.00152364	0.0192531	Up	BnaCnng33450D protein {ECO:0000313|EMBL:CDY58618.1} OS=Brassica napus (Rape) ORFNames=GSBRNA2T00024900001 {ECO:0000313|EMBL:CDY58618.1} PE=4
BnaCnng33440D	44.5193	21.0854	1.08614	0.00213474	0.025264	Up	BnaCnng33440D protein {ECO:0000313|EMBL:CDY58617.1} OS=Brassica napus (Rape) ORFNames=GSBRNA2T00024899001 {ECO:0000313|EMBL:CDY58617.1} PE=3
BnaCnng33070D	280.205	117.647	1.25338	6.30135e-13	5.52099e-11	Up	BnaCnng33070D protein {ECO:0000313|EMBL:CDY58354.1} OS=Brassica napus (Rape) ORFNames=GSBRNA2T00023485001 {ECO:0000313|EMBL:CDY58354.1} PE=3
BnaCnng29490D	2.92468	15.1887	-2.34727	0.00150249	0.0190238	Down	BnaCnng29490D protein {ECO:0000313|EMBL:CDY55867.1} OS=Brassica napus (Rape) ORFNames=GSBRNA2T00017414001 {ECO:0000313|EMBL:CDY55867.1} PE=4
BnaCnng29300D	62.7427	145.229	-1.21251	1.89982e-06	5.76663e-05	Down	BnaCnng29300D protein {ECO:0000313|EMBL:CDY55841.1} OS=Brassica napus (Rape) ORFNames=GSBRNA2T00017387001 {ECO:0000313|EMBL:CDY55841.1} PE=4
BnaCnng27190D	73.573	15.1727	2.27402	1.17567e-11	8.7123e-10	Up	BnaCnng27190D protein {ECO:0000313|EMBL:CDY54537.1} OS=Brassica napus (Rape) ORFNames=GSBRNA2T00014276001 {ECO:0000313|EMBL:CDY54537.1} PE=3
BnaCnng26840D	15.6634	39.3502	-1.3195	0.000638601	0.00936841	Down	BnaCnng26840D protein {ECO:0000313|EMBL:CDY54338.1} OS=Brassica napus (Rape) ORFNames=GSBRNA2T00013901001 {ECO:0000313|EMBL:CDY54338.1} PE=3
BnaCnng26020D	5.29962	21.2643	-2.00641	0.000401585	0.00630547	Down	BnaCnng26020D protein {ECO:0000313|EMBL:CDY54019.1} OS=Brassica napus (Rape) ORFNames=GSBRNA2T00011989001 {ECO:0000313|EMBL:CDY54019.1} PE=4
BnaCnng23930D	120.782	47.1358	1.35935	2.46922e-08	1.07874e-06	Up	BnaCnng23930D protein {ECO:0000313|EMBL:CDY52965.1} OS=Brassica napus (Rape) ORFNames=GSBRNA2T00008235001 {ECO:0000313|EMBL:CDY52965.1} PE=3
BnaCnng58060D	53.7044	11.1962	2.25305	5.31224e-08	2.20246e-06	Up	BnaCnng21700D protein {ECO:0000313|EMBL:CDY52060.1} BnaCnng58060D protein {ECO:0000313|EMBL:CDY68211.1} OS=Brassica napus (Rape) GSBRNA2T00072017001 {ECO:0000313|EMBL:CDY68211.1} PE=4
BnaCnng21640D	24.878	50.5296	-1.02022	0.00295537	0.0327403	Down	BnaCnng21640D protein {ECO:0000313|EMBL:CDY52048.1} OS=Brassica napus (Rape) ORFNames=GSBRNA2T00004759001 {ECO:0000313|EMBL:CDY52048.1} PE=4
novel1534	3.47737	16.4636	-2.26977	0.00146639	0.0186262	Down	BnaCnng19190D protein {ECO:0000313|EMBL:CDY50387.1} OS=Brassica napus (Rape) ORFNames=GSBRNA2T00096609001 {ECO:0000313|EMBL:CDY50387.1} PE=3
BnaCnng19090D	87.273	191.69	-1.13598	7.20628e-09	3.49056e-07	Down	BnaCnng19090D protein {ECO:0000313|EMBL:CDY50377.1} OS=Brassica napus (Rape) ORFNames=GSBRNA2T00096596001 {ECO:0000313|EMBL:CDY50377.1} PE=4
BnaCnng16200D	23.7755	8.10403	1.54301	0.00136531	0.0176533	Up	BnaCnng16200D protein {ECO:0000313|EMBL:CDY48358.1} OS=Brassica napus (Rape) ORFNames=GSBRNA2T00089340001 {ECO:0000313|EMBL:CDY48358.1} PE=4
BnaCnng14680D	90.5995	35.1892	1.36078	3.14438e-05	0.000699372	Up	BnaCnng14680D protein {ECO:0000313|EMBL:CDY47331.1} OS=Brassica napus (Rape) ORFNames=GSBRNA2T00087183001 {ECO:0000313|EMBL:CDY47331.1} PE=4
BnaCnng13700D	8.42415	40.7136	-2.28886	5.54848e-07	1.89227e-05	Down	BnaCnng13700D protein {ECO:0000313|EMBL:CDY46219.1} OS=Brassica napus (Rape) ORFNames=GSBRNA2T00083526001 {ECO:0000313|EMBL:CDY46219.1} PE=4
BnaCnng13090D	16.0727	3.7953	2.11167	0.00156558	0.0196811	Up	BnaCnng13090D protein {ECO:0000313|EMBL:CDY45550.1} OS=Brassica napus (Rape) ORFNames=GSBRNA2T00082251001 {ECO:0000313|EMBL:CDY45550.1} PE=3
BnaA04g06350D	515.048	226.496	1.18311	1.07298e-10	6.95943e-09	Up	BnaCnng13060D protein {ECO:0000313|EMBL:CDY45547.1} OS=Brassica napus (Rape) ORFNames=GSBRNA2T00082248001 {ECO:0000313|EMBL:CDY45547.1} PE=4
BnaC09g26910D	1657.65	781.639	1.08455	2.29205e-11	1.61909e-09	Up	BnaCnng13060D protein {ECO:0000313|EMBL:CDY45547.1} OS=Brassica napus (Rape) ORFNames=GSBRNA2T00082248001 {ECO:0000313|EMBL:CDY45547.1} PE=4
BnaCnng10670D	37.2542	16.051	1.20946	0.00400536	0.0414751	Up	BnaCnng10670D protein {ECO:0000313|EMBL:CDY41431.1} OS=Brassica napus (Rape) ORFNames=GSBRNA2T00073024001 {ECO:0000313|EMBL:CDY41431.1} PE=3
BnaCnng09300D	13.1109	33.3528	-1.34186	0.00176518	0.0216521	Down	BnaCnng09300D protein {ECO:0000313|EMBL:CDY39561.1} OS=Brassica napus (Rape) ORFNames=GSBRNA2T00068109001 {ECO:0000313|EMBL:CDY39561.1} PE=4
BnaCnng08710D	35.1466	13.7613	1.35182	0.000895454	0.0125115	Up	BnaCnng08710D protein {ECO:0000313|EMBL:CDY38010.1} OS=Brassica napus (Rape) ORFNames=GSBRNA2T00065066001 {ECO:0000313|EMBL:CDY38010.1} PE=4
BnaCnng08610D	34.3941	13.1062	1.3952	0.00124689	0.0164029	Up	BnaCnng08610D protein {ECO:0000313|EMBL:CDY38000.1} OS=Brassica napus (Rape) ORFNames=GSBRNA2T00065054001 {ECO:0000313|EMBL:CDY38000.1} PE=4
BnaC09g54320D	39.1424	15.6663	1.31114	0.000903979	0.0126029	Up	BnaC09g54320D protein {ECO:0000313|EMBL:CDY66671.1} OS=Brassica napus (Rape) ORFNames=GSBRNA2T00055542001 {ECO:0000313|EMBL:CDY66671.1} PE=3
BnaC09g53260D	63.3288	28.3007	1.16609	0.0001313	0.00241241	Up	BnaC09g53260D protein {ECO:0000313|EMBL:CDY65054.1} OS=Brassica napus (Rape) ORFNames=GSBRNA2T00044099001 {ECO:0000313|EMBL:CDY65054.1} PE=4
BnaC09g52480D	39.7518	13.8021	1.52174	0.000274393	0.00452335	Up	BnaC09g52480D protein {ECO:0000313|EMBL:CDY58630.1} OS=Brassica napus (Rape) ORFNames=GSBRNA2T00024910001 {ECO:0000313|EMBL:CDY58630.1} PE=3
BnaC09g40820D	8.34986	25.4087	-1.61119	0.0010111	0.0138372	Down	BnaC09g40820D protein {ECO:0000313|EMBL:CDY16955.1} OS=Brassica napus (Rape) ORFNames=GSBRNA2T00094885001 {ECO:0000313|EMBL:CDY16955.1} PE=4
BnaC09g38470D	135.47	418.716	-1.63032	2.89362e-20	5.27453e-18	Down	BnaC09g38470D protein {ECO:0000313|EMBL:CDY13979.1} OS=Brassica napus (Rape) ORFNames=GSBRNA2T00078484001 {ECO:0000313|EMBL:CDY13979.1} PE=4
BnaC09g37860D	19.192	40.5076	-1.07788	0.00298195	0.0329269	Down	BnaC09g37860D protein {ECO:0000313|EMBL:CDY35854.1} OS=Brassica napus (Rape) ORFNames=GSBRNA2T00059388001 {ECO:0000313|EMBL:CDY35854.1} PE=4
BnaC09g36590D	30.9434	63.2731	-1.03235	0.000578184	0.00857729	Down	BnaC09g36590D protein {ECO:0000313|EMBL:CDY16614.1} OS=Brassica napus (Rape) ORFNames=GSBRNA2T00094437001 {ECO:0000313|EMBL:CDY16614.1} PE=4
BnaC09g36350D	9.22347	24.3317	-1.41414	0.00406707	0.041936	Down	BnaC09g36350D protein {ECO:0000313|EMBL:CDY26948.1} OS=Brassica napus (Rape) ORFNames=GSBRNA2T00036697001 {ECO:0000313|EMBL:CDY26948.1} PE=4
BnaC09g33710D	15.0713	1.70272	3.14964	8.03134e-05	0.00158021	Up	BnaC09g33710D protein {ECO:0000313|EMBL:CDY43872.1} OS=Brassica napus (Rape) ORFNames=GSBRNA2T00077431001 {ECO:0000313|EMBL:CDY43872.1} PE=4
BnaC09g33650D	30.0238	74.1795	-1.30182	6.75389e-06	0.000180699	Down	BnaC09g33650D protein {ECO:0000313|EMBL:CDY43878.1} OS=Brassica napus (Rape) ORFNames=GSBRNA2T00077439001 {ECO:0000313|EMBL:CDY43878.1} PE=4
BnaC09g29260D	19.0004	6.17421	1.61179	0.00295506	0.0327403	Up	BnaC09g29260D protein {ECO:0000313|EMBL:CDY19670.1} BnaCnng13070D protein {ECO:0000313|EMBL:CDY45548.1} BnaUnng00860D protein {ECO:0000313|EMBL:CDY63598.1} OS=Brassica napus (Rape) {ECO:0000313|EMBL:CDY45548.1} PE=4
BnaC09g28360D	5.32786	21.2359	-2.00707	0.000575502	0.00854951	Down	BnaC09g28360D protein {ECO:0000313|EMBL:CDY31908.1} OS=Brassica napus (Rape) ORFNames=GSBRNA2T00050658001 {ECO:0000313|EMBL:CDY31908.1} PE=4
BnaC09g18860D	63.0198	9.21461	2.76366	1.86455e-12	1.50096e-10	Up	BnaC09g18860D protein {ECO:0000313|EMBL:CDY23132.1} OS=Brassica napus (Rape) ORFNames=GSBRNA2T00021648001 {ECO:0000313|EMBL:CDY23132.1} PE=3
BnaC09g15100D	37.2429	6.73935	2.46047	5.70407e-08	2.34651e-06	Up	BnaC09g15100D protein {ECO:0000313|EMBL:CDY30896.1} OS=Brassica napus (Rape) ORFNames=GSBRNA2T00046401001 {ECO:0000313|EMBL:CDY30896.1} PE=4
BnaC09g12110D	20.3902	41.075	-1.01285	0.00491485	0.0488054	Down	BnaC09g12110D protein {ECO:0000313|EMBL:CDY08385.1} OS=Brassica napus (Rape) ORFNames=GSBRNA2T00000120001 {ECO:0000313|EMBL:CDY08385.1} PE=4
BnaC09g01090D	89.463	16.9431	2.41372	2.11168e-14	2.2364e-12	Up	BnaC09g01090D protein {ECO:0000313|EMBL:CDY22003.1} OS=Brassica napus (Rape) ORFNames=GSBRNA2T00018354001 {ECO:0000313|EMBL:CDY22003.1} PE=3
BnaC09g00470D	10.2605	26.2456	-1.36542	0.00410782	0.0422874	Down	BnaC09g00470D protein {ECO:0000313|EMBL:CDY21941.1} OS=Brassica napus (Rape) ORFNames=GSBRNA2T00018270001 {ECO:0000313|EMBL:CDY21941.1} PE=4
BnaC09g00140D	11.5442	1.40409	3.03734	0.00078603	0.0111846	Up	BnaC09g00140D protein {ECO:0000313|EMBL:CDY21908.1} OS=Brassica napus (Rape) ORFNames=GSBRNA2T00018233001 {ECO:0000313|EMBL:CDY21908.1} PE=4
BnaC08g49480D	47.2999	9.93739	2.25604	1.15759e-08	5.35988e-07	Up	BnaC08g49480D protein {ECO:0000313|EMBL:CDY58995.1} OS=Brassica napus (Rape) ORFNames=GSBRNA2T00025437001 {ECO:0000313|EMBL:CDY58995.1} PE=4
BnaC08g47040D	30.5854	10.8654	1.50021	0.000549618	0.0082344	Up	BnaC08g47040D protein {ECO:0000313|EMBL:CDY43697.1} OS=Brassica napus (Rape) ORFNames=GSBRNA2T00077156001 {ECO:0000313|EMBL:CDY43697.1} PE=4
BnaC08g46150D	68.2079	28.971	1.23373	7.73902e-05	0.00153316	Up	BnaC08g46150D protein {ECO:0000313|EMBL:CDY55729.1} OS=Brassica napus (Rape) ORFNames=GSBRNA2T00017233001 {ECO:0000313|EMBL:CDY55729.1} PE=4
BnaC08g45070D	36.6628	15.6215	1.24334	0.00244534	0.0281748	Up	BnaC08g45070D protein {ECO:0000313|EMBL:CDY09944.1} OS=Brassica napus (Rape) ORFNames=GSBRNA2T00031715001 {ECO:0000313|EMBL:CDY09944.1} PE=4
BnaC08g42050D	204.133	77.1784	1.40785	7.78669e-10	4.45795e-08	Up	BnaC08g42050D protein {ECO:0000313|EMBL:CDY34646.1} OS=Brassica napus (Rape) ORFNames=GSBRNA2T00057103001 {ECO:0000313|EMBL:CDY34646.1} PE=4
BnaC08g40680D	27.6816	6.20121	2.15393	7.55131e-05	0.00150066	Up	BnaC08g40680D protein {ECO:0000313|EMBL:CDY16055.1} OS=Brassica napus (Rape) ORFNames=GSBRNA2T00090453001 {ECO:0000313|EMBL:CDY16055.1} PE=3
BnaC08g40320D	36.7565	15.3923	1.25864	0.00110827	0.0149168	Up	BnaC08g40320D protein {ECO:0000313|EMBL:CDY16091.1} OS=Brassica napus (Rape) ORFNames=GSBRNA2T00090501001 {ECO:0000313|EMBL:CDY16091.1} PE=4
BnaC08g14250D	5.25357	18.3452	-1.79985	0.00238361	0.0276358	Down	BnaC08g14250D protein {ECO:0000313|EMBL:CDY20633.1} OS=Brassica napus (Rape) ORFNames=GSBRNA2T00012813001 {ECO:0000313|EMBL:CDY20633.1} PE=4
BnaC08g13980D	8.69903	34.1948	-1.97898	9.86067e-05	0.00187977	Down	BnaC08g13980D protein {ECO:0000313|EMBL:CDY20660.1} OS=Brassica napus (Rape) ORFNames=GSBRNA2T00012845001 {ECO:0000313|EMBL:CDY20660.1} PE=3
BnaC07g50320D	16.661	96.3766	-2.53735	7.46162e-13	6.46613e-11	Down	BnaC07g50320D protein {ECO:0000313|EMBL:CDY56316.1} OS=Brassica napus (Rape) ORFNames=GSBRNA2T00019429001 {ECO:0000313|EMBL:CDY56316.1} PE=4
BnaC07g50020D	30.3707	4.18527	2.84283	1.5741e-07	5.95773e-06	Up	BnaC07g50020D protein {ECO:0000313|EMBL:CDY63360.1} OS=Brassica napus (Rape) ORFNames=GSBRNA2T00039221001 {ECO:0000313|EMBL:CDY63360.1} PE=3
BnaC07g49920D	12.8324	34.3406	-1.41906	0.000691182	0.0100515	Down	BnaC07g49920D protein {ECO:0000313|EMBL:CDY56937.1} OS=Brassica napus (Rape) ORFNames=GSBRNA2T00020290001 {ECO:0000313|EMBL:CDY56937.1} PE=4
BnaC07g30980D	7.19615	22.2479	-1.63318	0.00199711	0.0239479	Down	BnaC07g30980D protein {ECO:0000313|EMBL:CDY23089.1} OS=Brassica napus (Rape) ORFNames=GSBRNA2T00021566001 {ECO:0000313|EMBL:CDY23089.1} PE=4
BnaC07g18470D	21.5989	44.852	-1.05842	0.00189661	0.0229686	Down	BnaC07g18470D protein {ECO:0000313|EMBL:CDY38973.1} OS=Brassica napus (Rape) ORFNames=GSBRNA2T00067031001 {ECO:0000313|EMBL:CDY38973.1} PE=4
BnaC07g18200D	20.628	43.3011	-1.06503	0.00228944	0.0267862	Down	BnaC07g18200D protein {ECO:0000313|EMBL:CDY50771.1} OS=Brassica napus (Rape) ORFNames=GSBRNA2T00097467001 {ECO:0000313|EMBL:CDY50771.1} PE=3
BnaC07g17120D	16.078	2.58984	2.65356	0.000242253	0.00407971	Up	BnaC07g17120D protein {ECO:0000313|EMBL:CDY54913.1} OS=Brassica napus (Rape) ORFNames=GSBRNA2T00014812001 {ECO:0000313|EMBL:CDY54913.1} PE=3
BnaC07g16240D	3.35704	14.2066	-2.06831	0.00337063	0.0362606	Down	BnaC07g16240D protein {ECO:0000313|EMBL:CDY12809.1} OS=Brassica napus (Rape) ORFNames=GSBRNA2T00070439001 {ECO:0000313|EMBL:CDY12809.1} PE=4
BnaC07g16030D	82.2431	15.9932	2.37004	8.73384e-14	8.54973e-12	Up	BnaC07g16030D protein {ECO:0000313|EMBL:CDY12830.1} OS=Brassica napus (Rape) ORFNames=GSBRNA2T00070464001 {ECO:0000313|EMBL:CDY12830.1} PE=4
BnaC07g06560D	4.92743	19.2002	-1.96687	0.00106619	0.0144329	Down	BnaC07g06560D protein {ECO:0000313|EMBL:CDY20807.1} OS=Brassica napus (Rape) ORFNames=GSBRNA2T00013060001 {ECO:0000313|EMBL:CDY20807.1} PE=4
BnaC06g43790D	86.8533	216.441	-1.317	1.87672e-11	1.34592e-09	Down	BnaC06g43790D protein {ECO:0000313|EMBL:CDY71842.1} Fragment OS=Brassica napus (Rape) ORFNames=GSBRNA2T00020680001 {ECO:0000313|EMBL:CDY71842.1} PE=4
BnaC06g42900D	14.6954	1.68666	3.11675	9.15287e-05	0.0017669	Up	BnaC06g42900D protein {ECO:0000313|EMBL:CDY52010.1} OS=Brassica napus (Rape) ORFNames=GSBRNA2T00004712001 {ECO:0000313|EMBL:CDY52010.1} PE=4
BnaC06g41090D	19.6548	5.34767	1.87274	0.00131562	0.0171648	Up	BnaC06g41090D protein {ECO:0000313|EMBL:CDY72166.1} Fragment OS=Brassica napus (Rape) ORFNames=GSBRNA2T00025393001 {ECO:0000313|EMBL:CDY72166.1} PE=4
BnaA02g15230D	280.706	122.135	1.20023	3.65503e-09	1.85588e-07	Up	BnaC06g31980D protein {ECO:0000313|EMBL:CDY11541.1} OS=Brassica napus (Rape) ORFNames=GSBRNA2T00049630001 {ECO:0000313|EMBL:CDY11541.1} PE=4;Bet_v_1 domain-containing protein {ECO:0000259|SMART:SM01037} OS=Brassica oleracea (Wild cabbage) ORFNames=BOLC2T08877H {ECO:0000313|EMBL:VDD22706.1} PE=4
BnaC06g31970D	184.117	77.3768	1.24896	6.2501e-10	3.65746e-08	Up	BnaC06g31970D protein {ECO:0000313|EMBL:CDY11542.1} OS=Brassica napus (Rape) ORFNames=GSBRNA2T00049632001 {ECO:0000313|EMBL:CDY11542.1} PE=3
BnaC06g31190D	10.9201	28.0899	-1.36384	0.0028621	0.031874	Down	BnaC06g31190D protein {ECO:0000313|EMBL:CDY11620.1} OS=Brassica napus (Rape) ORFNames=GSBRNA2T00049743001 {ECO:0000313|EMBL:CDY11620.1} PE=4
BnaC06g30970D	19.1816	4.00634	2.27101	0.000158029	0.00283657	Up	BnaC06g30970D protein {ECO:0000313|EMBL:CDY11642.1} OS=Brassica napus (Rape) ORFNames=GSBRNA2T00049779001 {ECO:0000313|EMBL:CDY11642.1} PE=4
BnaC06g39020D	20.8932	6.93422	1.60347	0.00277224	0.0311027	Up	BnaC06g30820D protein {ECO:0000313|EMBL:CDY11657.1} OS=Brassica napus (Rape) ORFNames=GSBRNA2T00049802001 {ECO:0000313|EMBL:CDY11657.1} PE=4
BnaC06g30680D	19.2774	6.17056	1.63643	0.00426141	0.0435576	Up	BnaC06g30680D protein {ECO:0000313|EMBL:CDY40930.1} OS=Brassica napus (Rape) ORFNames=GSBRNA2T00071983001 {ECO:0000313|EMBL:CDY40930.1} PE=4
BnaC06g26950D	40.424	18.9337	1.0927	0.00196107	0.0235842	Up	BnaC06g26950D protein {ECO:0000313|EMBL:CDY39296.1} OS=Brassica napus (Rape) ORFNames=GSBRNA2T00067543001 {ECO:0000313|EMBL:CDY39296.1} PE=4
BnaC06g23920D	71.6779	35.0016	1.02962	0.00203525	0.0243165	Up	BnaC06g23920D protein {ECO:0000313|EMBL:CDY11140.1} OS=Brassica napus (Rape) ORFNames=GSBRNA2T00049133001 {ECO:0000313|EMBL:CDY11140.1} PE=4
BnaC06g23830D	126.952	61.2214	1.05143	5.91732e-06	0.00016096	Up	BnaC06g23830D protein {ECO:0000313|EMBL:CDY11131.1} OS=Brassica napus (Rape) ORFNames=GSBRNA2T00049119001 {ECO:0000313|EMBL:CDY11131.1} PE=4
BnaC06g23700D	26.7476	3.36968	2.97716	1.77571e-06	5.44158e-05	Up	BnaC06g23700D protein {ECO:0000313|EMBL:CDY11118.1} OS=Brassica napus (Rape) ORFNames=GSBRNA2T00049102001 {ECO:0000313|EMBL:CDY11118.1} PE=3
BnaC06g15890D	42.3071	101.845	-1.26199	9.13527e-07	2.99013e-05	Down	BnaC06g15890D protein {ECO:0000313|EMBL:CDY32011.1} OS=Brassica napus (Rape) ORFNames=GSBRNA2T00050840001 {ECO:0000313|EMBL:CDY32011.1} PE=4
BnaC06g14680D	703.69	146.814	2.26045	0.000119177	0.00222088	Up	BnaC06g14680D protein {ECO:0000313|EMBL:CDY07596.1} Fragment OS=Brassica napus (Rape) ORFNames=GSBRNA2T00124692001 {ECO:0000313|EMBL:CDY07596.1} PE=3
BnaC06g12940D	167.99	433.786	-1.36817	3.24929e-11	2.24038e-09	Down	BnaC06g12940D protein {ECO:0000313|EMBL:CDY11686.1} OS=Brassica napus (Rape) ORFNames=GSBRNA2T00049854001 {ECO:0000313|EMBL:CDY11686.1} PE=4
BnaC06g12460D	4.15636	24.6057	-2.57328	5.43584e-05	0.00112392	Down	BnaC06g12460D protein {ECO:0000313|EMBL:CDY49072.1} OS=Brassica napus (Rape) ORFNames=GSBRNA2T00092293001 {ECO:0000313|EMBL:CDY49072.1} PE=4
BnaC06g12140D	3.022	15.9363	-2.39734	0.000738893	0.0106279	Down	BnaC06g12140D protein {ECO:0000313|EMBL:CDY26998.1} OS=Brassica napus (Rape) ORFNames=GSBRNA2T00036782001 {ECO:0000313|EMBL:CDY26998.1} PE=3
BnaC06g10100D	17.4106	44.8752	-1.36672	0.000130855	0.00240598	Down	BnaC06g10100D protein {ECO:0000313|EMBL:CDY50512.1} OS=Brassica napus (Rape) ORFNames=GSBRNA2T00096918001 {ECO:0000313|EMBL:CDY50512.1} PE=4
BnaC06g06830D	12.3064	1.94953	2.64764	0.000980103	0.0134746	Up	BnaC06g06830D protein {ECO:0000313|EMBL:CDY36630.1} Epithiospecifier protein {ECO:0000313|EMBL:AEH76907.1} OS=Brassica napus (Rape) ORFNames=GSBRNA2T00062364001 {ECO:0000313|EMBL:CDY36630.1} PE=2
BnaC06g05650D	10.2286	1.96923	2.36949	0.0045459	0.0458303	Up	BnaC06g05650D protein {ECO:0000313|EMBL:CDY26059.1} OS=Brassica napus (Rape) ORFNames=GSBRNA2T00033604001 {ECO:0000313|EMBL:CDY26059.1} PE=3
BnaC06g02630D	19.224	43.0704	-1.16225	0.000973965	0.0134193	Down	BnaC06g02630D protein {ECO:0000313|EMBL:CDY28082.1} OS=Brassica napus (Rape) ORFNames=GSBRNA2T00039035001 {ECO:0000313|EMBL:CDY28082.1} PE=4
BnaC06g02510D	14.6264	4.18162	1.79691	0.00496983	0.0492129	Up	BnaC06g02510D protein {ECO:0000313|EMBL:CDY48087.1} OS=Brassica napus (Rape) ORFNames=GSBRNA2T00088775001 {ECO:0000313|EMBL:CDY48087.1} PE=4
BnaC06g01010D	16.3877	36.7932	-1.17352	0.00353596	0.037521	Down	BnaC06g01010D protein {ECO:0000313|EMBL:CDY12575.1} OS=Brassica napus (Rape) ORFNames=GSBRNA2T00061991001 {ECO:0000313|EMBL:CDY12575.1} PE=4
BnaC06g00260D	597.202	268.485	1.15418	1.71961e-13	1.62809e-11	Up	BnaC06g00260D protein {ECO:0000313|EMBL:CDY17093.1} OS=Brassica napus (Rape) ORFNames=GSBRNA2T00095123001 {ECO:0000313|EMBL:CDY17093.1} PE=3
BnaC05g50350D	21.11	46.1056	-1.12616	0.0012297	0.016197	Down	BnaC05g50350D protein {ECO:0000313|EMBL:CDY66581.1} OS=Brassica napus (Rape) ORFNames=GSBRNA2T00054602001 {ECO:0000313|EMBL:CDY66581.1} PE=4
BnaC05g50270D	5.21642	32.1283	-2.61061	8.942e-07	2.93292e-05	Down	BnaC05g50270D protein {ECO:0000313|EMBL:CDY55151.1} OS=Brassica napus (Rape) ORFNames=GSBRNA2T00016447001 {ECO:0000313|EMBL:CDY55151.1} PE=3
BnaC05g48370D	20.1637	57.0916	-1.49358	1.18191e-05	0.000296807	Down	BnaC05g48370D protein {ECO:0000313|EMBL:CDY43244.1} OS=Brassica napus (Rape) ORFNames=GSBRNA2T00076274001 {ECO:0000313|EMBL:CDY43244.1} PE=3
BnaC05g47720D	181.044	69.6471	1.38076	4.04973e-11	2.76822e-09	Up	BnaC05g47720D protein {ECO:0000313|EMBL:CDY64905.1} OS=Brassica napus (Rape) ORFNames=GSBRNA2T00043838001 {ECO:0000313|EMBL:CDY64905.1} PE=4
BnaC05g47290D	18.8607	41.4975	-1.13591	0.00382692	0.0399402	Down	BnaC05g47290D protein {ECO:0000313|EMBL:CDY42922.1} OS=Brassica napus (Rape) ORFNames=GSBRNA2T00075659001 {ECO:0000313|EMBL:CDY42922.1} PE=4
BnaC05g44620D	15.1367	60.227	-1.99631	2.25167e-08	9.90517e-07	Down	BnaC05g44620D protein {ECO:0000313|EMBL:CDY28060.1} OS=Brassica napus (Rape) ORFNames=GSBRNA2T00039002001 {ECO:0000313|EMBL:CDY28060.1} PE=4
BnaC05g40920D	1.92478	10.8406	-2.51128	0.0042477	0.0434454	Down	BnaC05g40920D protein {ECO:0000313|EMBL:CDY42127.1} OS=Brassica napus (Rape) ORFNames=GSBRNA2T00074305001 {ECO:0000313|EMBL:CDY42127.1} PE=4
BnaC05g37650D	127.64	44.7626	1.51665	1.73372e-08	7.79975e-07	Up	BnaC05g37650D protein {ECO:0000313|EMBL:CDY30097.1} OS=Brassica napus (Rape) ORFNames=GSBRNA2T00044655001 {ECO:0000313|EMBL:CDY30097.1} PE=4
BnaC05g36760D	10.9343	28.1703	-1.36974	0.00312531	0.0341459	Down	BnaC05g36760D protein {ECO:0000313|EMBL:CDY43101.1} OS=Brassica napus (Rape) ORFNames=GSBRNA2T00076064001 {ECO:0000313|EMBL:CDY43101.1} PE=3
BnaC05g36750D	7.21917	21.4234	-1.57114	0.00359693	0.038066	Down	BnaC05g36750D protein {ECO:0000313|EMBL:CDY43102.1} OS=Brassica napus (Rape) ORFNames=GSBRNA2T00076067001 {ECO:0000313|EMBL:CDY43102.1} PE=3
BnaC05g32390D	6.43398	21.8908	-1.77131	0.00196157	0.0235842	Down	BnaC05g32390D protein {ECO:0000313|EMBL:CDY24555.1} OS=Brassica napus (Rape) ORFNames=GSBRNA2T00026878001 {ECO:0000313|EMBL:CDY24555.1} PE=3
BnaC05g31850D	16.1685	4.22104	1.93456	0.00183188	0.0223554	Up	BnaC05g31850D protein {ECO:0000313|EMBL:CDY29805.1} OS=Brassica napus (Rape) ORFNames=GSBRNA2T00043695001 {ECO:0000313|EMBL:CDY29805.1} PE=3
BnaC05g13810D	13.1198	32.2064	-1.29095	0.00223966	0.0262704	Down	BnaC05g13810D protein {ECO:0000313|EMBL:CDY19180.1} OS=Brassica napus (Rape) ORFNames=GSBRNA2T00006473001 {ECO:0000313|EMBL:CDY19180.1} PE=4
BnaC05g13520D	3.78939	17.3616	-2.19771	0.000869691	0.0121999	Down	BnaC05g13520D protein {ECO:0000313|EMBL:CDY48298.1} OS=Brassica napus (Rape) ORFNames=GSBRNA2T00089258001 {ECO:0000313|EMBL:CDY48298.1} PE=4
BnaC05g11500D	17.5971	4.97752	1.80729	0.00305548	0.0335679	Up	BnaC05g11500D protein {ECO:0000313|EMBL:CDY39621.1} OS=Brassica napus (Rape) ORFNames=GSBRNA2T00068186001 {ECO:0000313|EMBL:CDY39621.1} PE=3
BnaC05g11320D	4.18828	20.1057	-2.27563	0.000390323	0.00615608	Down	BnaC05g11320D protein {ECO:0000313|EMBL:CDY39603.1} OS=Brassica napus (Rape) ORFNames=GSBRNA2T00068163001 {ECO:0000313|EMBL:CDY39603.1} PE=4
BnaC05g10390D	29.3158	64.5567	-1.14622	0.00016807	0.00298469	Down	BnaC05g10390D protein {ECO:0000313|EMBL:CDY39340.1} OS=Brassica napus (Rape) ORFNames=GSBRNA2T00067769001 {ECO:0000313|EMBL:CDY39340.1} PE=3
BnaC05g09770D	3.39418	22.8066	-2.75256	4.91579e-05	0.00103079	Down	BnaC05g09770D protein {ECO:0000313|EMBL:CDY30043.1} OS=Brassica napus (Rape) ORFNames=GSBRNA2T00044581001 {ECO:0000313|EMBL:CDY30043.1} PE=3
BnaC05g08790D	38.8751	78.1939	-1.0102	0.000357932	0.00569906	Down	BnaC05g08790D protein {ECO:0000313|EMBL:CDY19370.1} OS=Brassica napus (Rape) ORFNames=GSBRNA2T00008906001 {ECO:0000313|EMBL:CDY19370.1} PE=4
BnaC05g07890D	30.1865	12.6558	1.2497	0.00250846	0.0287535	Up	BnaC05g07890D protein {ECO:0000313|EMBL:CDY37985.1} OS=Brassica napus (Rape) ORFNames=GSBRNA2T00065032001 {ECO:0000313|EMBL:CDY37985.1} PE=3
BnaC05g04870D	145.461	56.4717	1.36343	4.85744e-09	2.42619e-07	Up	BnaC05g04870D protein {ECO:0000313|EMBL:CDY10244.1} OS=Brassica napus (Rape) ORFNames=GSBRNA2T00032068001 {ECO:0000313|EMBL:CDY10244.1} PE=4
BnaC05g04860D	515.825	230.091	1.1653	6.21447e-10	3.64333e-08	Up	BnaC05g04860D protein {ECO:0000313|EMBL:CDY10243.1} OS=Brassica napus (Rape) ORFNames=GSBRNA2T00032067001 {ECO:0000313|EMBL:CDY10243.1} PE=4
BnaC05g02440D	75.1908	22.8882	1.71438	1.27509e-08	5.8274e-07	Up	BnaC05g02440D protein {ECO:0000313|EMBL:CDY18221.1} OS=Brassica napus (Rape) ORFNames=GSBRNA2T00002750001 {ECO:0000313|EMBL:CDY18221.1} PE=3
BnaC05g01920D	5.62576	18.2415	-1.69487	0.00396319	0.0410786	Down	BnaC05g01920D protein {ECO:0000313|EMBL:CDY18169.1} OS=Brassica napus (Rape) ORFNames=GSBRNA2T00002693001 {ECO:0000313|EMBL:CDY18169.1} PE=4
BnaC05g01520D	38.5052	17.585	1.13615	0.0028465	0.0317467	Up	BnaC05g01520D protein {ECO:0000313|EMBL:CDY18129.1} OS=Brassica napus (Rape) ORFNames=GSBRNA2T00002650001 {ECO:0000313|EMBL:CDY18129.1} PE=4
BnaC05g01450D	7660.13	2988.43	1.35816	8.47195e-16	1.04963e-13	Up	BnaC05g01450D protein {ECO:0000313|EMBL:CDY15266.1} Late embryogenesis abundant group 3 {ECO:0000313|EMBL:ALH47212.1} OS=Brassica napus (Rape) ORFNames=GSBRNA2T00085468001 {ECO:0000313|EMBL:CDY15266.1} PE=2
BnaC05g00910D	43.7891	12.9814	1.75556	5.82713e-06	0.000159148	Up	BnaC05g00910D protein {ECO:0000313|EMBL:CDY15212.1} OS=Brassica napus (Rape) ORFNames=GSBRNA2T00085404001 {ECO:0000313|EMBL:CDY15212.1} PE=4
BnaC05g00840D	8.64776	32.164	-1.88936	4.5103e-05	0.000957518	Down	BnaC05g00840D protein {ECO:0000313|EMBL:CDY15205.1} OS=Brassica napus (Rape) ORFNames=GSBRNA2T00085393001 {ECO:0000313|EMBL:CDY15205.1} PE=4
BnaC05g00450D	15.0022	39.3182	-1.38779	0.000381398	0.00603031	Down	BnaC05g00450D protein {ECO:0000313|EMBL:CDY15166.1} sn-glycerol-3-phosphate acyltransferase 4 isoform C2 {ECO:0000313|EMBL:AFH02722.1} OS=Brassica napus (Rape) ORFNames=GSBRNA2T00085343001 {ECO:0000313|EMBL:CDY15166.1} PE=2
BnaC05g00440D	130.224	374.632	-1.52251	1.45633e-17	2.05291e-15	Down	BnaC05g00440D protein {ECO:0000313|EMBL:CDY15165.1} OS=Brassica napus (Rape) ORFNames=GSBRNA2T00085342001 {ECO:0000313|EMBL:CDY15165.1} PE=3
BnaC05g00300D	44.6345	93.2958	-1.06189	9.49615e-05	0.00182318	Down	BnaC05g00300D protein {ECO:0000313|EMBL:CDY15151.1} OS=Brassica napus (Rape) ORFNames=GSBRNA2T00085322001 {ECO:0000313|EMBL:CDY15151.1} PE=4
BnaC04g53380D	16.6275	4.46419	1.88589	0.00383079	0.0399413	Up	BnaC04g53380D protein {ECO:0000313|EMBL:CDY61527.1} OS=Brassica napus (Rape) ORFNames=GSBRNA2T00033990001 {ECO:0000313|EMBL:CDY61527.1} PE=4
BnaC04g52570D	289.727	133.114	1.12447	1.78247e-10	1.12395e-08	Up	BnaC04g52570D protein {ECO:0000313|EMBL:CDY50820.1} OS=Brassica napus (Rape) ORFNames=GSBRNA2T00097544001 {ECO:0000313|EMBL:CDY50820.1} PE=4
BnaC04g52160D	145.66	59.5337	1.29481	2.24063e-08	9.87029e-07	Up	BnaC04g52160D protein {ECO:0000313|EMBL:CDY56879.1} OS=Brassica napus (Rape) ORFNames=GSBRNA2T00020221001 {ECO:0000313|EMBL:CDY56879.1} PE=4
BnaC04g52040D	50.1036	10.0609	2.30614	3.68518e-09	1.86714e-07	Up	BnaC04g52040D protein {ECO:0000313|EMBL:CDY66252.1} OS=Brassica napus (Rape) ORFNames=GSBRNA2T00052383001 {ECO:0000313|EMBL:CDY66252.1} PE=4
BnaC04g52000D	7.24742	23.1671	-1.68634	0.00132575	0.0172614	Down	BnaC04g52000D protein {ECO:0000313|EMBL:CDY55382.1} OS=Brassica napus (Rape) ORFNames=GSBRNA2T00016788001 {ECO:0000313|EMBL:CDY55382.1} PE=4
BnaC04g51330D	31.2926	63.4491	-1.02033	0.000648984	0.00949876	Down	BnaC04g51330D protein {ECO:0000313|EMBL:CDY27492.1} OS=Brassica napus (Rape) ORFNames=GSBRNA2T00038155001 {ECO:0000313|EMBL:CDY27492.1} PE=4
BnaC04g50970D	30.2503	2.20363	3.74794	1.2528e-08	5.75038e-07	Up	BnaC04g50970D protein {ECO:0000313|EMBL:CDY27308.1} OS=Brassica napus (Rape) ORFNames=GSBRNA2T00037243001 {ECO:0000313|EMBL:CDY27308.1} PE=4
BnaC04g50740D	142.864	59.311	1.27331	4.10739e-08	1.73237e-06	Up	BnaC04g50740D protein {ECO:0000313|EMBL:CDY27331.1} OS=Brassica napus (Rape) ORFNames=GSBRNA2T00037268001 {ECO:0000313|EMBL:CDY27331.1} PE=3
BnaC04g48880D	41.7218	14.1438	1.56195	3.89133e-05	0.000839031	Up	BnaC04g48880D protein {ECO:0000313|EMBL:CDY23360.1} OS=Brassica napus (Rape) ORFNames=GSBRNA2T00021959001 {ECO:0000313|EMBL:CDY23360.1} PE=4
BnaC04g48840D	240.42	64.5569	1.89375	5.84674e-19	9.22592e-17	Up	BnaC04g48840D protein {ECO:0000313|EMBL:CDY23356.1} OS=Brassica napus (Rape) ORFNames=GSBRNA2T00021955001 {ECO:0000313|EMBL:CDY23356.1} PE=4
BnaC04g48490D	3.48627	19.1213	-2.48253	0.000333228	0.00535682	Down	BnaC04g48490D protein {ECO:0000313|EMBL:CDY14852.1} OS=Brassica napus (Rape) ORFNames=GSBRNA2T00084739001 {ECO:0000313|EMBL:CDY14852.1} PE=4
BnaC04g48220D	3.46325	16.2241	-2.25087	0.00120585	0.0159557	Down	BnaC04g48220D protein {ECO:0000313|EMBL:CDY14825.1} OS=Brassica napus (Rape) ORFNames=GSBRNA2T00084702001 {ECO:0000313|EMBL:CDY14825.1} PE=3
BnaC04g40340D	196.645	75.2809	1.38842	1.09553e-11	8.15658e-10	Up	BnaC04g40340D protein {ECO:0000313|EMBL:CDY50145.1} OS=Brassica napus (Rape) ORFNames=GSBRNA2T00095976001 {ECO:0000313|EMBL:CDY50145.1} PE=4
BnaC04g36640D	28.4438	58.2861	-1.03848	0.000782253	0.0111409	Down	BnaC04g36640D protein {ECO:0000313|EMBL:CDY20292.1} OS=Brassica napus (Rape) ORFNames=GSBRNA2T00012213001 {ECO:0000313|EMBL:CDY20292.1} PE=3
BnaC04g32810D	39.6498	18.6137	1.09807	0.0031723	0.0345997	Up	BnaC04g32810D protein {ECO:0000313|EMBL:CDY36373.1} OS=Brassica napus (Rape) ORFNames=GSBRNA2T00060416001 {ECO:0000313|EMBL:CDY36373.1} PE=4
BnaC04g32650D	83.2163	37.9695	1.13365	2.21107e-05	0.000511886	Up	BnaC04g32650D protein {ECO:0000313|EMBL:CDY36357.1} OS=Brassica napus (Rape) ORFNames=GSBRNA2T00060385001 {ECO:0000313|EMBL:CDY36357.1} PE=4
BnaC04g31670D	148.625	47.3878	1.64715	4.48275e-13	4.03919e-11	Up	BnaC04g31670D protein {ECO:0000313|EMBL:CDY30256.1} OS=Brassica napus (Rape) ORFNames=GSBRNA2T00044892001 {ECO:0000313|EMBL:CDY30256.1} PE=4
BnaC04g24950D	1.14848	9.73146	-3.09514	0.00363329	0.0383612	Down	BnaC04g24950D protein {ECO:0000313|EMBL:CDY50449.1} OS=Brassica napus (Rape) ORFNames=GSBRNA2T00096729001 {ECO:0000313|EMBL:CDY50449.1} PE=4
BnaC04g22150D	3.64081	16.0634	-2.11051	0.00310265	0.0339685	Down	BnaC04g22150D protein {ECO:0000313|EMBL:CDY42691.1} OS=Brassica napus (Rape) ORFNames=GSBRNA2T00075215001 {ECO:0000313|EMBL:CDY42691.1} PE=4
BnaC04g15350D	194.346	59.4893	1.70908	1.34434e-16	1.76923e-14	Up	BnaC04g15350D protein {ECO:0000313|EMBL:CDY15789.1} OS=Brassica napus (Rape) ORFNames=GSBRNA2T00090076001 {ECO:0000313|EMBL:CDY15789.1} PE=4
BnaC04g11580D	12.0723	1.95318	2.61488	0.00149124	0.0189115	Up	BnaC04g11580D protein {ECO:0000313|EMBL:CDY19441.1} OS=Brassica napus (Rape) ORFNames=GSBRNA2T00009008001 {ECO:0000313|EMBL:CDY19441.1} PE=4
BnaC04g08350D	58.9749	124.628	-1.07619	2.96498e-06	8.61174e-05	Down	BnaC04g08350D protein {ECO:0000313|EMBL:CDY33204.1} OS=Brassica napus (Rape) ORFNames=GSBRNA2T00053937001 {ECO:0000313|EMBL:CDY33204.1} PE=4
BnaC04g00980D	10.782	28.5813	-1.39848	0.00289445	0.0321778	Down	BnaC04g00980D protein {ECO:0000313|EMBL:CDY42020.1} OS=Brassica napus (Rape) ORFNames=GSBRNA2T00074033001 {ECO:0000313|EMBL:CDY42020.1} PE=3
BnaC03g76360D	121.512	52.9238	1.19691	3.95193e-07	1.38501e-05	Up	BnaC03g76360D protein {ECO:0000313|EMBL:CDY63451.1} OS=Brassica napus (Rape) ORFNames=GSBRNA2T00039306001 {ECO:0000313|EMBL:CDY63451.1} PE=3
BnaC03g76260D	314.336	124.557	1.33465	1.80942e-14	1.94541e-12	Up	BnaC03g76260D protein {ECO:0000313|EMBL:CDY56636.1} Dehydration stress-induced protein {ECO:0000313|EMBL:AAK01359.1} OS=Brassica napus (Rape) ORFNames=GSBRNA2T00019864001 {ECO:0000313|EMBL:CDY56636.1} PE=2
BnaC03g74760D	6.41463	33.0747	-2.36842	8.35084e-06	0.000217636	Down	BnaC03g74760D protein {ECO:0000313|EMBL:CDY61348.1} OS=Brassica napus (Rape) ORFNames=GSBRNA2T00033738001 {ECO:0000313|EMBL:CDY61348.1} PE=4
BnaC03g73840D	26.9817	9.8031	1.45004	0.00161801	0.0201251	Up	BnaC03g73840D protein {ECO:0000313|EMBL:CDY61985.1} OS=Brassica napus (Rape) ORFNames=GSBRNA2T00034667001 {ECO:0000313|EMBL:CDY61985.1} PE=3
BnaC03g73580D	1.52434	14.0511	-3.21697	0.000490064	0.00747996	Down	BnaC03g73580D protein {ECO:0000313|EMBL:CDY51895.1} OS=Brassica napus (Rape) ORFNames=GSBRNA2T00004473001 {ECO:0000313|EMBL:CDY51895.1} PE=4
BnaC03g71960D	5.24467	18.9731	-1.84796	0.00172214	0.0212286	Down	BnaC03g71960D protein {ECO:0000313|EMBL:CDY65458.1} OS=Brassica napus (Rape) ORFNames=GSBRNA2T00046635001 {ECO:0000313|EMBL:CDY65458.1} PE=4
BnaC03g70780D	79.7573	28.8192	1.46884	2.02652e-07	7.44788e-06	Up	BnaC03g70780D protein {ECO:0000313|EMBL:CDY10536.1} OS=Brassica napus (Rape) ORFNames=GSBRNA2T00032490001 {ECO:0000313|EMBL:CDY10536.1} PE=3
BnaC03g69890D	17.34	55.0327	-1.66763	3.0241e-06	8.7514e-05	Down	BnaC03g69890D protein {ECO:0000313|EMBL:CDY25686.1} OS=Brassica napus (Rape) ORFNames=GSBRNA2T00033027001 {ECO:0000313|EMBL:CDY25686.1} PE=4
BnaC03g68960D	15.4026	4.52331	1.7692	0.00355971	0.0377351	Up	BnaC03g68960D protein {ECO:0000313|EMBL:CDY51196.1} OS=Brassica napus (Rape) ORFNames=GSBRNA2T00098411001 {ECO:0000313|EMBL:CDY51196.1} PE=3
BnaC03g61120D	31.3706	7.6463	2.01079	7.95263e-05	0.00156764	Up	BnaC03g61120D protein {ECO:0000313|EMBL:CDY52519.1} OS=Brassica napus (Rape) ORFNames=GSBRNA2T00007203001 {ECO:0000313|EMBL:CDY52519.1} PE=3
BnaC03g60420D	12.2224	34.3298	-1.50171	0.000415847	0.00650045	Down	BnaC03g60420D protein {ECO:0000313|EMBL:CDY12126.1} OS=Brassica napus (Rape) ORFNames=GSBRNA2T00061117001 {ECO:0000313|EMBL:CDY12126.1} PE=4
BnaC03g49500D	341.36	136.337	1.3218	2.94306e-13	2.71352e-11	Up	BnaC03g49500D protein {ECO:0000313|EMBL:CDY14509.1} OS=Brassica napus (Rape) ORFNames=GSBRNA2T00079216001 {ECO:0000313|EMBL:CDY14509.1} PE=4
BnaC03g49380D	25.6014	5.96828	2.10506	6.62832e-05	0.00133734	Up	BnaC03g49380D protein {ECO:0000313|EMBL:CDY14521.1} OS=Brassica napus (Rape) ORFNames=GSBRNA2T00079231001 {ECO:0000313|EMBL:CDY14521.1} PE=3
BnaC03g48430D	35.7981	12.8062	1.48799	0.000143977	0.00261093	Up	BnaC03g48430D protein {ECO:0000313|EMBL:CDY36484.1} OS=Brassica napus (Rape) ORFNames=GSBRNA2T00062145001 {ECO:0000313|EMBL:CDY36484.1} PE=3
BnaC03g44340D	2792.69	1159.6	1.26842	1.79704e-22	3.82529e-20	Up	BnaC03g44340D protein {ECO:0000313|EMBL:CDY15073.1} OS=Brassica napus (Rape) ORFNames=GSBRNA2T00085203001 {ECO:0000313|EMBL:CDY15073.1} PE=4
BnaC03g41610D	47.889	140.503	-1.55861	2.41508e-07	8.72426e-06	Down	BnaC03g41610D protein {ECO:0000313|EMBL:CDY36037.1} OS=Brassica napus (Rape) ORFNames=GSBRNA2T00059850001 {ECO:0000313|EMBL:CDY36037.1} PE=4
BnaC03g34730D	62.5266	25.9109	1.2757	2.46279e-05	0.000559544	Up	BnaC03g34730D protein {ECO:0000313|EMBL:CDY08050.1} Boron transporter {ECO:0000313|EMBL:ADF30186.1} OS=Brassica napus (Rape) ORFNames=GSBRNA2T00125304001 {ECO:0000313|EMBL:CDY08050.1} PE=2
BnaC03g29850D	24.421	3.65225	2.73592	2.50857e-06	7.4359e-05	Up	BnaC03g29850D protein {ECO:0000313|EMBL:CDY21301.1} OS=Brassica napus (Rape) ORFNames=GSBRNA2T00015633001 {ECO:0000313|EMBL:CDY21301.1} PE=4
BnaC03g26780D	92.0006	44.5791	1.042	0.00124453	0.0163845	Up	BnaC03g26780D protein {ECO:0000313|EMBL:CDY38519.1} OS=Brassica napus (Rape) ORFNames=GSBRNA2T00066156001 {ECO:0000313|EMBL:CDY38519.1} PE=4
BnaC03g23970D	28.3642	10.2754	1.47032	0.000852025	0.0119945	Up	BnaC03g23970D protein {ECO:0000313|EMBL:CDY42809.1} OS=Brassica napus (Rape) ORFNames=GSBRNA2T00075487001 {ECO:0000313|EMBL:CDY42809.1} PE=4
BnaC03g23770D	27.4943	7.46725	1.89358	7.17775e-05	0.00143451	Up	BnaC03g23770D protein {ECO:0000313|EMBL:CDY42829.1} Cold-regulated protein {ECO:0000313|EMBL:AAS16843.1} OS=Brassica napus (Rape) ORFNames=GSBRNA2T00075517001 {ECO:0000313|EMBL:CDY42829.1} PE=2
BnaC03g23710D	23.4747	82.9996	-1.81248	2.53024e-08	1.10387e-06	Down	BnaC03g23710D protein {ECO:0000313|EMBL:CDY22561.1} OS=Brassica napus (Rape) ORFNames=GSBRNA2T00019164001 {ECO:0000313|EMBL:CDY22561.1} PE=4
BnaC03g21850D	22.8083	59.7669	-1.38395	2.20228e-05	0.000510971	Down	BnaC03g21850D protein {ECO:0000313|EMBL:CDY14410.1} OS=Brassica napus (Rape) ORFNames=GSBRNA2T00079068001 {ECO:0000313|EMBL:CDY14410.1} PE=4
BnaC03g16920D	21.957	0.835303	4.6943	8.67869e-07	2.85541e-05	Up	BnaC03g16920D protein {ECO:0000313|EMBL:CDY23999.1} OS=Brassica napus (Rape) ORFNames=GSBRNA2T00024515001 {ECO:0000313|EMBL:CDY23999.1} PE=3
BnaC03g16650D	13.6829	2.72936	2.2918	0.00234449	0.027285	Up	BnaC03g16650D protein {ECO:0000313|EMBL:CDY24026.1} OS=Brassica napus (Rape) ORFNames=GSBRNA2T00024549001 {ECO:0000313|EMBL:CDY24026.1} PE=4
BnaC03g16290D	40.6291	85.1895	-1.07308	8.50749e-05	0.00165912	Down	BnaC03g16290D protein {ECO:0000313|EMBL:CDY45806.1} OS=Brassica napus (Rape) ORFNames=GSBRNA2T00082740001 {ECO:0000313|EMBL:CDY45806.1} PE=4
BnaC03g13980D	25.2538	59.9546	-1.24833	6.58863e-05	0.00133018	Down	BnaC03g13980D protein {ECO:0000313|EMBL:CDY11972.1} OS=Brassica napus (Rape) ORFNames=GSBRNA2T00060821001 {ECO:0000313|EMBL:CDY11972.1} PE=4
BnaC03g13560D	31.7747	5.87546	2.46513	3.22538e-06	9.29149e-05	Up	BnaC03g13560D protein {ECO:0000313|EMBL:CDY11930.1} OS=Brassica napus (Rape) ORFNames=GSBRNA2T00060776001 {ECO:0000313|EMBL:CDY11930.1} PE=3
BnaC03g13170D	15.6025	45.9179	-1.56348	2.50841e-05	0.000568281	Down	BnaC03g13170D protein {ECO:0000313|EMBL:CDY11891.1} OS=Brassica napus (Rape) ORFNames=GSBRNA2T00060728001 {ECO:0000313|EMBL:CDY11891.1} PE=3
BnaC02g48820D	858.698	264.847	1.69657	1.69177e-22	3.65019e-20	Up	BnaC02g48820D protein {ECO:0000313|EMBL:CDY63721.1} OS=Brassica napus (Rape) ORFNames=GSBRNA2T00039577001 {ECO:0000313|EMBL:CDY63721.1} PE=3
BnaC02g46490D	6.03877	21.5432	-1.8341	0.000819585	0.0115996	Down	BnaC02g46490D protein {ECO:0000313|EMBL:CDY66126.1} OS=Brassica napus (Rape) ORFNames=GSBRNA2T00052132001 {ECO:0000313|EMBL:CDY66126.1} PE=4
BnaC02g45710D	14.2416	37.4363	-1.3863	0.00117403	0.0156128	Down	BnaC02g45710D protein {ECO:0000313|EMBL:CDY51342.1} OS=Brassica napus (Rape) ORFNames=GSBRNA2T00003242001 {ECO:0000313|EMBL:CDY51342.1} PE=4
BnaC02g44900D	127.224	42.777	1.57006	2.6309e-10	1.61698e-08	Up	BnaC02g44900D protein {ECO:0000313|EMBL:CDY65325.1} OS=Brassica napus (Rape) ORFNames=GSBRNA2T00045614001 {ECO:0000313|EMBL:CDY65325.1} PE=4
BnaC03g49100D	124.693	48.8384	1.35685	1.7685e-08	7.93374e-07	Up	BnaC02g43600D protein {ECO:0000313|EMBL:CDY33977.1} OS=Brassica napus (Rape) ORFNames=GSBRNA2T00055818001 {ECO:0000313|EMBL:CDY33977.1} PE=4
BnaC02g42710D	40.6647	107.474	-1.40672	1.20181e-07	4.67704e-06	Down	BnaC02g42710D protein {ECO:0000313|EMBL:CDY39847.1} OS=Brassica napus (Rape) ORFNames=GSBRNA2T00068671001 {ECO:0000313|EMBL:CDY39847.1} PE=4
BnaC02g40310D	22.3061	3.77924	2.58614	1.4516e-05	0.00035525	Up	BnaC02g40310D protein {ECO:0000313|EMBL:CDY24977.1} OS=Brassica napus (Rape) ORFNames=GSBRNA2T00028780001 {ECO:0000313|EMBL:CDY24977.1} PE=4
BnaC02g36690D	16.2109	1.47197	3.50581	2.56895e-05	0.000580751	Up	BnaC02g36690D protein {ECO:0000313|EMBL:CDY28491.1} OS=Brassica napus (Rape) ORFNames=GSBRNA2T00040392001 {ECO:0000313|EMBL:CDY28491.1} PE=4
BnaC02g34550D	15.6627	2.47015	2.63273	0.000474714	0.00726666	Up	BnaC02g34550D protein {ECO:0000313|EMBL:CDY15836.1} OS=Brassica napus (Rape) ORFNames=GSBRNA2T00090172001 {ECO:0000313|EMBL:CDY15836.1} PE=4
BnaC02g25640D	0.790421	22.0517	-4.8671	2.39495e-05	0.000546085	Down	BnaC02g25640D protein {ECO:0000313|EMBL:CDY22260.1} OS=Brassica napus (Rape) ORFNames=GSBRNA2T00018703001 {ECO:0000313|EMBL:CDY22260.1} PE=4
BnaC02g25060D	14.7645	3.91511	1.90348	0.00345647	0.0369245	Up	BnaC02g25060D protein {ECO:0000313|EMBL:CDY14607.1} OS=Brassica napus (Rape) ORFNames=GSBRNA2T00084338001 {ECO:0000313|EMBL:CDY14607.1} PE=4
BnaC02g24840D	10.8793	0.28257	5.16098	0.000130296	0.00239849	Up	BnaC02g24840D protein {ECO:0000313|EMBL:CDY14629.1} OS=Brassica napus (Rape) ORFNames=GSBRNA2T00084376001 {ECO:0000313|EMBL:CDY14629.1} PE=4
BnaC02g24140D	27.2032	80.9383	-1.57274	1.57998e-07	5.97286e-06	Down	BnaC02g24140D protein {ECO:0000313|EMBL:CDY20402.1} OS=Brassica napus (Rape) ORFNames=GSBRNA2T00012445001 {ECO:0000313|EMBL:CDY20402.1} PE=4
BnaC02g03340D	32.4395	66.9048	-1.04321	0.000384772	0.00607837	Down	BnaC02g03340D protein {ECO:0000313|EMBL:CDY44343.1} OS=Brassica napus (Rape) ORFNames=GSBRNA2T00079997001 {ECO:0000313|EMBL:CDY44343.1} PE=4
BnaC02g00990D	40.8985	6.66783	2.59806	1.77157e-07	6.59496e-06	Up	BnaC02g00990D protein {ECO:0000313|EMBL:CDY44788.1} OS=Brassica napus (Rape) ORFNames=GSBRNA2T00080792001 {ECO:0000313|EMBL:CDY44788.1} PE=4
BnaC01g44910D	48.0762	18.4475	1.3758	9.10203e-05	0.00176017	Up	BnaC01g44910D protein {ECO:0000313|EMBL:CDY67305.1} OS=Brassica napus (Rape) ORFNames=GSBRNA2T00060615001 {ECO:0000313|EMBL:CDY67305.1} PE=4
BnaC01g44100D	19.9809	50.2826	-1.32739	0.000289946	0.00475502	Down	BnaC01g44100D protein {ECO:0000313|EMBL:CDY52725.1} OS=Brassica napus (Rape) ORFNames=GSBRNA2T00007663001 {ECO:0000313|EMBL:CDY52725.1} PE=3
BnaC01g40960D	14.2029	3.60043	1.96627	0.00340275	0.0365105	Up	BnaC01g40960D protein {ECO:0000313|EMBL:CDY61679.1} OS=Brassica napus (Rape) ORFNames=GSBRNA2T00034215001 {ECO:0000313|EMBL:CDY61679.1} PE=4
BnaC01g39760D	101.364	48.6415	1.06178	8.85555e-05	0.00171892	Up	BnaC01g39760D protein {ECO:0000313|EMBL:CDY22125.1} OS=Brassica napus (Rape) ORFNames=GSBRNA2T00018514001 {ECO:0000313|EMBL:CDY22125.1} PE=3
BnaC01g37160D	287.974	133.103	1.11301	4.92444e-09	2.45579e-07	Up	BnaC01g37160D protein {ECO:0000313|EMBL:CDY33243.1} OS=Brassica napus (Rape) ORFNames=GSBRNA2T00054005001 {ECO:0000313|EMBL:CDY33243.1} PE=4
BnaC01g36420D	15.0781	4.00634	1.9215	0.00326169	0.0353076	Up	BnaC01g36420D protein {ECO:0000313|EMBL:CDY32323.1} OS=Brassica napus (Rape) ORFNames=GSBRNA2T00051823001 {ECO:0000313|EMBL:CDY32323.1} PE=4
BnaC01g35670D	2.7152	13.5787	-2.34959	0.00241762	0.0279445	Down	BnaC01g35670D protein {ECO:0000313|EMBL:CDY21881.1} OS=Brassica napus (Rape) ORFNames=GSBRNA2T00018190001 {ECO:0000313|EMBL:CDY21881.1} PE=4
BnaC01g35360D	20.7572	4.61089	2.1865	0.000143014	0.00259887	Up	BnaC01g35360D protein {ECO:0000313|EMBL:CDY28366.1} OS=Brassica napus (Rape) ORFNames=GSBRNA2T00040172001 {ECO:0000313|EMBL:CDY28366.1} PE=3
BnaC01g27050D	656.228	256.247	1.35573	2.7799e-16	3.55525e-14	Up	BnaC01g27050D protein {ECO:0000313|EMBL:CDY17581.1} OS=Brassica napus (Rape) ORFNames=GSBRNA2T00001771001 {ECO:0000313|EMBL:CDY17581.1} PE=3
BnaC01g21940D	14.5892	33.9704	-1.21215	0.00240708	0.0278531	Down	BnaC01g21940D protein {ECO:0000313|EMBL:CDY34439.1} OS=Brassica napus (Rape) ORFNames=GSBRNA2T00056527001 {ECO:0000313|EMBL:CDY34439.1} PE=4
BnaC01g20800D	29.4704	72.3693	-1.29723	5.77821e-06	0.000158311	Down	BnaC01g20800D protein {ECO:0000313|EMBL:CDY18988.1} OS=Brassica napus (Rape) ORFNames=GSBRNA2T00006224001 {ECO:0000313|EMBL:CDY18988.1} PE=4
BnaC01g20260D	0.39521	13.627	-5.07384	0.00014029	0.00255722	Down	BnaC01g20260D protein {ECO:0000313|EMBL:CDY19042.1} OS=Brassica napus (Rape) ORFNames=GSBRNA2T00006306001 {ECO:0000313|EMBL:CDY19042.1} PE=4
BnaC01g19450D	409.108	45.0732	3.18345	1.25316e-53	1.32489e-50	Up	BnaC01g19450D protein {ECO:0000313|EMBL:CDY29293.1} OS=Brassica napus (Rape) ORFNames=GSBRNA2T00042245001 {ECO:0000313|EMBL:CDY29293.1} PE=4
BnaC01g10100D	42.8769	12.4462	1.78199	3.21412e-05	0.000711576	Up	BnaC01g10100D protein {ECO:0000313|EMBL:CDY38401.1} OS=Brassica napus (Rape) ORFNames=GSBRNA2T00065829001 {ECO:0000313|EMBL:CDY38401.1} PE=4
BnaAnng41980D	33.9262	15.4354	1.14289	0.00464481	0.0465264	Up	BnaAnng41980D protein {ECO:0000313|EMBL:CDY72671.1} OS=Brassica napus (Rape) ORFNames=GSBRNA2T00034427001 {ECO:0000313|EMBL:CDY72671.1} PE=4
BnaAnng40580D	96.157	37.9643	1.34634	1.91939e-07	7.07053e-06	Up	BnaAnng40580D protein {ECO:0000313|EMBL:CDY72302.1} OS=Brassica napus (Rape) ORFNames=GSBRNA2T00027433001 {ECO:0000313|EMBL:CDY72302.1} PE=3
BnaA10g20750D	13.2632	46.9592	-1.82749	1.72417e-06	5.29897e-05	Down	BnaAnng39810D protein {ECO:0000313|EMBL:CDY72078.1} Fragment OS=Brassica napus (Rape) ORFNames=GSBRNA2T00023550001 {ECO:0000313|EMBL:CDY72078.1} PE=3
BnaAnng38970D	35.5166	98.6802	-1.46775	2.04867e-06	6.17659e-05	Down	BnaAnng38970D protein {ECO:0000313|EMBL:CDY71845.1} OS=Brassica napus (Rape) ORFNames=GSBRNA2T00020806001 {ECO:0000313|EMBL:CDY71845.1} PE=3
BnaAnng37080D	11.8361	1.66696	2.80391	0.000875517	0.0122708	Up	BnaAnng37080D protein {ECO:0000313|EMBL:CDY71354.1} OS=Brassica napus (Rape) ORFNames=GSBRNA2T00014359001 {ECO:0000313|EMBL:CDY71354.1} PE=4
BnaAnng35480D	17.6609	3.40544	2.37927	0.000200685	0.00346496	Up	BnaAnng35480D protein {ECO:0000313|EMBL:CDY70889.1} Fragment OS=Brassica napus (Rape) ORFNames=GSBRNA2T00008185001 {ECO:0000313|EMBL:CDY70889.1} PE=4
BnaAnng33730D	7.16423	23.2569	-1.69686	0.000909099	0.0126617	Down	BnaAnng33730D protein {ECO:0000313|EMBL:CDY70449.1} Fragment OS=Brassica napus (Rape) ORFNames=GSBRNA2T00003444001 {ECO:0000313|EMBL:CDY70449.1} PE=4
BnaAnng33070D	9.09791	24.5611	-1.44099	0.00428137	0.0437053	Down	BnaAnng33070D protein {ECO:0000313|EMBL:CDY70242.1} OS=Brassica napus (Rape) ORFNames=GSBRNA2T00097603001 {ECO:0000313|EMBL:CDY70242.1} PE=3
BnaAnng31180D	26.9869	11.4451	1.24176	0.00495578	0.0491195	Up	BnaAnng31180D protein {ECO:0000313|EMBL:CDY69677.1} OS=Brassica napus (Rape) ORFNames=GSBRNA2T00091480001 {ECO:0000313|EMBL:CDY69677.1} PE=4
BnaAnng29690D	45.4777	12.7164	1.83866	4.48337e-06	0.000125729	Up	BnaAnng29690D protein {ECO:0000313|EMBL:CDY69214.1} OS=Brassica napus (Rape) ORFNames=GSBRNA2T00084211001 {ECO:0000313|EMBL:CDY69214.1} PE=4
BnaAnng29350D	28.9831	12.225	1.25002	0.00292966	0.0325123	Up	BnaAnng29350D protein {ECO:0000313|EMBL:CDY69115.1} OS=Brassica napus (Rape) ORFNames=GSBRNA2T00083441001 {ECO:0000313|EMBL:CDY69115.1} PE=4
BnaAnng28300D	20.0997	1.68301	3.56679	7.17059e-06	0.000190797	Up	BnaAnng28300D protein {ECO:0000313|EMBL:CDY68763.1} OS=Brassica napus (Rape) ORFNames=GSBRNA2T00077599001 {ECO:0000313|EMBL:CDY68763.1} PE=4
BnaAnng22520D	10.8778	1.11422	3.27258	0.000981056	0.0134819	Up	BnaAnng22520D protein {ECO:0000313|EMBL:CDY66600.1} OS=Brassica napus (Rape) ORFNames=GSBRNA2T00054630001 {ECO:0000313|EMBL:CDY66600.1} PE=3
BnaAnng22050D	9.12093	34.1705	-1.9125	2.01339e-05	0.000473028	Down	BnaAnng22050D protein {ECO:0000313|EMBL:CDY66294.1} OS=Brassica napus (Rape) ORFNames=GSBRNA2T00053330001 {ECO:0000313|EMBL:CDY66294.1} PE=4
BnaAnng21980D	37.7941	6.32967	2.59201	7.85595e-08	3.16202e-06	Up	BnaAnng21980D protein {ECO:0000313|EMBL:CDY66277.1} BnaAnng21990D protein {ECO:0000313|EMBL:CDY66278.1} BnaCnng33890D protein {ECO:0000313|EMBL:CDY58863.1} OS=Brassica napus (Rape) {ECO:0000313|EMBL:CDY66278.1} PE=4
BnaAnng21280D	74.4935	24.0542	1.62988	7.12095e-08	2.89558e-06	Up	BnaAnng21280D protein {ECO:0000313|EMBL:CDY65883.1} OS=Brassica napus (Rape) ORFNames=GSBRNA2T00050942001 {ECO:0000313|EMBL:CDY65883.1} PE=4
BnaAnng21000D	52.4785	24.4193	1.1057	0.000392057	0.00617422	Up	BnaAnng21000D protein {ECO:0000313|EMBL:CDY65747.1} OS=Brassica napus (Rape) ORFNames=GSBRNA2T00048155001 {ECO:0000313|EMBL:CDY65747.1} PE=4
BnaAnng20940D	38.9004	87.871	-1.16841	2.99361e-05	0.000669594	Down	BnaAnng20940D protein {ECO:0000313|EMBL:CDY65711.1} OS=Brassica napus (Rape) ORFNames=GSBRNA2T00048061001 {ECO:0000313|EMBL:CDY65711.1} PE=4
BnaAnng20610D	258.177	47.8259	2.43267	3.90176e-30	1.37502e-27	Up	BnaAnng20610D protein {ECO:0000313|EMBL:CDY65545.1} OS=Brassica napus (Rape) ORFNames=GSBRNA2T00046784001 {ECO:0000313|EMBL:CDY65545.1} PE=4
BnaAnng19060D	6.71408	23.108	-1.77492	0.0014645	0.018619	Down	BnaAnng19060D protein {ECO:0000313|EMBL:CDY63752.1} OS=Brassica napus (Rape) ORFNames=GSBRNA2T00039600001 {ECO:0000313|EMBL:CDY63752.1} PE=3
BnaAnng18540D	7.26677	23.0708	-1.68041	0.00142216	0.0182179	Down	BnaAnng18540D protein {ECO:0000313|EMBL:CDY63061.1} OS=Brassica napus (Rape) ORFNames=GSBRNA2T00037887001 {ECO:0000313|EMBL:CDY63061.1} PE=3
BnaAnng18060D	16.0853	1.6509	3.25808	5.04516e-05	0.00105205	Up	BnaAnng18060D protein {ECO:0000313|EMBL:CDY61989.1} OS=Brassica napus (Rape) ORFNames=GSBRNA2T00035798001 {ECO:0000313|EMBL:CDY61989.1} PE=4
BnaAnng17510D	5.69483	21.1125	-1.89775	0.000725792	0.0104707	Down	BnaAnng17510D protein {ECO:0000313|EMBL:CDY61314.1} OS=Brassica napus (Rape) ORFNames=GSBRNA2T00033665001 {ECO:0000313|EMBL:CDY61314.1} PE=4
BnaAnng15460D	86.6445	40.511	1.10221	2.29382e-05	0.000527197	Up	BnaAnng15460D protein {ECO:0000313|EMBL:CDY58828.1} OS=Brassica napus (Rape) ORFNames=GSBRNA2T00025175001 {ECO:0000313|EMBL:CDY58828.1} PE=3
BnaAnng14080D	44.3179	8.01645	2.45388	6.90505e-07	2.31265e-05	Up	BnaAnng14080D protein {ECO:0000313|EMBL:CDY56209.1} OS=Brassica napus (Rape) ORFNames=GSBRNA2T00017975001 {ECO:0000313|EMBL:CDY56209.1} PE=4
BnaAnng12830D	5.36868	29.8639	-2.48598	1.48864e-05	0.000363474	Down	BnaAnng12830D protein {ECO:0000313|EMBL:CDY53817.1} OS=Brassica napus (Rape) ORFNames=GSBRNA2T00011498001 {ECO:0000313|EMBL:CDY53817.1} PE=3
BnaAnng12820D	23.2511	69.3129	-1.57088	6.2103e-07	2.09992e-05	Down	BnaAnng12820D protein {ECO:0000313|EMBL:CDY53816.1} OS=Brassica napus (Rape) ORFNames=GSBRNA2T00011497001 {ECO:0000313|EMBL:CDY53816.1} PE=4
BnaAnng12450D	64.1089	23.1743	1.47789	2.28693e-05	0.000526375	Up	BnaAnng12450D protein {ECO:0000313|EMBL:CDY53397.1} OS=Brassica napus (Rape) ORFNames=GSBRNA2T00010618001 {ECO:0000313|EMBL:CDY53397.1} PE=3
BnaAnng11700D	51.4458	108.843	-1.07727	8.39095e-06	0.000218323	Down	BnaAnng11700D protein {ECO:0000313|EMBL:CDY52823.1} OS=Brassica napus (Rape) ORFNames=GSBRNA2T00007967001 {ECO:0000313|EMBL:CDY52823.1} PE=4
BnaAnng09220D	21.5848	43.6947	-1.02139	0.00303475	0.0333749	Down	BnaAnng09220D protein {ECO:0000313|EMBL:CDY47524.1} OS=Brassica napus (Rape) ORFNames=GSBRNA2T00087586001 {ECO:0000313|EMBL:CDY47524.1} PE=3
BnaAnng08150D	1.52957	11.3787	-2.9078	0.00188124	0.022826	Down	BnaAnng08150D protein {ECO:0000313|EMBL:CDY46937.1} OS=Brassica napus (Rape) ORFNames=GSBRNA2T00086414001 {ECO:0000313|EMBL:CDY46937.1} PE=4
BnaAnng07990D	54.8393	110.855	-1.01837	2.86203e-05	0.000641974	Down	BnaAnng07990D protein {ECO:0000313|EMBL:CDY45918.1} OS=Brassica napus (Rape) ORFNames=GSBRNA2T00082907001 {ECO:0000313|EMBL:CDY45918.1} PE=3
BnaAnng07550D	62.8065	22.0389	1.51742	2.43631e-06	7.24204e-05	Up	BnaAnng07550D protein {ECO:0000313|EMBL:CDY43740.1} OS=Brassica napus (Rape) ORFNames=GSBRNA2T00077231001 {ECO:0000313|EMBL:CDY43740.1} PE=4
BnaAnng06850D	23.2176	4.38391	2.38025	5.31595e-05	0.001102	Up	BnaAnng06850D protein {ECO:0000313|EMBL:CDY42860.1} OS=Brassica napus (Rape) ORFNames=GSBRNA2T00075556001 {ECO:0000313|EMBL:CDY42860.1} PE=4
BnaAnng06150D	21.2892	51.1671	-1.25794	0.000300224	0.0049033	Down	BnaAnng06150D protein {ECO:0000313|EMBL:CDY40752.1} OS=Brassica napus (Rape) ORFNames=GSBRNA2T00071649001 {ECO:0000313|EMBL:CDY40752.1} PE=4
BnaAnng03730D	197.145	95.0395	1.05539	2.69691e-07	9.66529e-06	Up	BnaAnng03730D protein {ECO:0000313|EMBL:CDY30598.1} OS=Brassica napus (Rape) ORFNames=GSBRNA2T00045877001 {ECO:0000313|EMBL:CDY30598.1} PE=4
BnaAnng02890D	57.5478	24.9275	1.21288	0.000791542	0.0112476	Up	BnaAnng02890D protein {ECO:0000313|EMBL:CDY18824.1} OS=Brassica napus (Rape) ORFNames=GSBRNA2T00005992001 {ECO:0000313|EMBL:CDY18824.1} PE=4
BnaAnng02530D	64.3377	23.8556	1.4373	6.76818e-05	0.0013621	Up	BnaAnng02530D protein {ECO:0000313|EMBL:CDY18788.1} OS=Brassica napus (Rape) ORFNames=GSBRNA2T00005950001 {ECO:0000313|EMBL:CDY18788.1} PE=4
BnaAnng02310D	22.2251	7.65859	1.53952	0.00323712	0.0351254	Up	BnaAnng02310D protein {ECO:0000313|EMBL:CDY18766.1} OS=Brassica napus (Rape) ORFNames=GSBRNA2T00005919001 {ECO:0000313|EMBL:CDY18766.1} PE=4
BnaA10g30110D	1.12024	11.6255	-3.362	0.00112725	0.015124	Down	BnaA10g30110D protein {ECO:0000313|EMBL:CDY67634.1} OS=Brassica napus (Rape) ORFNames=GSBRNA2T00065245001 {ECO:0000313|EMBL:CDY67634.1} PE=4
BnaA10g29840D	248.49	119.363	1.06019	1.68611e-08	7.59634e-07	Up	BnaA10g29840D protein {ECO:0000313|EMBL:CDY65989.1} OS=Brassica napus (Rape) ORFNames=GSBRNA2T00051128001 {ECO:0000313|EMBL:CDY65989.1} PE=4
BnaA10g29310D	59.9049	27.9876	1.09528	0.000316759	0.00512448	Up	BnaA10g29310D protein {ECO:0000313|EMBL:CDY67807.1} OS=Brassica napus (Rape) ORFNames=GSBRNA2T00066878001 {ECO:0000313|EMBL:CDY67807.1} PE=4
BnaA10g29290D	43.0529	20.504	1.0808	0.00459856	0.0462143	Up	BnaA10g29290D protein {ECO:0000313|EMBL:CDY62698.1} BnaC09g33590D protein {ECO:0000313|EMBL:CDY43884.1} OS=Brassica napus (Rape) GSBRNA2T00077446001 {ECO:0000313|EMBL:CDY43884.1} PE=3
BnaA10g29280D	152.803	30.9045	2.30568	1.23578e-19	2.06291e-17	Up	BnaA10g29280D protein {ECO:0000313|EMBL:CDY62697.1} OS=Brassica napus (Rape) ORFNames=GSBRNA2T00037502001 {ECO:0000313|EMBL:CDY62697.1} PE=3
BnaA10g28720D	24.8089	67.8796	-1.44931	4.01994e-06	0.00011384	Down	BnaA10g28720D protein {ECO:0000313|EMBL:CDY63832.1} OS=Brassica napus (Rape) ORFNames=GSBRNA2T00039663001 {ECO:0000313|EMBL:CDY63832.1} PE=4
BnaA10g28290D	7.08104	26.0366	-1.86722	0.000348294	0.00557358	Down	BnaA10g28290D protein {ECO:0000313|EMBL:CDY47957.1} OS=Brassica napus (Rape) ORFNames=GSBRNA2T00088578001 {ECO:0000313|EMBL:CDY47957.1} PE=4
BnaA10g17360D	99.2138	43.6945	1.18674	4.08925e-06	0.000115596	Up	BnaA10g17360D protein {ECO:0000313|EMBL:CDY38422.1} OS=Brassica napus (Rape) ORFNames=GSBRNA2T00065858001 {ECO:0000313|EMBL:CDY38422.1} PE=4
BnaA10g16690D	47.8511	23.5644	1.01746	0.00237036	0.0275085	Up	BnaA10g16690D protein {ECO:0000313|EMBL:CDY38489.1} OS=Brassica napus (Rape) ORFNames=GSBRNA2T00065936001 {ECO:0000313|EMBL:CDY38489.1} PE=4
BnaA10g16670D	220.378	90.0681	1.29299	3.30468e-10	2.00028e-08	Up	BnaA10g16670D protein {ECO:0000313|EMBL:CDY38491.1} OS=Brassica napus (Rape) ORFNames=GSBRNA2T00065939001 {ECO:0000313|EMBL:CDY38491.1} PE=4
BnaA10g16540D	125.317	59.5768	1.07488	2.31046e-05	0.000530636	Up	BnaA10g16540D protein {ECO:0000313|EMBL:CDY38504.1} OS=Brassica napus (Rape) ORFNames=GSBRNA2T00065958001 {ECO:0000313|EMBL:CDY38504.1} PE=3
BnaA10g08410D	454.552	195.994	1.21564	5.77091e-10	3.39584e-08	Up	BnaA10g08410D protein {ECO:0000313|EMBL:CDY42465.1} OS=Brassica napus (Rape) ORFNames=GSBRNA2T00074891001 {ECO:0000313|EMBL:CDY42465.1} PE=4
BnaA10g06750D	42.1132	18.0107	1.22928	0.00121344	0.0160428	Up	BnaA10g06750D protein {ECO:0000313|EMBL:CDY14380.1} OS=Brassica napus (Rape) ORFNames=GSBRNA2T00079014001 {ECO:0000313|EMBL:CDY14380.1} PE=3
BnaA10g06370D	24.7509	7.12921	1.80468	0.000303961	0.00495159	Up	BnaA10g06370D protein {ECO:0000313|EMBL:CDY50496.1} OS=Brassica napus (Rape) ORFNames=GSBRNA2T00096889001 {ECO:0000313|EMBL:CDY50496.1} PE=4
BnaA10g03540D	53.26	24.0687	1.15314	0.000385542	0.00608673	Up	BnaA10g03540D protein {ECO:0000313|EMBL:CDY51319.1} OS=Brassica napus (Rape) ORFNames=GSBRNA2T00003204001 {ECO:0000313|EMBL:CDY51319.1} PE=4
BnaA09g56860D	56.7374	16.5249	1.77164	4.97912e-07	1.71283e-05	Up	BnaA09g56860D protein {ECO:0000313|EMBL:CDY55990.1} OS=Brassica napus (Rape) ORFNames=GSBRNA2T00017647001 {ECO:0000313|EMBL:CDY55990.1} PE=4
BnaA09g56750D	65.3161	132.343	-1.01684	1.58816e-05	0.000385105	Down	BnaA09g56750D protein {ECO:0000313|EMBL:CDY55976.1} OS=Brassica napus (Rape) ORFNames=GSBRNA2T00017633001 {ECO:0000313|EMBL:CDY55976.1} PE=4
BnaA09g54980D	11.6452	32.2497	-1.47148	0.0018303	0.0223533	Down	BnaA09g54980D protein {ECO:0000313|EMBL:CDY54034.1} OS=Brassica napus (Rape) ORFNames=GSBRNA2T00012014001 {ECO:0000313|EMBL:CDY54034.1} PE=4
BnaA09g54760D	65.307	15.3996	2.08805	1.07698e-09	6.03508e-08	Up	BnaA09g54760D protein {ECO:0000313|EMBL:CDY65836.1} OS=Brassica napus (Rape) ORFNames=GSBRNA2T00048328001 {ECO:0000313|EMBL:CDY65836.1} PE=4
BnaA09g54170D	36.7222	9.6637	1.91108	2.77567e-05	0.000624368	Up	BnaA09g54170D protein {ECO:0000313|EMBL:CDY50788.1} OS=Brassica napus (Rape) ORFNames=GSBRNA2T00097488001 {ECO:0000313|EMBL:CDY50788.1} PE=4
BnaA09g53810D	1.52957	10.0448	-2.73427	0.00450129	0.0455339	Down	BnaA09g53810D protein {ECO:0000313|EMBL:CDY29128.1} OS=Brassica napus (Rape) ORFNames=GSBRNA2T00041931001 {ECO:0000313|EMBL:CDY29128.1} PE=4
BnaA09g47670D	35.5292	6.82693	2.38794	2.96276e-07	1.05703e-05	Up	BnaA09g47670D protein {ECO:0000313|EMBL:CDY34841.1} OS=Brassica napus (Rape) ORFNames=GSBRNA2T00057401001 {ECO:0000313|EMBL:CDY34841.1} PE=3
BnaA09g47370D	21.1948	6.24574	1.76408	0.000711865	0.010305	Up	BnaA09g47370D protein {ECO:0000313|EMBL:CDY26540.1} OS=Brassica napus (Rape) ORFNames=GSBRNA2T00035398001 {ECO:0000313|EMBL:CDY26540.1} PE=4
BnaA09g46660D	51.3523	11.7438	2.13512	2.55309e-08	1.11231e-06	Up	BnaA09g46660D protein {ECO:0000313|EMBL:CDY26611.1} OS=Brassica napus (Rape) ORFNames=GSBRNA2T00035484001 {ECO:0000313|EMBL:CDY26611.1} PE=3
BnaA09g45700D	27.5403	10.3039	1.42689	0.00127928	0.0167388	Up	BnaA09g45700D protein {ECO:0000313|EMBL:CDY33764.1} OS=Brassica napus (Rape) ORFNames=GSBRNA2T00055180001 {ECO:0000313|EMBL:CDY33764.1} PE=4
BnaA09g43670D	0.358064	12.309	-4.92574	0.000200414	0.00346409	Down	BnaA09g43670D protein {ECO:0000313|EMBL:CDY13865.1} OS=Brassica napus (Rape) ORFNames=GSBRNA2T00078313001 {ECO:0000313|EMBL:CDY13865.1} PE=3
BnaA09g43630D	106.267	297.884	-1.48975	2.42347e-15	2.85744e-13	Down	BnaA09g43630D protein {ECO:0000313|EMBL:CDY13861.1} OS=Brassica napus (Rape) ORFNames=GSBRNA2T00078309001 {ECO:0000313|EMBL:CDY13861.1} PE=4
BnaA09g42810D	18.4335	41.1428	-1.15737	0.00146624	0.0186262	Down	BnaA09g42810D protein {ECO:0000313|EMBL:CDY13779.1} OS=Brassica napus (Rape) ORFNames=GSBRNA2T00078215001 {ECO:0000313|EMBL:CDY13779.1} PE=4
BnaA09g42480D	57.1682	26.4191	1.11469	0.000273178	0.00451047	Up	BnaA09g42480D protein {ECO:0000313|EMBL:CDY13746.1} OS=Brassica napus (Rape) ORFNames=GSBRNA2T00078179001 {ECO:0000313|EMBL:CDY13746.1} PE=4
BnaA09g42280D	3.36594	17.0821	-2.33839	0.0018496	0.0225111	Down	BnaA09g42280D protein {ECO:0000313|EMBL:CDY49439.1} OS=Brassica napus (Rape) ORFNames=GSBRNA2T00093023001 {ECO:0000313|EMBL:CDY49439.1} PE=4
BnaA09g39180D	48.2969	97.9895	-1.01256	0.000786637	0.0111882	Down	BnaA09g39180D protein {ECO:0000313|EMBL:CDY48919.1} OS=Brassica napus (Rape) ORFNames=GSBRNA2T00092006001 {ECO:0000313|EMBL:CDY48919.1} PE=4
BnaA09g36180D	66.0484	32.7965	1.00515	0.00151914	0.019204	Up	BnaA09g36180D protein {ECO:0000313|EMBL:CDY27184.1} OS=Brassica napus (Rape) ORFNames=GSBRNA2T00037052001 {ECO:0000313|EMBL:CDY27184.1} PE=4
BnaA09g35890D	33.1646	14.2942	1.22154	0.00268084	0.0303347	Up	BnaA09g35890D protein {ECO:0000313|EMBL:CDY27213.1} OS=Brassica napus (Rape) ORFNames=GSBRNA2T00037085001 {ECO:0000313|EMBL:CDY27213.1} PE=4
BnaA09g30590D	39.1855	94.3418	-1.26587	1.15277e-06	3.70064e-05	Down	BnaA09g30590D protein {ECO:0000313|EMBL:CDY21368.1} OS=Brassica napus (Rape) ORFNames=GSBRNA2T00015735001 {ECO:0000313|EMBL:CDY21368.1} PE=4
BnaA09g30390D	21.5068	3.38573	2.6642	1.0642e-05	0.000270242	Up	BnaA09g30390D protein {ECO:0000313|EMBL:CDY21388.1} OS=Brassica napus (Rape) ORFNames=GSBRNA2T00015763001 {ECO:0000313|EMBL:CDY21388.1} PE=4
BnaA09g30040D	2.98485	21.8836	-2.86446	2.89125e-05	0.000648068	Down	BnaA09g30040D protein {ECO:0000313|EMBL:CDY21423.1} OS=Brassica napus (Rape) ORFNames=GSBRNA2T00015813001 {ECO:0000313|EMBL:CDY21423.1} PE=4
BnaA09g29590D	26.8117	66.4208	-1.30955	1.44037e-05	0.00035332	Down	BnaA09g29590D protein {ECO:0000313|EMBL:CDY16225.1} OS=Brassica napus (Rape) ORFNames=GSBRNA2T00090684001 {ECO:0000313|EMBL:CDY16225.1} PE=4
BnaA09g29520D	343.797	144.472	1.24997	0.00368582	0.0387996	Up	BnaA09g29520D protein {ECO:0000313|EMBL:CDY16218.1} OS=Brassica napus (Rape) ORFNames=GSBRNA2T00090674001 {ECO:0000313|EMBL:CDY16218.1} PE=4
BnaA09g28670D	282.218	127.133	1.15244	1.23669e-09	6.79001e-08	Up	BnaA09g28670D protein {ECO:0000313|EMBL:CDY16133.1} OS=Brassica napus (Rape) ORFNames=GSBRNA2T00090567001 {ECO:0000313|EMBL:CDY16133.1} PE=3
BnaA09g28200D	41.059	14.3045	1.51648	0.000499271	0.00759127	Up	BnaA09g28200D protein {ECO:0000313|EMBL:CDY27587.1} OS=Brassica napus (Rape) ORFNames=GSBRNA2T00038325001 {ECO:0000313|EMBL:CDY27587.1} PE=4
BnaA09g26860D	297.106	145.66	1.02914	5.07361e-08	2.10904e-06	Up	BnaA09g26860D protein {ECO:0000313|EMBL:CDY48335.1} OS=Brassica napus (Rape) ORFNames=GSBRNA2T00089307001 {ECO:0000313|EMBL:CDY48335.1} PE=3
BnaA09g26360D	19.7908	40.6506	-1.04274	0.0037975	0.0397247	Down	BnaA09g26360D protein {ECO:0000313|EMBL:CDY26285.1} OS=Brassica napus (Rape) ORFNames=GSBRNA2T00034968001 {ECO:0000313|EMBL:CDY26285.1} PE=4
BnaA09g17560D	52.2237	10.261	2.33262	7.42529e-09	3.5683e-07	Up	BnaA09g17560D protein {ECO:0000313|EMBL:CDY13061.1} OS=Brassica napus (Rape) ORFNames=GSBRNA2T00070888001 {ECO:0000313|EMBL:CDY13061.1} PE=3
BnaA09g15890D	111.012	48.9437	1.1811	1.43418e-06	4.47717e-05	Up	BnaA09g15890D protein {ECO:0000313|EMBL:CDY42354.1} OS=Brassica napus (Rape) ORFNames=GSBRNA2T00074623001 {ECO:0000313|EMBL:CDY42354.1} PE=4
BnaA09g12330D	165.757	418.062	-1.33353	1.44382e-10	9.21398e-09	Down	BnaA09g12330D protein {ECO:0000313|EMBL:CDY47854.1} OS=Brassica napus (Rape) ORFNames=GSBRNA2T00088328001 {ECO:0000313|EMBL:CDY47854.1} PE=4
BnaA09g10130D	6.69473	22.4661	-1.73164	0.00122589	0.0161602	Down	BnaA09g10130D protein {ECO:0000313|EMBL:CDY39761.1} OS=Brassica napus (Rape) ORFNames=GSBRNA2T00068556001 {ECO:0000313|EMBL:CDY39761.1} PE=4
BnaA09g10060D	56.3511	24.482	1.20569	9.86201e-05	0.00187977	Up	BnaA09g10060D protein {ECO:0000313|EMBL:CDY48731.1} OS=Brassica napus (Rape) ORFNames=GSBRNA2T00091624001 {ECO:0000313|EMBL:CDY48731.1} PE=4
BnaA09g08810D	13.9348	40.2536	-1.53256	0.000444216	0.00687723	Down	BnaA09g08810D protein {ECO:0000313|EMBL:CDY47472.1} OS=Brassica napus (Rape) ORFNames=GSBRNA2T00087525001 {ECO:0000313|EMBL:CDY47472.1} PE=4
BnaA09g08190D	417.565	919.363	-1.13761	3.89808e-13	3.52238e-11	Down	BnaA09g08190D protein {ECO:0000313|EMBL:CDY18576.1} OS=Brassica napus (Rape) ORFNames=GSBRNA2T00005627001 {ECO:0000313|EMBL:CDY18576.1} PE=3
BnaA09g06090D	19.7024	4.32832	2.20208	0.000180285	0.00316617	Up	BnaA09g06090D protein {ECO:0000313|EMBL:CDY16773.1} OS=Brassica napus (Rape) ORFNames=GSBRNA2T00094650001 {ECO:0000313|EMBL:CDY16773.1} PE=4
BnaA09g04840D	30.9368	2.89212	3.4464	2.74832e-08	1.19573e-06	Up	BnaA09g04840D protein {ECO:0000313|EMBL:CDY19831.1} OS=Brassica napus (Rape) ORFNames=GSBRNA2T00009593001 {ECO:0000313|EMBL:CDY19831.1} PE=3
BnaA09g04830D	950.237	442.231	1.10412	2.84526e-12	2.22274e-10	Up	BnaA09g04830D protein {ECO:0000313|EMBL:CDY19830.1} OS=Brassica napus (Rape) ORFNames=GSBRNA2T00009591001 {ECO:0000313|EMBL:CDY19830.1} PE=3
BnaA09g04420D	70.0124	27.2705	1.35947	8.36388e-06	0.000217797	Up	BnaA09g04420D protein {ECO:0000313|EMBL:CDY19789.1} OS=Brassica napus (Rape) ORFNames=GSBRNA2T00009537001 {ECO:0000313|EMBL:CDY19789.1} PE=4
BnaA09g03940D	6.37381	28.338	-2.14538	2.47476e-05	0.00056146	Down	BnaA09g03940D protein {ECO:0000313|EMBL:CDY19741.1} OS=Brassica napus (Rape) ORFNames=GSBRNA2T00009479001 {ECO:0000313|EMBL:CDY19741.1} PE=4
BnaA09g03360D	298.902	131.819	1.18039	4.19278e-11	2.85497e-09	Up	BnaA09g03360D protein {ECO:0000313|EMBL:CDY49602.1} OS=Brassica napus (Rape) ORFNames=GSBRNA2T00093446001 {ECO:0000313|EMBL:CDY49602.1} PE=4
BnaA09g03280D	4.83534	17.9144	-1.88015	0.00223681	0.0262468	Down	BnaA09g03280D protein {ECO:0000313|EMBL:CDY49610.1} OS=Brassica napus (Rape) ORFNames=GSBRNA2T00093459001 {ECO:0000313|EMBL:CDY49610.1} PE=4
BnaA09g01870D	71.6585	32.9292	1.12395	5.97957e-05	0.00122042	Up	BnaA09g01870D protein {ECO:0000313|EMBL:CDY20064.1} OS=Brassica napus (Rape) ORFNames=GSBRNA2T00009908001 {ECO:0000313|EMBL:CDY20064.1} PE=4
BnaA09g01050D	60.182	25.5107	1.24674	0.000182007	0.00319111	Up	BnaA09g01050D protein {ECO:0000313|EMBL:CDY22076.1} OS=Brassica napus (Rape) ORFNames=GSBRNA2T00018461001 {ECO:0000313|EMBL:CDY22076.1} PE=4
BnaA09g00200D	113.754	43.9364	1.37161	1.79442e-07	6.67216e-06	Up	BnaA09g00200D protein {ECO:0000313|EMBL:CDY48503.1} OS=Brassica napus (Rape) ORFNames=GSBRNA2T00091202001 {ECO:0000313|EMBL:CDY48503.1} PE=3
BnaA09g00170D	28.0716	79.2984	-1.50171	2.82551e-07	1.01033e-05	Down	BnaA09g00170D protein {ECO:0000313|EMBL:CDY48506.1} OS=Brassica napus (Rape) ORFNames=GSBRNA2T00091205001 {ECO:0000313|EMBL:CDY48506.1} PE=3
BnaA08g31270D	4.13333	15.1654	-1.8743	0.0042857	0.0437354	Down	BnaA08g31270D protein {ECO:0000313|EMBL:CDY62588.1} OS=Brassica napus (Rape) ORFNames=GSBRNA2T00036422001 {ECO:0000313|EMBL:CDY62588.1} PE=4
BnaA08g28900D	27.7284	67.7869	-1.28505	2.34679e-05	0.00053859	Down	BnaA08g28900D protein {ECO:0000313|EMBL:CDY15606.1} OS=Brassica napus (Rape) ORFNames=GSBRNA2T00089791001 {ECO:0000313|EMBL:CDY15606.1} PE=4
BnaA08g28630D	35.5693	13.702	1.38094	0.000511104	0.00773608	Up	BnaA08g28630D protein {ECO:0000313|EMBL:CDY15579.1} OS=Brassica napus (Rape) ORFNames=GSBRNA2T00089760001 {ECO:0000313|EMBL:CDY15579.1} PE=3
BnaA08g28420D	45.0253	16.5533	1.44856	4.58526e-05	0.000970184	Up	BnaA08g28420D protein {ECO:0000313|EMBL:CDY15558.1} Salt tolerance protein {ECO:0000313|EMBL:AEW46251.1} OS=Brassica napus (Rape) ORFNames=GSBRNA2T00089735001 {ECO:0000313|EMBL:CDY15558.1} PE=2
BnaA08g28060D	18.285	2.55043	2.84761	4.24582e-05	0.000906834	Up	BnaA08g28060D protein {ECO:0000313|EMBL:CDY15522.1} OS=Brassica napus (Rape) ORFNames=GSBRNA2T00089695001 {ECO:0000313|EMBL:CDY15522.1} PE=4
BnaA08g26170D	16.1366	37.4511	-1.20901	0.00157057	0.0197166	Down	BnaA08g26170D protein {ECO:0000313|EMBL:CDY31067.1} OS=Brassica napus (Rape) ORFNames=GSBRNA2T00047142001 {ECO:0000313|EMBL:CDY31067.1} PE=4
BnaA08g25330D	28.2335	11.0195	1.3576	0.00161754	0.0201251	Up	BnaA08g25330D protein {ECO:0000313|EMBL:CDY20992.1} OS=Brassica napus (Rape) ORFNames=GSBRNA2T00015145001 {ECO:0000313|EMBL:CDY20992.1} PE=4
BnaA08g20790D	316.285	105.806	1.57775	1.34958e-15	1.62755e-13	Up	BnaA08g20790D protein {ECO:0000313|EMBL:CDY41477.1} OS=Brassica napus (Rape) ORFNames=GSBRNA2T00073084001 {ECO:0000313|EMBL:CDY41477.1} PE=3
BnaA08g14080D	23.1946	6.01134	1.96144	0.000200566	0.00346479	Up	BnaA08g14080D protein {ECO:0000313|EMBL:CDY14277.1} OS=Brassica napus (Rape) ORFNames=GSBRNA2T00078865001 {ECO:0000313|EMBL:CDY14277.1} PE=4
BnaA08g03050D	70.9164	31.1353	1.19008	3.81493e-05	0.000824237	Up	BnaA08g03050D protein {ECO:0000313|EMBL:CDY16462.1} OS=Brassica napus (Rape) ORFNames=GSBRNA2T00091029001 {ECO:0000313|EMBL:CDY16462.1} PE=4
BnaA08g01830D	114.214	54.7743	1.05495	0.00022123	0.00375966	Up	BnaA08g01830D protein {ECO:0000313|EMBL:CDY46544.1} OS=Brassica napus (Rape) ORFNames=GSBRNA2T00085759001 {ECO:0000313|EMBL:CDY46544.1} PE=4
BnaA07g38770D	26.2181	60.9943	-1.2137	0.000240755	0.00406172	Down	BnaA07g38770D protein {ECO:0000313|EMBL:CDY57845.1} OS=Brassica napus (Rape) ORFNames=GSBRNA2T00022752001 {ECO:0000313|EMBL:CDY57845.1} PE=4
BnaA07g38190D	36.2305	3.19439	3.53226	4.68193e-10	2.78084e-08	Up	BnaA07g38190D protein {ECO:0000313|EMBL:CDY53911.1} OS=Brassica napus (Rape) ORFNames=GSBRNA2T00011680001 {ECO:0000313|EMBL:CDY53911.1} PE=4
BnaA07g37270D	96.0537	34.6729	1.4667	2.81962e-08	1.22339e-06	Up	BnaA07g37270D protein {ECO:0000313|EMBL:CDY61060.1} OS=Brassica napus (Rape) ORFNames=GSBRNA2T00030498001 {ECO:0000313|EMBL:CDY61060.1} PE=3
BnaA07g28450D	9.08901	42.8216	-2.24246	8.32794e-07	2.74571e-05	Down	BnaA07g28450D protein {ECO:0000313|EMBL:CDY38773.1} OS=Brassica napus (Rape) ORFNames=GSBRNA2T00066570001 {ECO:0000313|EMBL:CDY38773.1} PE=4
BnaA07g28360D	170.747	55.6164	1.62203	3.96824e-11	2.71837e-09	Up	BnaA07g28360D protein {ECO:0000313|EMBL:CDY38764.1} BnaC06g30890D protein {ECO:0000313|EMBL:CDY11650.1} OS=Brassica napus (Rape) GSBRNA2T00066558001 {ECO:0000313|EMBL:CDY38764.1} PE=4
BnaA07g12810D	165.194	74.8731	1.1411	5.05348e-08	2.10343e-06	Up	BnaA07g12810D protein {ECO:0000313|EMBL:CDY45209.1} OS=Brassica napus (Rape) ORFNames=GSBRNA2T00081639001 {ECO:0000313|EMBL:CDY45209.1} PE=3
BnaA07g10080D	9.73974	54.0672	-2.46519	1.82076e-09	9.73843e-08	Down	BnaA07g10080D protein {ECO:0000313|EMBL:CDY25774.1} OS=Brassica napus (Rape) ORFNames=GSBRNA2T00033174001 {ECO:0000313|EMBL:CDY25774.1} PE=4
BnaA07g08670D	30.5252	8.46178	1.84897	3.31666e-05	0.000732185	Up	BnaA07g08670D protein {ECO:0000313|EMBL:CDY15696.1} OS=Brassica napus (Rape) ORFNames=GSBRNA2T00089915001 {ECO:0000313|EMBL:CDY15696.1} PE=3
BnaA07g08440D	29.864	9.8031	1.5986	0.000335559	0.00539155	Up	BnaA07g08440D protein {ECO:0000313|EMBL:CDY15673.1} OS=Brassica napus (Rape) ORFNames=GSBRNA2T00089886001 {ECO:0000313|EMBL:CDY15673.1} PE=4
BnaA06g39010D	11.2693	1.70637	2.73075	0.00137498	0.0177134	Up	BnaA06g39010D protein {ECO:0000313|EMBL:CDY47305.1} OS=Brassica napus (Rape) ORFNames=GSBRNA2T00087136001 {ECO:0000313|EMBL:CDY47305.1} PE=4
BnaA06g37780D	4.12811	17.9181	-2.11616	0.000960177	0.0132639	Down	BnaA06g37780D protein {ECO:0000313|EMBL:CDY66028.1} OS=Brassica napus (Rape) ORFNames=GSBRNA2T00051196001 {ECO:0000313|EMBL:CDY66028.1} PE=4
BnaA06g35110D	50.8301	19.0892	1.40852	6.03322e-05	0.00122979	Up	BnaA06g35110D protein {ECO:0000313|EMBL:CDY17692.1} OS=Brassica napus (Rape) ORFNames=GSBRNA2T00001912001 {ECO:0000313|EMBL:CDY17692.1} PE=4
BnaA06g35100D	8.57346	24.4764	-1.50982	0.00497141	0.0492129	Down	BnaA06g35100D protein {ECO:0000313|EMBL:CDY17691.1} OS=Brassica napus (Rape) ORFNames=GSBRNA2T00001911001 {ECO:0000313|EMBL:CDY17691.1} PE=3
BnaA06g33730D	31.2272	13.3034	1.23279	0.00214655	0.0253659	Up	BnaA06g33730D protein {ECO:0000313|EMBL:CDY45169.1} OS=Brassica napus (Rape) ORFNames=GSBRNA2T00081590001 {ECO:0000313|EMBL:CDY45169.1} PE=4
BnaA06g25210D	59.3382	25.8715	1.20244	0.000123945	0.00229893	Up	BnaA06g25210D protein {ECO:0000313|EMBL:CDY29236.1} OS=Brassica napus (Rape) ORFNames=GSBRNA2T00042164001 {ECO:0000313|EMBL:CDY29236.1} PE=3
BnaA06g23800D	70.1535	149.095	-1.08821	1.55365e-06	4.82163e-05	Down	BnaA06g23800D protein {ECO:0000313|EMBL:CDY08844.1} OS=Brassica napus (Rape) ORFNames=GSBRNA2T00000811001 {ECO:0000313|EMBL:CDY08844.1} PE=4
BnaA06g20020D	14.0217	31.6325	-1.17781	0.00381593	0.0398518	Down	BnaA06g20020D protein {ECO:0000313|EMBL:CDY12342.1} OS=Brassica napus (Rape) ORFNames=GSBRNA2T00061481001 {ECO:0000313|EMBL:CDY12342.1} PE=4
BnaA06g19590D	4.91853	19.2457	-1.97768	0.0034986	0.0372116	Down	BnaA06g19590D protein {ECO:0000313|EMBL:CDY30954.1} OS=Brassica napus (Rape) ORFNames=GSBRNA2T00046525001 {ECO:0000313|EMBL:CDY30954.1} PE=4
BnaA06g19130D	2.20855	18.0772	-3.00542	7.93328e-05	0.00156577	Down	BnaA06g19130D protein {ECO:0000313|EMBL:CDY37904.1} OS=Brassica napus (Rape) ORFNames=GSBRNA2T00064893001 {ECO:0000313|EMBL:CDY37904.1} PE=3
BnaA06g16800D	11.2411	28.7623	-1.35077	0.00258113	0.0294502	Down	BnaA06g16800D protein {ECO:0000313|EMBL:CDY48153.1} OS=Brassica napus (Rape) ORFNames=GSBRNA2T00088964001 {ECO:0000313|EMBL:CDY48153.1} PE=4
BnaA06g15610D	20.5589	80.0516	-1.95656	5.02844e-09	2.49694e-07	Down	BnaA06g15610D protein {ECO:0000313|EMBL:CDY08165.1} OS=Brassica napus (Rape) ORFNames=GSBRNA2T00125461001 {ECO:0000313|EMBL:CDY08165.1} PE=4
BnaA06g15210D	96.5433	44.8664	1.11116	1.35307e-05	0.000333712	Up	BnaA06g15210D protein {ECO:0000313|EMBL:CDY50244.1} OS=Brassica napus (Rape) ORFNames=GSBRNA2T00096224001 {ECO:0000313|EMBL:CDY50244.1} PE=4
BnaA06g14860D	3.44023	24.0579	-2.81962	9.02917e-06	0.000231885	Down	BnaA06g14860D protein {ECO:0000313|EMBL:CDY29484.1} OS=Brassica napus (Rape) ORFNames=GSBRNA2T00043157001 {ECO:0000313|EMBL:CDY29484.1} PE=4
BnaA06g14000D	2.70108	19.2505	-2.85719	6.48295e-05	0.00131135	Down	BnaA06g14000D protein {ECO:0000313|EMBL:CDY29396.1} OS=Brassica napus (Rape) ORFNames=GSBRNA2T00042988001 {ECO:0000313|EMBL:CDY29396.1} PE=3
BnaA06g13820D	461.627	212.027	1.12205	7.21389e-12	5.42187e-10	Up	BnaA06g13820D protein {ECO:0000313|EMBL:CDY29414.1} OS=Brassica napus (Rape) ORFNames=GSBRNA2T00043009001 {ECO:0000313|EMBL:CDY29414.1} PE=3
BnaA06g13770D	14.584	1.96923	2.88668	0.000176291	0.00310806	Up	BnaA06g13770D protein {ECO:0000313|EMBL:CDY29419.1} OS=Brassica napus (Rape) ORFNames=GSBRNA2T00043016001 {ECO:0000313|EMBL:CDY29419.1} PE=4
BnaA06g13580D	54.889	12.1606	2.19038	2.92243e-08	1.26454e-06	Up	BnaA06g13580D protein {ECO:0000313|EMBL:CDY26664.1} OS=Brassica napus (Rape) ORFNames=GSBRNA2T00035549001 {ECO:0000313|EMBL:CDY26664.1} PE=3
BnaA06g12890D	139.814	42.693	1.70782	4.81581e-11	3.25678e-09	Up	BnaA06g12890D protein {ECO:0000313|EMBL:CDY26733.1} OS=Brassica napus (Rape) ORFNames=GSBRNA2T00035639001 {ECO:0000313|EMBL:CDY26733.1} PE=4
BnaA06g09970D	29.0945	62.2071	-1.09887	0.000408799	0.00640606	Down	BnaA06g09970D protein {ECO:0000313|EMBL:CDY36544.1} OS=Brassica napus (Rape) ORFNames=GSBRNA2T00062224001 {ECO:0000313|EMBL:CDY36544.1} PE=4
BnaA06g03170D	80.0951	17.9091	2.17144	1.29296e-08	5.90057e-07	Up	BnaA06g03170D protein {ECO:0000313|EMBL:CDY48865.1} OS=Brassica napus (Rape) ORFNames=GSBRNA2T00091915001 {ECO:0000313|EMBL:CDY48865.1} PE=4
BnaA06g02960D	38.7844	3.12287	3.63535	2.18108e-10	1.35112e-08	Up	BnaA06g02960D protein {ECO:0000313|EMBL:CDY51033.1} OS=Brassica napus (Rape) ORFNames=GSBRNA2T00098069001 {ECO:0000313|EMBL:CDY51033.1} PE=4
BnaA06g01990D	188.854	424.054	-1.16725	2.41426e-12	1.91433e-10	Down	BnaA06g01990D protein {ECO:0000313|EMBL:CDY22878.1} OS=Brassica napus (Rape) ORFNames=GSBRNA2T00021238001 {ECO:0000313|EMBL:CDY22878.1} PE=3
BnaA06g01740D	34.2968	2.32698	3.91415	7.40487e-10	4.29361e-08	Up	BnaA06g01740D protein {ECO:0000313|EMBL:CDY53809.1} OS=Brassica napus (Rape) ORFNames=GSBRNA2T00011487001 {ECO:0000313|EMBL:CDY53809.1} PE=3
BnaA06g01470D	34.7365	6.24574	2.47838	1.29306e-07	4.99536e-06	Up	BnaA06g01470D protein {ECO:0000313|EMBL:CDY62203.1} OS=Brassica napus (Rape) ORFNames=GSBRNA2T00036060001 {ECO:0000313|EMBL:CDY62203.1} PE=3
BnaA05g37440D	125.378	48.7743	1.36192	3.25151e-09	1.66874e-07	Up	BnaA05g37440D protein {ECO:0000313|EMBL:CDY50883.1} OS=Brassica napus (Rape) ORFNames=GSBRNA2T00097713001 {ECO:0000313|EMBL:CDY50883.1} PE=3
BnaA05g37180D	238.84	59.2709	2.01345	1.9804e-19	3.2886e-17	Up	BnaA05g37180D protein {ECO:0000313|EMBL:CDY50857.1} OS=Brassica napus (Rape) ORFNames=GSBRNA2T00097684001 {ECO:0000313|EMBL:CDY50857.1} PE=4
BnaA05g35950D	44.5439	10.6618	2.05926	2.99048e-07	1.06333e-05	Up	BnaA05g35950D protein {ECO:0000313|EMBL:CDY53285.1} OS=Brassica napus (Rape) ORFNames=GSBRNA2T00010327001 {ECO:0000313|EMBL:CDY53285.1} PE=4
BnaA05g34850D	74.6057	15.5816	2.2556	0.00100743	0.0138143	Up	BnaA05g34850D protein {ECO:0000313|EMBL:CDY65564.1} OS=Brassica napus (Rape) ORFNames=GSBRNA2T00046810001 {ECO:0000313|EMBL:CDY65564.1} PE=4
BnaA05g33310D	19.8844	57.0142	-1.53034	1.24159e-05	0.000310075	Down	BnaA05g33310D protein {ECO:0000313|EMBL:CDY51531.1} OS=Brassica napus (Rape) ORFNames=GSBRNA2T00003633001 {ECO:0000313|EMBL:CDY51531.1} PE=4
BnaA05g33080D	36.4154	81.164	-1.15274	3.21159e-05	0.000711576	Down	BnaA05g33080D protein {ECO:0000313|EMBL:CDY49346.1} OS=Brassica napus (Rape) ORFNames=GSBRNA2T00092884001 {ECO:0000313|EMBL:CDY49346.1} PE=4
BnaA05g31420D	68.6158	178.02	-1.37062	2.68663e-10	1.64185e-08	Down	BnaA05g31420D protein {ECO:0000313|EMBL:CDY27733.1} OS=Brassica napus (Rape) ORFNames=GSBRNA2T00038532001 {ECO:0000313|EMBL:CDY27733.1} PE=4
BnaC05g45860D	20.9719	7.66224	1.45863	0.00383079	0.0399413	Up	BnaA05g31340D protein {ECO:0000313|EMBL:CDY27725.1} OS=Brassica napus (Rape) ORFNames=GSBRNA2T00038522001 {ECO:0000313|EMBL:CDY27725.1} PE=4
BnaA05g30820D	1.86461	11.7884	-2.65082	0.00250426	0.0287157	Down	BnaA05g30820D protein {ECO:0000313|EMBL:CDY24683.1} OS=Brassica napus (Rape) ORFNames=GSBRNA2T00027064001 {ECO:0000313|EMBL:CDY24683.1} PE=3
BnaA05g30260D	9.00059	38.0001	-2.07093	2.35961e-06	7.03383e-05	Down	BnaA05g30260D protein {ECO:0000313|EMBL:CDY35924.1} OS=Brassica napus (Rape) ORFNames=GSBRNA2T00059476001 {ECO:0000313|EMBL:CDY35924.1} PE=4
BnaA05g27380D	12.3435	34.2458	-1.46786	0.000495137	0.0075465	Down	BnaA05g27380D protein {ECO:0000313|EMBL:CDY08502.1} OS=Brassica napus (Rape) ORFNames=GSBRNA2T00000275001 {ECO:0000313|EMBL:CDY08502.1} PE=3
BnaA05g27230D	18.1571	5.63754	1.68348	0.00411734	0.042333	Up	BnaA05g27230D protein {ECO:0000313|EMBL:CDY08487.1} OS=Brassica napus (Rape) ORFNames=GSBRNA2T00000257001 {ECO:0000313|EMBL:CDY08487.1} PE=4
BnaA05g26000D	28.6145	3.67195	2.9612	1.1613e-07	4.54166e-06	Up	BnaA05g25980D protein {ECO:0000313|EMBL:CDY44003.1} BnaA05g26000D protein {ECO:0000313|EMBL:CDY44005.1} OS=Brassica napus (Rape) GSBRNA2T00079405001 {ECO:0000313|EMBL:CDY44005.1} PE=4
BnaA05g20710D	181.334	76.5201	1.24816	1.87826e-09	1.00291e-07	Up	BnaA05g20710D protein {ECO:0000313|EMBL:CDY48799.1} OS=Brassica napus (Rape) ORFNames=GSBRNA2T00091724001 {ECO:0000313|EMBL:CDY48799.1} PE=4
BnaA05g20660D	48.4439	11.159	2.10463	6.51664e-07	2.19181e-05	Up	BnaA05g20660D protein {ECO:0000313|EMBL:CDY46179.1} OS=Brassica napus (Rape) ORFNames=GSBRNA2T00083376001 {ECO:0000313|EMBL:CDY46179.1} PE=3
BnaA05g20250D	31.2235	77.86	-1.31554	2.50061e-06	7.41927e-05	Down	BnaA05g20250D protein {ECO:0000313|EMBL:CDY19617.1} OS=Brassica napus (Rape) ORFNames=GSBRNA2T00009285001 {ECO:0000313|EMBL:CDY19617.1} PE=4
BnaA05g19250D	48.8955	12.7631	1.94047	1.03149e-06	3.35201e-05	Up	BnaA05g19250D protein {ECO:0000313|EMBL:CDY25359.1} OS=Brassica napus (Rape) ORFNames=GSBRNA2T00029479001 {ECO:0000313|EMBL:CDY25359.1} PE=4
BnaA05g19090D	36.8931	15.1865	1.2732	0.00150742	0.0190771	Up	BnaA05g19090D protein {ECO:0000313|EMBL:CDY25375.1} OS=Brassica napus (Rape) ORFNames=GSBRNA2T00029501001 {ECO:0000313|EMBL:CDY25375.1} PE=3
BnaA05g18840D	15.546	3.72742	2.06977	0.00125263	0.0164716	Up	BnaA05g18840D protein {ECO:0000313|EMBL:CDY25400.1} OS=Brassica napus (Rape) ORFNames=GSBRNA2T00029530001 {ECO:0000313|EMBL:CDY25400.1} PE=3
BnaA05g16660D	15.789	35.8717	-1.17846	0.00261115	0.0297158	Down	BnaA05g16660D protein {ECO:0000313|EMBL:CDY10696.1} OS=Brassica napus (Rape) ORFNames=GSBRNA2T00048481001 {ECO:0000313|EMBL:CDY10696.1} PE=4
[truncated: 144 more rows]

## Sheet: Table S3 C
Supplementary Table 3 C: Five hundred and forty five differentially expressed genes detected in both cold sensitive genotype (XY15) and tolerant genotype (GX74) under control and after cold stress (18 hr) in cotyledons of Brassica napus L.
[truncated: 546 more rows]
