# Supplementary material for: Comparative Metabolome and Transcriptome Analysis of Rapeseed (Brassica napus L.) Cotyledons in Response to Cold Stress
Source: Plants (Basel). 2024 Aug 9;13(16):2212. doi: 10.3390/plants13162212 (PMC11360269; doi:10.3390/plants13162212)
Supplement: Supplementary file 1 [file plants-13-02212-s001.zip › Table S4V2.xlsx]

## Sheet: Table S4
Supplementary Table 4: Major transcription factor (TF) families and the profiles of their differentially expressed genes detected in cold sensitive genotype (XY15) and cold tolerant genotype (GX74) under control (CK) and after cold stress (18 hr) (LW) in the cotyledons of Brassica napus L.
Seq_id	TF	XY15LW	XY15CK	log2FoldChange	pvalue	padj	diffType	GX74LW	GX74CK	log2FoldChange	pvalue	padj	diffType
BnaC01g39520D	B3	1.01192	12.4222	-3.60531	0.00054273	0.0178722	Down	#N/A	#N/A	#N/A	#N/A	#N/A	#N/A
BnaC09g40820D	B3	11.8522	19.6222	-0.719134	0.183233	0.787518	No Significant Difference	8.34986	25.4087	-1.61119	0.0010111	0.0138372	Down
BnaA06g37780D	B3	15.8704	25.663	-0.703147	0.139493	0.713461	No Significant Difference	4.12811	17.9181	-2.11616	0.000960177	0.0132639	Down
BnaC04g10730D	B3	8.60715	26.0664	-1.6025	0.00391166	0.0803756	No Significant Difference	10.5673	53.8379	-2.34836	2.06742e-09	1.0947e-07	Down
BnaCnng19370D	B3	3.06961	13.3222	-2.11246	0.0120908	0.178691	No Significant Difference	3.022	14.6608	-2.28074	0.00150162	0.0190203	Down
BnaC05g24530D	B3	17.7715	39.3682	-1.14561	0.00433474	0.0863627	No Significant Difference	7.55944	25.6717	-1.77003	0.000589784	0.00873712	Down
BnaA09g56670D	B3	94.1674	97.7984	-0.0561517	0.832057	0.996656	No Significant Difference	108.772	224.855	-1.0464	3.61793e-08	1.53409e-06	Down
BnaA08g23780D	B3	51.8976	50.8658	0.0299697	0.920801	0.997921	No Significant Difference	17.3133	40.6996	-1.23139	0.00145028	0.0184808	Down
BnaA03g22770D	B3	28.3243	7.77301	1.85928	0.00016815	0.00696715	Up	26.2679	16.2635	0.689168	0.0922909	0.366128	No Significant Difference
BnaC06g01160D	B3	212.848	44.1099	2.2764	9.89091e-15	3.20806e-12	Up	282.927	49.2752	2.52302	1.50843e-29	5.08968e-27	Up
BnaA01g17560D	B3	79.523	39.0858	1.02719	0.00116049	0.0325025	Up	106.212	47.0862	1.17437	2.71976e-06	7.9799e-05	Up
BnaA10g28610D	B3	162.239	39.6066	2.02704	4.29963e-13	1.08078e-10	Up	193.409	29.9978	2.68232	4.85348e-28	1.46608e-25	Up
BnaA09g45360D	B3	204.06	101.929	1.00218	0.000710856	0.0223283	Up	97.2459	37.8843	1.351	6.44962e-06	0.000173652	Up
BnaC03g78230D	B3	780.876	786.1	-0.00992481	0.964909	0.99876	No Significant Difference	321.419	145.374	1.14511	7.47879e-11	4.92126e-09	Up
BnaCnng35810D	B3	46.7409	43.4867	0.103958	0.742472	0.992609	No Significant Difference	70.453	32.8416	1.10214	7.11555e-05	0.00142387	Up
BnaA02g27300D	B3	28.2715	10.821	1.37717	0.00344382	0.0733611	No Significant Difference	81.949	9.25913	3.13906	9.75158e-15	1.08144e-12	Up
BnaC01g01500D	B3	122.194	144.767	-0.244913	0.756534	0.995101	No Significant Difference	115.675	38.009	1.60132	6.32476e-07	2.13407e-05	Up
BnaA05g05760D	B3	80.4099	57.8325	0.470869	0.140069	0.713933	No Significant Difference	37.8314	15.5428	1.28582	0.00092167	0.0128101	Up
BnaA05g08190D	B3	16.0536	4.98114	1.68264	0.0070666	0.122363	No Significant Difference	15.858	3.10316	2.3501	0.000365062	0.00580384	Up
BnaA04g12310D	B3	12.8463	6.3076	1.03415	0.121603	0.676013	No Significant Difference	24.8727	4.20133	2.55615	4.10732e-06	0.000116003	Up
BnaCnng35300D	bHLH	1.4077	22.8046	-4.04395	1.78145e-05	0.00103139	Down	3.022	18.6352	-2.6311	0.0002043	0.00350828	Down
BnaCnng78620D	bHLH	1.03801	28.477	-4.78805	2.49841e-06	0.000185621	Down	4.12811	41.2395	-3.31951	2.46327e-08	1.07762e-06	Down
BnaA07g21620D	bHLH	10.9224	44.1355	-2.0096	4.3081e-06	0.000301507	Down	3.36594	32.7438	-3.27237	9.91776e-08	3.93694e-06	Down
BnaA03g13450D	bHLH	78.6566	113.167	-0.52543	0.109124	0.643569	No Significant Difference	64.5508	145.6	-1.17383	5.14578e-08	2.13624e-06	Down
novel687	bHLH	6.84475	12.8772	-0.911646	0.139759	0.713587	No Significant Difference	11.4498	33.4924	-1.56042	0.00105314	0.0143051	Down
BnaA03g14020D	bHLH	19.0738	18.1202	0.0740048	0.876716	0.996656	No Significant Difference	13.5202	36.9487	-1.44488	0.000472327	0.0072371	Down
BnaC08g13980D	bHLH	7.49473	23.7973	-1.65649	0.0120618	0.178349	No Significant Difference	8.69903	34.1948	-1.97898	9.86067e-05	0.00187977	Down
BnaCnng41740D	bHLH	23.0588	40.3687	-0.812207	0.0339669	0.353302	No Significant Difference	16.1789	41.5145	-1.35775	0.000237192	0.004008	Down
BnaA02g14340D	bHLH	12.173	11.6797	0.0563457	0.931466	0.99876	No Significant Difference	10.5406	36.7807	-1.79889	0.000139869	0.00255102	Down
BnaA02g23870D	bHLH	15.9414	24.6208	-0.619979	0.176821	0.776819	No Significant Difference	17.5406	59.1976	-1.75042	1.04072e-05	0.000265127	Down
BnaA10g16430D	bHLH	3.12567	5.08841	-0.706372	0.479124	1	No Significant Difference	11.6044	41.0399	-1.81788	2.84368e-05	0.000638308	Down
BnaC09g09850D	bHLH	#N/A	#N/A	#N/A	#N/A	#N/A	#N/A	1.52957	12.7807	-3.08073	0.00211905	0.0251064	Down
BnaCnng23400D	bHLH	#N/A	#N/A	#N/A	#N/A	#N/A	#N/A	36.6733	109.999	-1.58464	2.52102e-09	1.31512e-07	Down
BnaC03g60420D	bHLH	#N/A	#N/A	#N/A	#N/A	#N/A	#N/A	12.2224	34.3298	-1.50171	0.000415847	0.00650045	Down
BnaA05g21170D	bHLH	#N/A	#N/A	#N/A	#N/A	#N/A	#N/A	12.4319	2.24815	2.46095	0.00144795	0.0184585	Up
BnaC04g35320D	bHLH	#N/A	#N/A	#N/A	#N/A	#N/A	#N/A	14.8411	1.36468	3.41037	0.000102561	0.0019409	Up
BnaA05g29020D	bHLH	10.878	0	5.97301	1.36008e-05	0.000817238	Up	#N/A	#N/A	#N/A	#N/A	#N/A	#N/A
BnaC07g13370D	bHLH	19.2009	24.033	-0.327544	0.44477	0.950212	No Significant Difference	10.516	42.3482	-2.00342	1.3249e-06	4.17713e-05	Down
BnaC03g50260D	bHLH	16.4566	13.2819	0.312368	0.529331	0.97115	No Significant Difference	15.6025	40.003	-1.36389	0.000391493	0.00616839	Down
BnaA05g10680D	bHLH	21.1731	16.7916	0.347673	0.487311	0.964194	No Significant Difference	13.2223	31.6261	-1.2626	0.00415436	0.0426547	Down
BnaA05g16660D	bHLH	23.5405	33.5924	-0.507681	0.188107	0.795726	No Significant Difference	15.789	35.8717	-1.17846	0.00261115	0.0297158	Down
BnaC01g21940D	bHLH	16.3217	15.157	0.103431	0.849188	0.996656	No Significant Difference	14.5892	33.9704	-1.21215	0.00240708	0.0278531	Down
BnaC01g30750D	bHLH	2.01661	3.47434	-0.769811	0.507156	1	No Significant Difference	9.8742	26.1382	-1.41231	0.002464	0.0283463	Down
BnaC04g36640D	bHLH	79.9188	93.4378	-0.226795	0.383097	0.935696	No Significant Difference	28.4438	58.2861	-1.03848	0.000782253	0.0111409	Down
BnaC04g41140D	bHLH	10.6759	25.8015	-1.27646	0.0118319	0.176567	No Significant Difference	12.7989	43.7203	-1.77103	7.29477e-06	0.000193776	Down
BnaCnng01580D	bHLH	36.1504	38.7586	-0.0974866	0.782086	0.995101	No Significant Difference	25.1706	61.2586	-1.28052	3.57862e-05	0.000781702	Down
BnaCnng21170D	bHLH	8.48443	24.5322	-1.52521	0.00362227	0.0759293	No Significant Difference	7.20137	21.8617	-1.60953	0.00229657	0.026819	Down
BnaAnng17970D	bHLH	55.2031	70.809	-0.358085	0.206426	0.819036	No Significant Difference	36.5001	101.619	-1.47479	9.90516e-09	4.67503e-07	Down
BnaAnng19060D	bHLH	5.61582	13.6826	-1.29527	0.088017	0.585563	No Significant Difference	6.71408	23.108	-1.77492	0.0014645	0.018619	Down
BnaC05g18430D	bHLH	15.2726	28.8565	-0.913591	0.0424871	0.401372	No Significant Difference	7.62851	31.3965	-2.04762	2.66382e-05	0.000600914	Down
BnaC05g28450D	bHLH	17.1771	11.9013	0.526232	0.299165	0.893835	No Significant Difference	8.72049	25.6211	-1.5562	0.00192003	0.0231991	Down
BnaC05g36000D	bHLH	33.2756	24.8701	0.418656	0.284799	0.884346	No Significant Difference	38.7168	80.4985	-1.05672	0.000198096	0.00343522	Down
BnaA01g02880D	bHLH	30.9937	34.1478	-0.134656	0.714085	0.989857	No Significant Difference	36.708	74.0129	-1.00727	0.000435954	0.00677802	Down
BnaA01g04670D	bHLH	7.53193	13.7654	-0.862187	0.157637	0.746579	No Significant Difference	5.23945	21.1643	-2.00695	0.000437569	0.00679979	Down
BnaA01g05190D	bHLH	11.5685	24.2646	-1.06871	0.0349331	0.360247	No Significant Difference	4.10509	18.5225	-2.15981	0.000614247	0.00905301	Down
BnaA01g13780D	bHLH	27.8753	49.1934	-0.822986	0.0240938	0.285566	No Significant Difference	24.0682	61.6499	-1.35441	1.57927e-05	0.000383242	Down
BnaA01g17610D	bHLH	5.69848	10.2586	-0.839268	0.240173	0.853597	No Significant Difference	6.31364	18.9731	-1.57303	0.00506311	0.04983	Down
BnaA01g18730D	bHLH	17.4279	19.4566	-0.158218	0.729267	0.990259	No Significant Difference	6.42508	21.5111	-1.74445	0.00110852	0.0149168	Down
BnaA01g23540D	bHLH	20.4033	37.4636	-0.88152	0.0318826	0.338498	No Significant Difference	18.1639	49.0681	-1.4389	6.46221e-05	0.00130915	Down
BnaA03g53460D	bHLH	31.4417	30.127	0.0619382	0.867414	0.996656	No Significant Difference	18.7738	41.6026	-1.14188	0.00280726	0.0313735	Down
BnaA04g16780D	bHLH	8.06591	15.6337	-0.952612	0.132108	0.696365	No Significant Difference	2.29174	12.7901	-2.49115	0.00188734	0.0228738	Down
BnaA04g17580D	bHLH	2.01273	3.40147	-0.750533	0.521064	1	No Significant Difference	9.51614	29.3706	-1.63649	0.000699568	0.0101548	Down
BnaA06g04930D	bHLH	50.0115	48.6056	0.037979	0.906017	0.997775	No Significant Difference	31.6381	69.2071	-1.12844	9.96808e-05	0.00189657	Down
BnaA06g22030D	bHLH	1.36662	4.46307	-1.70022	0.152962	1	No Significant Difference	2.2546	12.4199	-2.45778	0.00236674	0.0274866	Down
BnaA09g51970D	bHLH	3.376	7.71588	-1.18967	0.175496	0.774738	No Significant Difference	11.7017	44.8576	-1.93535	2.11036e-06	6.32648e-05	Down
BnaC02g46490D	bHLH	5.41095	12.0184	-1.13972	0.0870431	0.581764	No Significant Difference	6.03877	21.5432	-1.8341	0.000819585	0.0115996	Down
BnaC03g74760D	bHLH	4.0482	34.6997	-3.09588	0.0427252	0.402729	No Significant Difference	6.41463	33.0747	-2.36842	8.35084e-06	0.000217636	Down
BnaC04g52050D	bHLH	86.7786	61.3689	0.498081	0.0768801	0.54979	No Significant Difference	33.1023	72.6927	-1.13129	6.96592e-05	0.00139834	Down
BnaA08g25990D	bHLH	4.38404	10.9222	-1.29985	0.0983941	0.613148	No Significant Difference	3.80719	26.4157	-2.80851	8.7529e-06	0.000225887	Down
BnaA09g33910D	bHLH	23.9175	26.936	-0.16686	0.691712	0.989857	No Significant Difference	26.9995	58.5351	-1.12129	0.000689501	0.0100408	Down
BnaC03g16290D	bHLH	33.7719	58.09	-0.786814	0.0302868	0.328151	No Significant Difference	40.6291	85.1895	-1.07308	8.50749e-05	0.00165912	Down
BnaC03g16970D	bHLH	29.9812	20.7388	0.533998	0.213734	0.826038	No Significant Difference	20.7535	54.9484	-1.40221	2.42318e-05	0.00055173	Down
BnaC03g34430D	bHLH	50.571	71.8731	-0.50765	0.156101	0.743975	No Significant Difference	75.1204	167.689	-1.15632	4.37241e-08	1.83926e-06	Down
BnaA03g20510D	bHLH	25.5466	66.9769	-1.38757	7.63603e-05	0.00359896	Down	34.6505	27.2079	0.340355	0.352208	0.70964	No Significant Difference
BnaCnng49800D	bHLH	9.64517	32.4521	-1.75468	0.000225387	0.00891031	Down	2.98485	6.75541	-1.17118	0.166252	1	No Significant Difference
BnaAnng19440D	bHLH	28.5074	84.8422	-1.57555	9.83592e-07	8.31066e-05	Down	25.3689	17.5852	0.519532	0.21523	0.572553	No Significant Difference
BnaA04g03540D	bHLH	6.54223	33.1286	-2.34161	8.58474e-06	0.000547463	Down	28.55	21.568	0.401533	0.310657	0.673809	No Significant Difference
BnaA04g22910D	bHLH	10.3285	58.432	-2.50414	2.65812e-09	3.62803e-07	Down	22.1858	27.456	-0.305177	0.427602	0.764803	No Significant Difference
BnaA06g02990D	bHLH	17.5396	56.0232	-1.68018	4.71715e-06	0.000324119	Down	13.8077	24.1946	-0.808147	0.100736	0.384783	No Significant Difference
BnaA08g02360D	bHLH	5.14951	19.8583	-1.94348	0.0019899	0.0487927	Down	7.03499	10.0213	-0.493028	0.457851	0.785592	No Significant Difference
BnaA09g35150D	bHLH	41.2622	119.923	-1.54081	8.03704e-08	8.50629e-06	Down	66.8568	49.2116	0.445457	0.150266	0.476265	No Significant Difference
BnaC03g13880D	bHLH	18.0779	44.3295	-1.29176	0.00183071	0.0458652	Down	35.6354	29.0304	0.292297	0.409836	0.751614	No Significant Difference
BnaA02g28260D	bHLH	199.481	79.3203	1.32854	2.54886e-05	0.00139789	Up	119.77	103.59	0.205829	0.34231	0.700989	No Significant Difference
BnaA05g35460D	bHLH	122.534	44.7721	1.45353	4.12624e-06	0.000290803	Up	38.5913	33.2548	0.215644	0.494631	0.808378	No Significant Difference
BnaA05g35780D	bHLH	74.8892	32.9377	1.18172	0.000478323	0.0162846	Up	16.225	16.9593	-0.0642435	0.885265	0.970111	No Significant Difference
BnaC09g04550D	bHLH	155.108	75.5313	1.03635	3.27655e-05	0.00175237	Up	135.042	104.499	0.37141	0.0749567	0.325672	No Significant Difference
BnaC09g09610D	bHLH	447.558	182.585	1.29374	7.29239e-10	1.11659e-07	Up	733.429	818.654	-0.158718	0.371008	0.723151	No Significant Difference
BnaC07g12550D	bHLH	12.3001	1.55402	2.97514	0.000917961	0.0270933	Up	9.7026	20.6187	-1.07403	0.0339347	0.200057	No Significant Difference
BnaC07g30280D	bHLH	66.1428	26.3021	1.32857	0.000126832	0.0054498	Up	43.6821	43.5177	0.0117592	0.969472	0.991575	No Significant Difference
BnaA05g24870D	bHLH	345.026	162.726	1.08443	1.00307e-05	0.000626428	Up	182.969	147.854	0.308111	0.153722	0.482393	No Significant Difference
BnaC01g22250D	bHLH	28.8422	8.65738	1.72419	0.000538544	0.0178121	Up	12.4408	22.1586	-0.824982	0.0806913	0.338953	No Significant Difference
BnaC04g14940D	bHLH	56.9379	24.7166	1.20148	0.00132685	0.0360893	Up	49.1586	35.6409	0.466973	0.119011	0.420154	No Significant Difference
BnaA06g26690D	bHLH	261.073	103.198	1.33807	4.39624e-06	0.000306254	Up	167.954	107.676	0.643526	0.0016106	0.0200957	No Significant Difference
BnaC04g25430D	bHLH	7.57689	32.9	-2.12153	2.61886e-05	0.00143367	Down	32.7316	11.0049	1.57157	0.000399508	0.00627908	Up
BnaA05g19470D	bHLH	61.9057	22.8907	1.43482	2.6709e-05	0.00145687	Up	58.7341	22.4821	1.39001	1.74424e-05	0.000417841	Up
BnaA01g22240D	bHLH	73.8927	0.609598	6.88258	1.21234e-10	2.16385e-08	Up	119.045	0.28257	8.61183	7.94792e-13	6.83155e-11	Up
BnaA01g24250D	bHLH	64.0412	17.7166	1.84895	1.03e-06	8.63022e-05	Up	54.9499	22.4646	1.29484	8.21138e-05	0.00161064	Up
BnaA07g39050D	bHLH	55.7143	21.0965	1.39513	0.000347868	0.0125515	Up	62.9462	28.8315	1.12953	0.000219268	0.00373654	Up
BnaC01g43110D	bHLH	201.476	1.27924	7.32616	8.20769e-22	6.02799e-19	Up	82.6954	0.533027	7.19753	1.67063e-11	1.20426e-09	Up
BnaC03g34370D	bHLH	74.2174	13.54	2.4474	4.0315e-07	3.6739e-05	Up	125.072	5.15122	4.61669	3.01813e-26	8.1817e-24	Up
BnaA06g13820D	bHLH	364.096	302.875	0.265655	0.172631	0.769732	No Significant Difference	461.627	212.027	1.12205	7.21389e-12	5.42187e-10	Up
BnaA03g10160D	bHLH	92.3897	129.8	-0.487982	0.0582528	0.478263	No Significant Difference	175.218	53.8072	1.70588	8.64833e-15	9.72692e-13	Up
BnaC09g29090D	bHLH	9951.11	8256.69	0.269277	0.223298	0.834421	No Significant Difference	9997.53	4813.27	1.05452	9.24223e-13	7.83786e-11	Up
BnaC09g29230D	bHLH	822919	703364	0.22648	0.342726	0.91364	No Significant Difference	820843	368279	1.15631	5.5958e-14	5.65229e-12	Up
BnaC03g12840D	bHLH	73.5825	38.1826	0.953552	0.00334274	0.0718678	No Significant Difference	116.177	26.1058	2.16353	8.91208e-15	9.95298e-13	Up
novel1398	bHLH	87.4882	47.8691	0.871442	0.00824962	0.136128	No Significant Difference	53.7547	10.3309	2.39016	1.19912e-09	6.63745e-08	Up
BnaC06g34760D	bHLH	113.482	62.0877	0.874354	0.00380796	0.0787813	No Significant Difference	152.371	61.9431	1.30355	1.61198e-07	6.07934e-06	Up
BnaC06g36040D	bHLH	5.38486	6.23182	-0.204865	0.795017	0.995274	No Significant Difference	37.6463	4.53572	3.0517	2.92132e-09	1.50904e-07	Up
BnaA03g16670D	bHLH	7.56526	1.86028	2.01143	0.033374	1	No Significant Difference	9.73085	1.71878	2.51665	0.00390735	0.0406592	Up
BnaC08g01700D	bHLH	27.8352	16.3457	0.772253	0.0752785	0.544872	No Significant Difference	29.3552	11.3342	1.37522	0.00122212	0.0161239	Up
BnaCnng36550D	bHLH	27.0392	18.7269	0.532022	0.241233	0.854549	No Significant Difference	38.8112	13.1137	1.55609	0.000119293	0.00222173	Up
BnaCnng66530D	bHLH	6.80367	0.625339	3.44217	0.00857353	1	No Significant Difference	27.0442	7.65494	1.82426	0.000143742	0.00260816	Up
BnaA10g03540D	bHLH	23.9291	16.5103	0.531782	0.249745	0.859575	No Significant Difference	53.26	24.0687	1.15314	0.000385542	0.00608673	Up
BnaC08g42050D	bHLH	172.825	133.325	0.375467	0.146879	0.728693	No Significant Difference	204.133	77.1784	1.40785	7.78669e-10	4.45795e-08	Up
BnaC08g44680D	bHLH	10.9002	6.02991	0.863685	0.185154	0.791521	No Significant Difference	12.8449	2.55408	2.3325	0.00137128	0.0176998	Up
BnaC04g11580D	bHLH	9.50694	4.6778	1.02234	0.174942	0.773684	No Significant Difference	12.0723	1.95318	2.61488	0.00149124	0.0189115	Up
BnaA05g24860D	bHLH	345.692	333.081	0.0532593	0.835298	0.996656	No Significant Difference	339.255	113.278	1.58469	6.28425e-15	7.22165e-13	Up
BnaC01g27750D	bHLH	448.255	291.294	0.621613	0.0163934	0.220373	No Significant Difference	71.9154	32.6379	1.1403	0.000162546	0.00290327	Up
BnaC01g31210D	bHLH	29.944	12.117	1.3164	0.00613165	0.110289	No Significant Difference	46.2273	14.7309	1.6525	8.8773e-06	0.000228726	Up
BnaC04g14980D	bHLH	52.6375	32.9927	0.679249	0.0443869	0.410874	No Significant Difference	67.7407	33.5768	1.01463	0.000281243	0.00462421	Up
BnaCnng10670D	bHLH	7.72906	8.78136	-0.182995	0.828138	0.996542	No Significant Difference	37.2542	16.051	1.20946	0.00400536	0.0414751	Up
BnaC07g48390D	bHLH	364.556	255.755	0.510719	0.0122655	0.180477	No Significant Difference	477.352	227.088	1.0724	4.17321e-10	2.488e-08	Up
BnaAnng02890D	bHLH	46.7886	31.1107	0.58822	0.146628	0.728527	No Significant Difference	57.5478	24.9275	1.21288	0.000791542	0.0112476	Up
BnaC05g38890D	bHLH	179.092	183.371	-0.0350688	0.887694	0.996656	No Significant Difference	221.275	65.1854	1.76044	1.89954e-13	1.78776e-11	Up
BnaC05g46030D	bHLH	14.3278	21.5631	-0.589944	0.210965	0.823953	No Significant Difference	26.8406	10.2039	1.4019	0.00266995	0.0302491	Up
BnaA01g29260D	bHLH	45.7333	20.3725	1.16926	0.00289045	0.0644342	No Significant Difference	57.8657	19.8406	1.53768	5.71053e-06	0.000156679	Up
BnaA06g03420D	bHLH	44.0665	43.3577	0.0244138	0.941384	0.99876	No Significant Difference	64.3161	29.6114	1.12595	0.00030134	0.00491899	Up
BnaA06g12510D	bHLH	13.0139	5.54935	1.21681	0.0585506	0.479319	No Significant Difference	12.501	2.28757	2.4584	0.00116692	0.0155443	Up
BnaC01g43540D	bHLH	62.3893	60.9097	0.0319928	0.929511	0.998331	No Significant Difference	132.758	59.2285	1.16979	2.78482e-06	8.14816e-05	Up
BnaC06g40890D	bHLH	15.8105	14.1733	0.156919	0.763	0.995101	No Significant Difference	30.7912	12.1534	1.34281	0.00116931	0.0155697	Up
BnaA08g14870D	bHLH	8.52499	9.74658	-0.205095	0.757069	0.995101	No Significant Difference	58.0566	25.9913	1.15879	0.000139029	0.00254123	Up
BnaC03g16650D	bHLH	36.9392	25.2976	0.543808	0.161543	0.752435	No Significant Difference	13.6829	2.72936	2.2918	0.00234449	0.027285	Up
BnaC03g20080D	bHLH	13.3797	3.47434	1.94988	0.00610623	0.109963	No Significant Difference	18.9721	3.70771	2.36012	0.000112028	0.00210372	Up
BnaC03g23970D	bHLH	13.3009	2.76039	2.24971	0.00312883	0.0683899	No Significant Difference	28.3642	10.2754	1.47032	0.000852025	0.0119945	Up
BnaC03g33430D	bHLH	71.1285	56.8013	0.322894	0.264968	0.873115	No Significant Difference	116.121	51.1321	1.18287	8.32118e-07	2.74571e-05	Up
BnaC03g38830D	bHLH	17.8309	9.35268	0.933349	0.111974	0.651786	No Significant Difference	42.3279	16.5907	1.33789	0.00114287	0.0152947	Up
BnaC01g17820D	bZIP	12.5959	0	6.18403	5.18103e-06	0.000351246	Up	#N/A	#N/A	#N/A	#N/A	#N/A	#N/A
BnaAnng09500D	bZIP	35.5764	1.23494	4.82815	5.8742e-09	7.57219e-07	Up	#N/A	#N/A	#N/A	#N/A	#N/A	#N/A
BnaC02g06270D	bZIP	#N/A	#N/A	#N/A	#N/A	#N/A	#N/A	1.12024	11.5971	-3.3591	0.00102875	0.0140218	Down
BnaC01g01320D	bZIP	#N/A	#N/A	#N/A	#N/A	#N/A	#N/A	37.8098	5.37467	2.8133	3.52906e-09	1.79665e-07	Up
BnaA03g20670D	bZIP	49.1049	120.518	-1.29322	1.88987e-06	0.000145796	Down	58.6399	141.987	-1.2722	1.88701e-08	8.45345e-07	Down
BnaC06g11000D	bZIP	4.1115	7.57402	-0.879776	0.274454	0.879889	No Significant Difference	3.41721	13.5466	-1.99399	0.00462712	0.0464131	Down
BnaC06g24160D	bZIP	70.7655	150.837	-1.09182	0.0967838	0.609603	No Significant Difference	80.8144	301.34	-1.89382	3.08702e-19	5.09953e-17	Down
BnaC08g23960D	bZIP	22.8234	12.9629	0.822614	0.0790986	0.55707	No Significant Difference	20.0039	44.3387	-1.14898	0.00101252	0.0138483	Down
BnaA02g02830D	bZIP	4.76484	15.2909	-1.6725	0.010633	0.163891	No Significant Difference	0.73915	12.4038	-4.036	0.000700421	0.0101625	Down
BnaA10g21200D	bZIP	18.9033	16.7446	0.175626	0.74104	0.992572	No Significant Difference	6.49414	19.8726	-1.62264	0.00372995	0.0391342	Down
BnaC07g16240D	bZIP	7.53193	9.09364	-0.272858	0.671478	0.989857	No Significant Difference	3.35704	14.2066	-2.06831	0.00337063	0.0362606	Down
BnaCnng01910D	bZIP	39.366	51.4192	-0.383754	0.224186	0.834844	No Significant Difference	23.0364	63.1635	-1.45524	2.97062e-06	8.62023e-05	Down
BnaCnng26840D	bZIP	19.9292	19.3266	0.0388952	0.930969	0.99864	No Significant Difference	15.6634	39.3502	-1.3195	0.000638601	0.00936841	Down
BnaCnng29300D	bZIP	87.2642	106.312	-0.281088	0.383765	0.9357	No Significant Difference	62.7427	145.229	-1.21251	1.89982e-06	5.76663e-05	Down
BnaA01g01100D	bZIP	25.3629	17.7707	0.518371	0.229284	0.84019	No Significant Difference	23.1196	48.9358	-1.0869	0.00143193	0.0183057	Down
BnaA01g12020D	bZIP	17.8793	13.5567	0.399348	0.412903	0.944735	No Significant Difference	10.1669	25.3138	-1.31645	0.00497678	0.0492507	Down
BnaA08g19450D	bZIP	5.73568	12.6753	-1.13091	0.0931917	0.597815	No Significant Difference	5.98382	19.5953	-1.70772	0.0042893	0.043744	Down
BnaA09g00170D	bZIP	22.5025	27.8305	-0.306479	0.446322	0.95043	No Significant Difference	28.0716	79.2984	-1.50171	2.82551e-07	1.01033e-05	Down
BnaA09g33170D	bZIP	14.3994	15.8908	-0.146834	0.771084	0.995101	No Significant Difference	8.94565	25.9505	-1.52734	0.00171446	0.0211422	Down
BnaC03g23710D	bZIP	16.833	43.8518	-1.38405	0.00234538	0.055467	No Significant Difference	23.4747	82.9996	-1.81248	2.53024e-08	1.10387e-06	Down
BnaA02g35440D	bZIP	11.3448	39.3396	-1.79671	5.90029e-05	0.00290811	Down	49.5634	59.0726	-0.252838	0.371094	0.723151	No Significant Difference
BnaA03g10790D	bZIP	112.579	258.002	-1.19771	8.31618e-07	7.10621e-05	Down	106.551	181.618	-0.767534	0.00455885	0.0459184	No Significant Difference
BnaC02g12750D	bZIP	66.5407	172.761	-1.37991	1.07919e-05	0.000671192	Down	54.5547	76.785	-0.49536	0.0968575	0.377038	No Significant Difference
BnaA02g08820D	bZIP	37.5075	129.715	-1.79301	2.15681e-07	2.14007e-05	Down	26.406	48.1056	-0.867256	0.00750503	0.0680689	No Significant Difference
BnaC05g10770D	bZIP	4.07765	19.4121	-2.24202	0.00133199	0.0361965	Down	5.29072	16.5498	-1.65	0.0060669	0.0575894	No Significant Difference
BnaA01g02570D	bZIP	9.22717	33.7638	-1.87522	7.2952e-05	0.00345994	Down	5.31374	12.5485	-1.25032	0.0567201	0.277175	No Significant Difference
BnaA09g37270D	bZIP	4.11486	26.6346	-2.69683	7.01079e-05	0.00335672	Down	11.3065	23.8184	-1.07282	0.0175213	0.129149	No Significant Difference
BnaA05g22650D	bZIP	56.7862	20.5458	1.46176	3.18384e-05	0.00170581	Up	12.8078	9.01451	0.505181	0.35763	0.713437	No Significant Difference
BnaC05g35710D	bZIP	460.545	181.765	1.34097	2.44986e-08	2.86425e-06	Up	271.927	148.658	0.872984	4.12064e-06	0.000116276	No Significant Difference
BnaA06g12350D	bZIP	117.147	54.0144	1.11374	0.000135554	0.00575086	Up	155.409	138.897	0.162898	0.502286	0.81344	No Significant Difference
BnaC03g40200D	bZIP	157.9	67.9996	1.21456	5.69065e-06	0.000379763	Up	154.193	78.9828	0.968746	8.21284e-06	0.000214911	No Significant Difference
BnaCnng37520D	bZIP	239.65	108.174	1.14956	2.7806e-06	0.000204073	Up	355.4	25.5101	3.80213	1.05674e-57	1.24136e-54	Up
BnaA05g22450D	bZIP	620.985	289.622	1.10024	3.92869e-06	0.000278835	Up	446.113	221.104	1.01485	3.91974e-09	1.97651e-07	Up
BnaA01g00310D	bZIP	26.3937	9.04934	1.53943	0.00165448	0.0424369	Up	24.9612	8.33466	1.59311	0.000927745	0.0128846	Up
BnaA01g01550D	bZIP	4299.27	997.492	2.10775	7.62833e-14	2.23399e-11	Up	3935.47	1653.17	1.25168	1.00978e-17	1.42979e-15	Up
BnaA06g17960D	bZIP	56.3759	25.5279	1.14772	0.00108305	0.0307908	Up	136.658	6.2815	4.45348	4.79226e-31	1.94867e-28	Up
BnaC07g44670D	bZIP	34.9187	29.3816	0.246813	0.505934	0.967573	No Significant Difference	43.4601	15.5698	1.48078	9.12449e-05	0.00176249	Up
BnaC09g26890D	bZIP	59.7853	51.9223	0.200963	0.532784	0.97115	No Significant Difference	43.5752	18.662	1.22093	0.000412685	0.00645738	Up
BnaA03g17400D	C2H2	15.8226	49.4604	-1.65021	0.00036387	0.0130354	Down	#N/A	#N/A	#N/A	#N/A	#N/A	#N/A
BnaC01g33270D	C2H2	#N/A	#N/A	#N/A	#N/A	#N/A	#N/A	27.1362	54.291	-1.00441	0.00427162	0.0436479	Down
BnaC09g19820D	C2H2	#N/A	#N/A	#N/A	#N/A	#N/A	#N/A	1.52957	11.638	-2.94754	0.00271169	0.0306253	Down
BnaC09g36350D	C2H2	7.86054	10.6762	-0.440977	0.474681	0.961089	No Significant Difference	9.22347	24.3317	-1.41414	0.00406707	0.041936	Down
BnaCnng44050D	C2H2	12.5921	25.9199	-1.03545	0.0259571	0.299185	No Significant Difference	16.5088	36.0792	-1.1249	0.00321342	0.0349281	Down
BnaA10g07450D	C2H2	24.3915	17.5106	0.474373	0.276903	0.881026	No Significant Difference	18.1906	37.8498	-1.06076	0.00435272	0.0442794	Down
BnaA05g33080D	C2H2	46.3151	66.2177	-0.51524	0.0967142	0.609546	No Significant Difference	36.4154	81.164	-1.15274	3.21159e-05	0.000711576	Down
BnaC04g40400D	C2H2	3.71184	5.0511	-0.43455	0.646575	1	No Significant Difference	0.358064	13.9993	-5.11096	9.67954e-05	0.00185167	Down
BnaA07g09060D	C2H2	29.0109	36.6373	-0.339321	0.385727	0.936199	No Significant Difference	27.273	71.4765	-1.38472	1.13861e-05	0.000287069	Down
BnaA02g33650D	C2H2	221.028	503.417	-1.1862	1.90176e-06	0.000146338	Down	293.065	460.381	-0.650879	0.00125704	0.016522	No Significant Difference
BnaC07g42560D	C2H2	37.6597	14.1879	1.41136	0.000958833	0.0280526	Up	22.3025	10.404	1.09481	0.0208247	0.145005	No Significant Difference
BnaC09g25750D	C2H2	201.235	84.7748	1.24576	1.35538e-06	0.000109903	Up	101.946	155.59	-0.609605	0.00247889	0.0284557	No Significant Difference
BnaC04g08690D	C2H2	194.791	77.6298	1.327	1.75428e-07	1.77571e-05	Up	150.23	169.905	-0.178828	0.358654	0.714452	No Significant Difference
BnaA05g07730D	C2H2	197.438	75.1561	1.39219	2.85531e-07	2.71696e-05	Up	157.674	162.86	-0.0504105	0.814712	0.949682	No Significant Difference
BnaC04g20360D	C2H2	57.3086	27.7734	1.04086	0.00190286	0.0473189	Up	63.5917	40.969	0.632133	0.022386	0.152005	No Significant Difference
BnaAnng26060D	C2H2	76.6134	37.9492	1.00823	0.00127703	0.0350822	Up	43.3249	44.8234	-0.0517485	0.862578	0.962712	No Significant Difference
BnaC05g40060D	C2H2	577.349	271.079	1.09052	3.08995e-05	0.00166438	Up	437.611	351.117	0.317815	0.106388	0.394829	No Significant Difference
BnaA02g00660D	C2H2	83.3731	34.2395	1.28352	2.07353e-05	0.00117347	Up	61.5735	60.4117	0.0270899	0.926761	0.981422	No Significant Difference
BnaA09g23050D	C2H2	189.185	78.8228	1.26005	1.47524e-05	0.000875968	Up	107.669	140.275	-0.382866	0.0588372	0.283313	No Significant Difference
BnaC06g27490D	C2H2	235.256	30.7897	2.9343	5.4213e-28	8.60674e-25	Up	240.908	19.574	3.62396	1.01169e-47	8.91325e-45	Up
BnaC09g35160D	C2H2	780.511	160.512	2.28383	5.8422e-25	6.07669e-22	Up	704.771	66.9397	3.39942	1.70516e-62	2.4583e-59	Up
BnaA03g09250D	C2H2	2638.26	192.555	3.77656	4.60737e-69	6.94883e-65	Up	2323.88	82.891	4.80663	2.03149e-200	6.44328e-196	Up
BnaA03g24750D	C2H2	52.3621	19.7759	1.3986	0.000760531	0.0235048	Up	70.1282	33.3657	1.07817	0.000526119	0.00793482	Up
BnaA02g06780D	C2H2	826.844	52.133	3.98513	1.03598e-58	1.04164e-54	Up	836.937	15.8174	5.7249	3.54975e-15	4.15452e-13	Up
BnaA02g06790D	C2H2	691.496	27.1301	4.66155	9.69067e-52	4.87182e-48	Up	645.729	10.3412	5.959	5.60645e-24	1.28855e-21	Up
BnaA10g12780D	C2H2	831.471	74.7705	3.474	1.55089e-52	9.35622e-49	Up	691.018	38.2462	4.17604	7.08736e-87	3.74649e-83	Up
BnaA10g25850D	C2H2	544.293	31.3287	4.11783	3.51583e-39	1.17835e-35	Up	1022.39	38.047	4.74728	3.59078e-18	5.29716e-16	Up
BnaA10g25870D	C2H2	265.138	42.6233	2.6365	3.05513e-19	1.73877e-16	Up	342.838	43.0842	2.9933	2.73807e-44	1.97371e-41	Up
BnaC03g58080D	C2H2	58.2693	24.608	1.2479	0.000486753	0.0165529	Up	208.014	32.3079	2.68781	3.92858e-22	8.03889e-20	Up
BnaA05g20490D	C2H2	88.643	36.8066	1.27392	8.96696e-05	0.00411689	Up	88.2112	28.9749	1.59705	4.93033e-08	2.05757e-06	Up
BnaCnng20570D	C2H2	27.3645	4.43159	2.63482	3.8024e-06	0.00027179	Up	25.1141	3.6486	2.77752	2.23976e-06	6.70173e-05	Up
BnaA07g25880D	C2H2	161.113	14.2293	3.50834	2.74158e-27	3.75896e-24	Up	162.459	8.87134	4.20768	4.6605e-37	2.59328e-34	Up
BnaA08g18790D	C2H2	394.525	70.4001	2.48525	1.76587e-24	1.71825e-21	Up	396.886	49.1176	3.01411	1.86351e-06	5.67772e-05	Up
BnaC03g11570D	C2H2	55.6743	6.86298	3.01496	2.18177e-09	3.07528e-07	Up	50.5508	3.62013	3.78838	3.24918e-13	2.97845e-11	Up
BnaA04g27530D	C2H2	28.1744	43.9084	-0.643349	0.42742	0.947193	No Significant Difference	56.4186	7.91269	2.83133	2.13974e-12	1.71379e-10	Up
BnaA03g22850D	C2H2	35.1318	17.1956	1.02957	0.0119914	0.177918	No Significant Difference	35.2484	14.7952	1.24145	0.00164164	0.0203629	Up
BnaC07g39800D	C2H2	11.6168	15.5658	-0.425135	0.446105	0.95043	No Significant Difference	30.6136	8.75675	1.8034	4.68929e-05	0.000989157	Up
BnaC07g40900D	C2H2	56.487	72.8659	-0.361956	0.295562	0.891354	No Significant Difference	122.155	31.804	1.94367	1.13233e-12	9.47599e-11	Up
BnaC01g01910D	C2H2	10.0081	15.2909	-0.61056	0.321578	0.904608	No Significant Difference	15.5214	2.19998	2.79006	0.000250602	0.00420302	Up
BnaC04g01980D	C2H2	83.2514	76.8362	0.11701	0.740461	0.992495	No Significant Difference	97.1658	40.0542	1.27737	1.26507e-05	0.000315441	Up
BnaC04g08400D	C2H2	8.98069	4.77923	0.926611	0.282276	0.884247	No Significant Difference	15.8224	3.15863	2.33769	0.000907315	0.0126438	Up
BnaC01g19630D	C2H2	22.431	19.8958	0.178792	0.694321	0.989857	No Significant Difference	53.6715	24.5966	1.13151	0.000559878	0.00835261	Up
BnaC01g27270D	C2H2	37.447	23.4185	0.683379	0.0741007	0.539245	No Significant Difference	50.3003	13.3231	1.91715	1.72188e-07	6.43263e-06	Up
BnaC01g37160D	C2H2	34.6794	18.1321	0.927157	0.0319595	0.338612	No Significant Difference	287.974	133.103	1.11301	4.92444e-09	2.45579e-07	Up
BnaC04g40340D	C2H2	164.494	100.744	0.705729	0.00648469	0.114748	No Significant Difference	196.645	75.2809	1.38842	1.09553e-11	8.15658e-10	Up
BnaCnng09450D	C2H2	139.2	93.7913	0.571096	0.0323115	0.340934	No Significant Difference	191.31	92.8483	1.04743	4.71886e-07	1.63484e-05	Up
BnaAnng20610D	C2H2	93.0227	78.7643	0.237346	0.362671	0.926935	No Significant Difference	258.177	47.8259	2.43267	3.90176e-30	1.37502e-27	Up
BnaC05g33170D	C2H2	51.3714	25.5996	1.006	0.0120542	0.178324	No Significant Difference	48.3585	19.7062	1.29453	0.000353414	0.00563974	Up
BnaC05g45860D	C2H2	15.6351	15.8404	-0.0108114	0.98258	0.999185	No Significant Difference	20.9719	7.66224	1.45863	0.00383079	0.0399413	Up
BnaA01g29520D	C2H2	212.647	186.125	0.192235	0.424718	0.947193	No Significant Difference	116.87	33.287	1.81587	7.28838e-13	6.33331e-11	Up
BnaA03g48610D	C2H2	29.4028	16.4413	0.845626	0.0818473	0.566482	No Significant Difference	75.1345	12.8653	2.5566	8.09253e-14	7.99597e-12	Up
BnaA03g49570D	C2H2	33.178	29.7566	0.156177	0.667483	0.989857	No Significant Difference	58.0723	28.7921	1.01671	0.000940672	0.0130285	Up
BnaA04g07480D	C2H2	30.3781	26.7333	0.18096	0.634924	0.988713	No Significant Difference	38.2615	12.3732	1.62202	3.69528e-05	0.000803863	Up
BnaA04g17040D	C2H2	17.6106	8.32936	1.09684	0.0569352	0.473303	No Significant Difference	40.6714	14.4731	1.48945	0.000137252	0.00251196	Up
BnaA04g20730D	C2H2	20.1235	18.465	0.124159	0.779163	0.995101	No Significant Difference	32.2687	13.0727	1.3037	0.00120145	0.0159175	Up
BnaC03g76080D	C2H2	33.1446	29.8758	0.14663	0.693179	0.989857	No Significant Difference	49.7722	21.5702	1.20877	0.000189018	0.00330132	Up
BnaA08g17200D	C2H2	15.3103	14.2106	0.11374	0.819796	0.996542	No Significant Difference	22.5899	8.50995	1.41139	0.00319982	0.0348254	Up
BnaA09g26860D	C2H2	273.55	209.326	0.386036	0.0553905	0.465923	No Significant Difference	297.106	145.66	1.02914	5.07361e-08	2.10904e-06	Up
BnaC03g37850D	C2H2	59.3252	34.7249	0.770224	0.0141429	0.199256	No Significant Difference	87.5561	40.2731	1.11982	1.57423e-05	0.00038231	Up
BnaC02g36690D	ERF	#N/A	#N/A	#N/A	#N/A	#N/A	#N/A	16.2109	1.47197	3.50581	2.56895e-05	0.000580751	Up
BnaC09g11080D	ERF	#N/A	#N/A	#N/A	#N/A	#N/A	#N/A	29.7869	9.07509	1.71111	0.000261299	0.00435046	Up
BnaA09g02120D	ERF	#N/A	#N/A	#N/A	#N/A	#N/A	#N/A	2121.84	733.902	1.53186	0.0028125	0.031421	Up
BnaA02g01020D	ERF	9.98153	0.653904	3.97893	0.0012595	0.0347272	Up	#N/A	#N/A	#N/A	#N/A	#N/A	#N/A
BnaC02g11480D	ERF	32.9364	159.018	-2.27135	0.00108753	0.030889	Down	25.9951	81.9302	-1.65678	1.15876e-06	3.71612e-05	Down	15.2645
BnaC09g00910D	ERF	6.15368	53.0871	-3.10832	4.47921e-09	5.90004e-07	Down	13.6636	58.6009	-2.10717	7.2085e-09	3.49056e-07	Down
BnaC09g28200D	ERF	1.00081	13.4994	-3.72225	0.00101455	0.0293976	Down	1.11134	17.1098	-3.92422	6.97939e-05	0.00140016	Down
BnaC06g38580D	ERF	81.65	202.969	-1.31507	2.64875e-07	2.54301e-05	Down	70.4314	172.407	-1.29424	8.94226e-10	5.08283e-08	Down
BnaA01g13950D	ERF	14.1901	60.6749	-2.08694	1.46334e-06	0.000116158	Down	18.8235	43.8001	-1.22111	0.00191628	0.0231714	Down
novel1554	ERF	391.58	600.298	-0.615465	0.00742759	0.126866	No Significant Difference	249.53	759.848	-1.60796	8.91517e-19	1.39292e-16	Down
BnaC06g20590D	ERF	4.8209	17.2201	-1.84319	0.00339051	0.0726359	No Significant Difference	1.52957	9.78705	-2.6964	0.00491955	0.0488215	Down
BnaC09g37860D	ERF	23.9619	30.2469	-0.330935	0.42502	0.947193	No Significant Difference	19.192	40.5076	-1.07788	0.00298195	0.0329269	Down
BnaA03g25760D	ERF	7.78949	19.3649	-1.30347	0.0267167	0.304912	No Significant Difference	12.9616	54.7969	-2.0917	1.39019e-07	5.32522e-06	Down
BnaC08g15650D	ERF	5.0224	14.1	-1.48183	0.286591	0.885376	No Significant Difference	1.09721	16.6966	-3.89428	9.06336e-05	0.00175496	Down
BnaC08g33430D	ERF	82.7657	106.479	-0.363249	0.168368	0.763594	No Significant Difference	65.1089	131.784	-1.01702	3.14978e-05	0.000700081	Down
BnaCnng34530D	ERF	17.1737	39.5226	-1.20249	0.00446027	0.088107	No Significant Difference	15.6077	42.6683	-1.46118	0.000445075	0.00688469	Down
BnaA10g00360D	ERF	22.8461	34.0001	-0.577375	0.153797	0.740428	No Significant Difference	17.0065	58.3305	-1.77732	2.63497e-07	9.45401e-06	Down
BnaA10g07620D	ERF	1.65803	8.08898	-2.25474	0.043587	1	No Significant Difference	0	29.6604	-7.1529	1.17232e-08	5.4123e-07	Down
BnaA10g15380D	ERF	23.2158	36.8944	-0.66858	0.0762039	0.547885	No Significant Difference	21.9763	50.0136	-1.1918	0.000535391	0.00804802	Down
BnaC07g14230D	ERF	2.64386	5.97278	-1.15219	0.248614	1	No Significant Difference	11.1022	30.481	-1.46588	0.00124496	0.0163845	Down
BnaC03g65520D	ERF	379.649	476.635	-0.328444	0.0910935	0.591294	No Significant Difference	348.005	739.207	-1.08624	7.18695e-14	7.19081e-12	Down
BnaC01g03410D	ERF	257.146	218.965	0.23282	0.294861	0.891014	No Significant Difference	257.715	527.928	-1.03407	3.11922e-10	1.89163e-08	Down
BnaC01g03990D	ERF	3.0957	15.7545	-2.34594	0.00576036	0.105306	No Significant Difference	2.62679	16.3994	-2.64234	0.000470727	0.00721956	Down
BnaC01g29980D	ERF	23.1293	32.3522	-0.484542	0.313162	0.901994	No Significant Difference	19.894	44.4265	-1.15966	0.00179877	0.0220192	Down
BnaC01g35670D	ERF	4.75373	11.1784	-1.22102	0.0844712	0.573423	No Significant Difference	2.7152	13.5787	-2.34959	0.00241762	0.0279445	Down
BnaC04g50590D	ERF	10.8441	9.64416	0.168719	0.962957	0.99876	No Significant Difference	182.616	393.404	-1.10607	1.25258e-08	5.75038e-07	Down
BnaC05g00440D	ERF	121.609	195.132	-0.681206	0.00280394	0.0628366	No Significant Difference	130.224	374.632	-1.52251	1.45633e-17	2.05291e-15	Down
BnaAnng36290D	ERF	15.8854	36.4438	-1.19458	0.233785	0.846325	No Significant Difference	2.67283	50.8071	-4.26275	6.62083e-11	4.38398e-09	Down
BnaCnng07000D	ERF	57.5705	66.8391	-0.214468	0.452374	0.953728	No Significant Difference	38.884	81.7108	-1.07048	4.99231e-05	0.00104172	Down
BnaCnng10880D	ERF	103.753	137.913	-0.410799	0.484711	0.963533	No Significant Difference	41.6713	125.255	-1.59088	1.63341e-09	8.7808e-08	Down
BnaCnng31040D	ERF	155.316	264.237	-0.768801	0.00138385	0.0372381	No Significant Difference	234.283	470.255	-1.00562	1.10724e-07	4.36795e-06	Down
BnaCnng31550D	ERF	21.3229	55.6044	-1.3811	0.267635	0.874751	No Significant Difference	6.40573	61.1376	-3.25498	2.70049e-12	2.12535e-10	Down
BnaC06g43970D	ERF	6.12759	12.1504	-0.987314	0.145747	0.726903	No Significant Difference	4.56046	17.8429	-1.97987	0.0016833	0.0208064	Down
BnaAnng11630D	ERF	456.111	517.652	-0.182225	0.341847	0.913175	No Significant Difference	447.584	1135.05	-1.34152	1.01001e-18	1.57032e-16	Down
BnaAnng14330D	ERF	6.7737	6.36765	0.101792	0.893764	0.996947	No Significant Difference	4.86359	21.4257	-2.13248	0.000533084	0.00802841	Down
BnaC05g08790D	ERF	46.2358	52.4552	-0.180258	0.581493	0.980961	No Significant Difference	38.8751	78.1939	-1.0102	0.000357932	0.00569906	Down
BnaA01g02720D	ERF	2.32636	15.1449	-2.69347	0.113477	0.65526	No Significant Difference	1.14326	17.0829	-3.91895	0.0001295	0.00238662	Down
BnaA03g47580D	ERF	53.459	67.4035	-0.332729	0.250627	0.860645	No Significant Difference	49.6401	99.5523	-1.00646	0.000112758	0.00211118	Down
BnaA03g53310D	ERF	13.7006	15.1521	-0.143216	0.777203	0.995101	No Significant Difference	8.94932	26.8449	-1.5749	0.00105417	0.0143129	Down
BnaC03g73080D	ERF	7.35651	15.8087	-1.08509	0.127329	0.686828	No Significant Difference	26.7871	56.6251	-1.08103	0.00210035	0.0249221	Down
BnaA08g10860D	ERF	352.299	500.998	-0.507609	0.0315248	0.33625	No Significant Difference	381.832	863.417	-1.17739	1.21e-15	1.4704e-13	Down
BnaC09g32750D	ERF	13.9959	57.9703	-2.04734	0.000110759	0.00491316	Down	27.2618	48.1036	-0.825523	0.0149492	0.114888	No Significant Difference
BnaC07g31350D	ERF	54.2462	120.533	-1.15223	8.93552e-05	0.0041087	Down	59.3359	24.3879	1.28275	0.0584205	0.282286	No Significant Difference
BnaC04g07160D	ERF	144.139	297.175	-1.04455	0.000743546	0.0230982	Down	185.361	289.957	-0.64462	0.00012469	0.00231004	No Significant Difference
BnaAnng28960D	ERF	5.87003	63.0195	-3.42948	4.15857e-10	6.6723e-08	Down	12.5329	6.99857	0.830412	0.170099	0.509976	No Significant Difference
BnaC05g14050D	ERF	7.48362	36.8546	-2.29119	0.000133836	0.00568596	Down	17.7954	9.81916	0.850655	0.0949622	0.37246	No Significant Difference
BnaC09g30700D	ERF	129.005	12.2961	3.39277	6.0094e-05	0.00295224	Up	286.112	57.5793	2.31397	0.0114246	0.0939468	No Significant Difference
BnaC09g39140D	ERF	222.737	90.4897	1.29882	2.03261e-06	0.000153664	Up	113.81	122.591	-0.10704	0.596811	0.867656	No Significant Difference
BnaA03g56490D	ERF	73.627	32.7298	1.16933	0.000291675	0.0108618	Up	141.301	87.6843	0.686967	0.00195933	0.0235751	No Significant Difference
BnaA03g07240D	ERF	219.427	53.6888	2.02916	1.53065e-09	2.21973e-07	Up	160.324	106.53	0.592152	0.00339687	0.0364721	No Significant Difference
BnaA03g18300D	ERF	40.0971	11.8925	1.75083	8.16109e-05	0.00380481	Up	21.3248	12.969	0.719943	0.116456	0.415908	No Significant Difference
BnaCnng56120D	ERF	168.802	61.6143	1.45447	4.07013e-06	0.000288049	Up	204.322	118.053	0.792637	4.4309e-05	0.000941922	No Significant Difference
BnaA10g07350D	ERF	160.821	20.212	2.99345	0.000419296	0.014471	Up	355.221	79.8029	2.15502	0.0106561	0.0889012	No Significant Difference
BnaA10g16290D	ERF	142.382	45.4587	1.64209	5.67373e-06	0.000379659	Up	119.618	126.705	-0.0825118	0.68446	0.903225	No Significant Difference
BnaC09g07480D	ERF	258.554	90.2771	1.51859	2.11417e-07	2.10468e-05	Up	209.574	120.879	0.797539	0.000155083	0.00278683	No Significant Difference
BnaC07g38080D	ERF	18.9584	4.05246	2.21733	0.000516408	0.0172693	Up	24.323	10.193	1.25155	0.00647524	0.0606901	No Significant Difference
BnaAnng37390D	ERF	170.051	42.7836	1.99167	2.75062e-12	6.19176e-10	Up	26.0458	19.6332	0.403037	0.329166	0.688938	No Significant Difference
BnaAnng40920D	ERF	12.5804	0.290516	5.22091	0.000103235	0.00465466	Up	8.90328	0	5.83766	3.20763e-05	1	No Significant Difference
BnaA08g30950D	ERF	22.2111	0.334822	6.04321	3.86066e-06	0.000274729	Up	9.68847	0	5.95797	1.71808e-05	1	No Significant Difference
BnaC03g21300D	ERF	101.371	41.2533	1.29186	0.000111472	0.00493026	Up	124.516	97.0045	0.361123	0.0961844	0.375561	No Significant Difference
BnaA04g29310D	ERF	164.679	25.0476	2.70862	4.55707e-17	1.99516e-14	Up	262.622	22.1673	3.58126	1.83061e-42	1.26221e-39	Up
BnaC06g35740D	ERF	131.592	10.951	3.58497	3.93667e-22	2.96864e-19	Up	227.827	9.70664	4.56295	1.21391e-48	1.1324e-45	Up
BnaC09g49920D	ERF	127.285	34.4661	1.88036	4.22203e-10	6.7184e-08	Up	140.112	19.49	2.84467	2.69888e-25	6.84803e-23	Up
BnaA03g13620D	ERF	35.1351	0.669645	5.80191	2.17283e-07	2.14889e-05	Up	74.7079	0	8.90162	2.46561e-13	2.2866e-11	Up
BnaA03g31510D	ERF	14.0109	1.93315	2.88503	0.000433338	0.0148537	Up	10.1951	1.68301	2.58947	0.00255879	0.0292353	Up
BnaA03g33790D	ERF	288.78	109.903	1.39444	1.99386e-08	2.40571e-06	Up	249.5	76.7652	1.69786	1.41248e-12	1.15167e-10	Up
BnaA03g37990D	ERF	2474.13	579.616	2.09391	1.16504e-12	2.72421e-10	Up	3418.07	904.78	1.91826	4.95653e-24	1.14749e-21	Up
BnaC07g39680D	ERF	313.412	0.960161	8.37855	1.17159e-21	8.03181e-19	Up	497.08	3.63984	7.08011	3.34957e-58	4.08609e-55	Up
BnaC08g17880D	ERF	223.663	87.8274	1.3527	1.43175e-05	0.000855195	Up	226.81	57.4077	1.98301	4.95952e-20	8.69067e-18	Up
BnaC08g25680D	ERF	79.7772	26.428	1.59739	0.000513981	0.0172257	Up	1085.16	242.573	2.16233	1.22729e-09	6.75799e-08	Up
BnaC02g06510D	ERF	141.861	34.833	2.03304	3.01523e-09	4.0969e-07	Up	99.9817	32.0999	1.63775	5.37624e-08	2.22319e-06	Up
BnaC02g37040D	ERF	514.298	189.996	1.43696	2.19887e-07	2.16048e-05	Up	829.991	349.14	1.24986	0.00205751	0.0245137	Up
BnaCnng49280D	ERF	151.427	0	9.77126	7.49433e-16	2.65952e-13	Up	110.868	0.28257	8.50795	2.12633e-12	1.70736e-10	Up
BnaA02g03050D	ERF	91.9601	16.7907	2.45926	5.96149e-11	1.11691e-08	Up	39.3519	9.68694	2.0268	1.3958e-06	4.37457e-05	Up
BnaA02g16460D	ERF	303.219	65.9276	2.20293	6.24383e-05	0.00304263	Up	220.697	37.3132	2.55859	1.6369e-29	5.46501e-27	Up
BnaA02g29010D	ERF	52.4422	11.9083	2.13702	2.71835e-07	2.59482e-05	Up	1332.51	479.552	1.47484	7.13684e-05	0.00142723	Up
BnaA10g07630D	ERF	323.378	54.9561	2.55718	1.44634e-05	0.000862202	Up	203.038	8.48294	4.58059	3.33618e-40	2.25135e-37	Up
BnaC09g01520D	ERF	3139.16	927.687	1.75865	0.00020394	0.00822411	Up	2511.59	1172.39	1.09971	2.88489e-09	1.49266e-07	Up
BnaC07g24660D	ERF	603.279	171.397	1.81586	3.9036e-13	9.97866e-11	Up	891.396	289.426	1.62494	4.09047e-14	4.18508e-12	Up
BnaC03g44110D	ERF	1994.58	492.924	2.0169	3.02427e-15	1.02499e-12	Up	3042.76	794.031	1.93893	7.01736e-22	1.39981e-19	Up
BnaC04g06680D	ERF	34.03	8.32256	2.01963	2.51999e-05	0.00138457	Up	38.026	9.65117	1.98178	2.00467e-06	6.04969e-05	Up
BnaC04g10770D	ERF	1056.69	250.942	2.07444	4.74325e-05	0.00240868	Up	2635.6	324.891	3.02052	7.33247e-08	2.97396e-06	Up
BnaA05g01960D	ERF	26.9233	7.37814	1.85346	0.000408205	0.0142348	Up	26.6772	7.25255	1.89954	0.000190196	0.00331817	Up
BnaA05g27930D	ERF	55.586	2.57131	4.45988	1.14199e-11	2.34941e-09	Up	28.7757	5.31555	2.42486	3.7774e-06	0.000107741	Up
BnaA05g29390D	ERF	1050.15	460.329	1.19049	5.07409e-06	0.000347063	Up	2164.45	548.864	1.97994	5.52402e-09	2.71636e-07	Up
BnaC04g49940D	ERF	23.0099	6.35191	1.8694	0.00135081	0.0365107	Up	91.4873	32.4217	1.5018	1.3987e-07	5.35132e-06	Up
BnaAnng34260D	ERF	307.539	1.59833	7.61357	1.05022e-27	1.50852e-24	Up	372.256	0.85136	8.7767	4.29474e-24	1.00159e-21	Up
BnaCnng15190D	ERF	1386.96	668.712	1.05263	0.000323763	0.0118663	Up	2657.04	930.501	1.51444	4.66438e-16	5.9176e-14	Up
BnaCnng24140D	ERF	372.258	181.92	1.03418	0.000866643	0.0259597	Up	860.854	258.167	1.73836	6.28066e-06	0.000169679	Up
BnaAnng01320D	ERF	568.267	97.464	2.54353	2.33335e-26	2.82303e-23	Up	680.623	63.4898	3.42318	3.43784e-68	6.41399e-65	Up
BnaC05g42130D	ERF	111.356	3.77768	4.88462	4.96119e-21	3.25324e-18	Up	38.7033	7.89664	2.28898	1.94675e-06	5.88609e-05	Up
BnaA07g31870D	ERF	35.0607	5.34744	2.7171	1.803e-07	1.81892e-05	Up	62.716	6.9094	3.19904	2.77548e-14	2.89572e-12	Up
BnaA01g06750D	ERF	103.605	30.4368	1.77863	1.11635e-05	0.000690034	Up	592.164	141.053	2.07073	3.39185e-30	1.22249e-27	Up
BnaA04g12950D	ERF	56.2744	23.451	1.25485	0.000563267	0.0184438	Up	47.4522	16.9053	1.48674	3.57436e-05	0.000781309	Up
BnaA06g17350D	ERF	975.331	484.867	1.0086	0.00104455	0.0300648	Up	1963.87	745.577	1.39817	5.81788e-13	5.12571e-11	Up
BnaA06g31910D	ERF	388.475	119.93	1.69715	3.25948e-09	4.40892e-07	Up	753.584	231.234	1.70536	1.33576e-05	0.000331525	Up
BnaA08g30910D	ERF	64.3607	0.334822	7.57592	9.45133e-10	1.42545e-07	Up	39.3697	0	7.97492	1.33016e-10	8.55754e-09	Up
BnaA08g30930D	ERF	167.664	0	9.91761	2.41847e-16	9.72678e-14	Up	139.007	0.56514	7.939	3.11316e-14	3.2268e-12	Up
BnaA10g30200D	ERF	23.6638	6.7528	1.79756	0.00172408	0.0437755	Up	26.8153	6.78241	1.98192	5.89174e-05	0.00120483	Up
BnaC03g71900D	ERF	86.0159	0.625339	7.10089	7.36064e-11	1.35382e-08	Up	176.528	0.266514	9.17996	1.77266e-14	1.91236e-12	Up
BnaA08g13860D	ERF	58.886	18.9143	1.63382	0.000247284	0.00959982	Up	38.6418	4.82194	2.99969	6.19171e-09	3.02127e-07	Up
BnaA08g22690D	ERF	330.909	121.585	1.447	1.16892e-07	1.20751e-05	Up	286.466	76.3502	1.90656	6.70752e-21	1.26632e-18	Up
BnaC03g39000D	ERF	135.778	61.7878	1.14014	0.000238835	0.00930779	Up	143.55	39.7009	1.84878	2.15295e-12	1.72003e-10	Up
BnaCnng21010D	ERF	445.119	306.287	0.539853	0.0501698	0.439319	No Significant Difference	762.021	376.256	1.01947	1.44166e-11	1.05357e-09	Up
BnaC08g42140D	ERF	168.289	85.4798	0.977666	0.000224935	0.00890411	No Significant Difference	274.231	73.7714	1.89152	2.13601e-23	4.77097e-21	Up
BnaC06g32560D	ERF	9.33927	2.16653	2.10601	0.0321719	0.340145	No Significant Difference	9.76799	1.73483	2.51505	0.00458262	0.046098	Up
BnaC06g32600D	ERF	5.10843	2.2394	1.20638	0.226117	1	No Significant Difference	11.8094	1.16969	3.36681	0.000509155	0.00771566	Up
BnaA03g15830D	ERF	1298.59	496.105	1.38836	0.0452442	0.415533	No Significant Difference	2714.75	841.543	1.68991	3.29435e-05	0.000728131	Up
BnaA03g17970D	ERF	102.453	54.1342	0.923395	0.00242669	0.0567873	No Significant Difference	80.6809	21.0729	1.94004	1.19542e-10	7.722e-09	Up
BnaA03g24350D	ERF	192.364	95.2201	1.0149	0.00455226	0.0893392	No Significant Difference	454.524	151.505	1.58807	5.00067e-16	6.2939e-14	Up
BnaC07g42500D	ERF	14.007	4.99688	1.49178	0.0489677	0.43443	No Significant Difference	50.7031	18.4153	1.44912	0.00010041	0.00190588	Up
BnaC07g44350D	ERF	7.90162	2.21084	1.84166	0.0458545	1	No Significant Difference	12.6213	1.16969	3.46213	0.000262401	0.00436422	Up
BnaC07g46160D	ERF	21.8298	7.32198	1.58733	0.00372438	0.0776918	No Significant Difference	33.9246	12.0387	1.50432	0.000273318	0.00451047	Up
BnaC08g12880D	ERF	27.3834	17.3198	0.661861	0.172817	0.770045	No Significant Difference	23.2488	3.08346	2.90076	3.47884e-06	9.97491e-05	Up
BnaC02g13250D	ERF	43.7945	61.749	-0.50191	0.140019	0.713933	No Significant Difference	43.5372	14.3892	1.59762	2.41638e-05	0.000550578	Up
BnaC02g22250D	ERF	376.081	80.384	2.22705	0.00218582	0.0525698	No Significant Difference	268.092	35.8303	2.89675	3.50041e-32	1.52086e-29	Up
BnaCnng38100D	ERF	8.0809	0.334822	4.58555	0.00139409	1	No Significant Difference	16.1685	0.266514	5.73167	1.08842e-05	0.000275731	Up
BnaCnng58060D	ERF	50.7697	51.7535	-0.0272404	0.940774	0.99876	No Significant Difference	53.7044	11.1962	2.25305	5.31224e-08	2.20246e-06	Up
BnaA02g05040D	ERF	143.613	73.0682	0.976282	0.00117264	0.0327514	No Significant Difference	415.987	61.1585	2.76695	1.72404e-44	1.30194e-41	Up
BnaA02g31100D	ERF	25.4084	18.6935	0.445411	0.347257	0.916055	No Significant Difference	39.3721	17.9625	1.13117	0.00350499	0.0372671	Up
BnaA10g02780D	ERF	121.332	105.242	0.204949	0.383945	0.9357	No Significant Difference	60.5312	29.6041	1.03678	0.000686923	0.0100079	Up
BnaA10g25000D	ERF	55.1171	33.7452	0.701155	0.0346716	0.358163	No Significant Difference	121.379	11.1195	3.45632	3.73053e-27	1.09557e-24	Up
BnaC09g28190D	ERF	180.319	56.7896	1.66809	0.0136789	0.194903	No Significant Difference	90.0936	7.84628	3.5112	1.10596e-20	2.05134e-18	Up
BnaC03g69930D	ERF	8.50665	4.10668	1.05606	0.201822	0.813872	No Significant Difference	50.4965	7.07374	2.833	2.52543e-11	1.7721e-09	Up
BnaC04g10780D	ERF	1414.87	796.241	0.829485	0.133022	0.697821	No Significant Difference	2652.26	956.041	1.47264	3.32869e-18	4.98e-16	Up
BnaA05g09400D	ERF	741.353	219.056	1.75913	0.00764655	0.128927	No Significant Difference	1772.5	370.699	2.25785	1.48244e-06	4.61872e-05	Up
BnaA05g09410D	ERF	218.386	52.6031	2.05473	0.0142593	0.200521	No Significant Difference	577.409	92.5863	2.64243	5.94914e-07	2.01806e-05	Up
BnaA05g19250D	ERF	15.0378	10.9697	0.454847	0.385217	0.936199	No Significant Difference	48.8955	12.7631	1.94047	1.03149e-06	3.35201e-05	Up
BnaC01g09410D	ERF	60.256	42.0067	0.521618	0.10392	0.627932	No Significant Difference	78.7841	31.5521	1.32335	3.45232e-06	9.90925e-05	Up
BnaC01g10100D	ERF	34.0633	46.8427	-0.463371	0.213216	0.825301	No Significant Difference	42.8769	12.4462	1.78199	3.21412e-05	0.000711576	Up
BnaC04g45830D	ERF	6.41176	3.82199	0.762564	0.365413	1	No Significant Difference	10.2568	0.568789	4.17602	0.000791874	0.0112476	Up
BnaCnng31870D	ERF	1937.14	1110.35	0.803023	0.000747828	0.0231834	No Significant Difference	6026.9	2595.06	1.2159	7.37656e-16	9.175e-14	Up
BnaC06g43940D	ERF	285.016	84.3449	1.75762	0.0153479	0.211395	No Significant Difference	260.8	41.0203	2.66638	1.12739e-07	4.43054e-06	Up
BnaC09g52480D	ERF	8.15531	5.82412	0.475617	0.518893	0.969603	No Significant Difference	39.7518	13.8021	1.52174	0.000274393	0.00452335	Up
BnaAnng03730D	ERF	218.637	114.013	0.939622	0.00370526	0.0774535	No Significant Difference	197.145	95.0395	1.05539	2.69691e-07	9.66529e-06	Up
BnaAnng21280D	ERF	33.9179	29.4945	0.205524	0.597409	0.983477	No Significant Difference	74.4935	24.0542	1.62988	7.12095e-08	2.89558e-06	Up
BnaAnng22920D	ERF	156.372	110.843	0.499182	0.163538	0.755755	No Significant Difference	332.463	122.677	1.44184	2.11716e-10	1.32185e-08	Up
BnaC05g22880D	ERF	834.173	650.728	0.358428	0.480971	0.962837	No Significant Difference	1251.52	617.064	1.02109	3.82749e-10	2.2905e-08	Up
BnaA07g08440D	ERF	49.0972	29.5676	0.731441	0.0302205	0.327667	No Significant Difference	29.864	9.8031	1.5986	0.000335559	0.00539155	Up
BnaA07g16530D	ERF	603.166	427.619	0.496767	0.066831	0.511912	No Significant Difference	2089.54	1009.79	1.04971	1.12693e-13	1.08641e-11	Up
BnaA01g01140D	ERF	11.382	1.61407	2.85087	0.00322115	0.0698008	No Significant Difference	26.4008	3.70042	2.8404	1.30587e-06	4.12532e-05	Up
BnaA01g22670D	ERF	807.267	511.606	0.658488	0.0101912	0.158866	No Significant Difference	1436.52	602.123	1.25545	2.76726e-14	2.89572e-12	Up
BnaA03g50050D	ERF	296.735	164.844	0.847635	0.00174805	0.044235	No Significant Difference	160.294	67.033	1.25317	3.37995e-06	9.71032e-05	Up
BnaA03g53530D	ERF	148.708	77.1156	0.950826	0.000290101	0.0108166	No Significant Difference	199.822	79.1864	1.33989	5.08872e-09	2.51792e-07	Up
BnaA04g20150D	ERF	4428.78	2865.53	0.628147	0.289217	0.887118	No Significant Difference	10081.1	3571.68	1.49715	2.7245e-17	3.77349e-15	Up
BnaA06g13580D	ERF	29.9301	11.8954	1.33172	0.00351665	0.0743246	No Significant Difference	54.889	12.1606	2.19038	2.92243e-08	1.26454e-06	Up
BnaC03g72170D	ERF	6.3557	5.40749	0.250664	0.761626	0.995101	No Significant Difference	11.4231	2.26786	2.32975	0.00312215	0.0341231	Up
BnaC03g72180D	ERF	7.50584	7.59967	-0.0113778	0.986516	0.999479	No Significant Difference	13.8961	3.76318	1.90611	0.00415798	0.0426653	Up
BnaC03g76360D	ERF	16.834	9.43138	0.835175	0.122886	0.679137	No Significant Difference	121.512	52.9238	1.19691	3.95193e-07	1.38501e-05	Up
BnaC04g53380D	ERF	11.745	4.37154	1.42052	0.0931484	0.597815	No Significant Difference	16.6275	4.46419	1.88589	0.00383079	0.0399413	Up
BnaA08g04090D	ERF	18.205	9.10647	0.998155	0.084403	0.573423	No Significant Difference	19.0241	6.25449	1.61331	0.0040796	0.0420516	Up
BnaA09g13710D	ERF	1206.29	767.032	0.653618	0.00487334	0.0937497	No Significant Difference	439.15	182.372	1.2705	2.8178e-12	2.20672e-10	Up
BnaA09g34720D	ERF	975.525	354.12	1.46207	0.0305104	0.330217	No Significant Difference	1427.09	336.823	2.08371	9.61886e-10	5.43817e-08	Up
BnaA09g45400D	ERF	113.633	60.351	0.917064	0.0018114	0.0454567	No Significant Difference	76.3566	35.9667	1.08592	6.55249e-05	0.00132373	Up
BnaC03g18980D	ERF	454.174	191.129	1.24898	0.0833396	0.57101	No Significant Difference	921.428	264.365	1.8019	0.000108687	0.00204705	Up
BnaC03g38390D	ERF	131.6	82.5085	0.672268	0.00705015	0.122219	No Significant Difference	142.993	59.8433	1.25928	5.01998e-08	2.09223e-06	Up
BnaA02g07880D	FAR1	#N/A	#N/A	#N/A	#N/A	#N/A	#N/A	36.05	5.10816	2.82392	9.77734e-09	4.62158e-07	Up
BnaCnng14830D	FAR1	#N/A	#N/A	#N/A	#N/A	#N/A	#N/A	56.9594	18.8818	1.59005	1.03729e-06	3.36742e-05	Up
BnaA09g01870D	FAR1	#N/A	#N/A	#N/A	#N/A	#N/A	#N/A	71.6585	32.9292	1.12395	5.97957e-05	0.00122042	Up
BnaC09g15650D	FAR1	68.1865	136.582	-1.00113	0.000854425	0.0256702	Down	145.62	324.62	-1.15756	2.22912e-10	1.37819e-08	Down
BnaC09g38470D	FAR1	303.189	326.257	-0.105336	0.637886	0.988713	No Significant Difference	135.47	418.716	-1.63032	2.89362e-20	5.27453e-18	Down
BnaC02g24140D	FAR1	37.0696	57.0255	-0.619906	0.0606342	0.488507	No Significant Difference	27.2032	80.9383	-1.57274	1.57998e-07	5.97286e-06	Down
BnaA10g15920D	FAR1	37.6852	48.2799	-0.358636	0.286204	0.885329	No Significant Difference	132.356	367.052	-1.47193	6.72813e-17	9.0422e-15	Down
BnaC07g00770D	FAR1	13.8277	20.0474	-0.524338	0.332461	0.910987	No Significant Difference	7.19248	23.8156	-1.73218	0.00297091	0.0328355	Down
BnaC01g27570D	FAR1	76.6482	109.697	-0.514523	0.0497128	0.437177	No Significant Difference	42.1683	94.3485	-1.16082	8.12466e-06	0.000212967	Down
BnaA01g15810D	FAR1	46.5905	69.4474	-0.575963	0.142705	0.718622	No Significant Difference	63.6646	188.114	-1.5633	4.71299e-12	3.61067e-10	Down
BnaA09g10130D	FAR1	12.6437	15.3884	-0.282499	0.58521	0.980961	No Significant Difference	6.69473	22.4661	-1.73164	0.00122589	0.0161602	Down
BnaA02g30780D	FAR1	0.683312	11.5752	-4.08181	0.00162669	0.0418848	Down	105.819	131.632	-0.312348	0.132703	0.443884	No Significant Difference
BnaA03g40940D	FAR1	3.1329	16.6066	-2.42844	0.000982403	0.0286311	Down	2.26872	3.03164	-0.43333	0.696334	1	No Significant Difference
BnaCnng69860D	FAR1	12.622	50.9138	-2.01131	5.38606e-06	0.000361838	Down	15.8936	9.644	0.705921	0.221007	0.578721	No Significant Difference
BnaC07g07730D	FAR1	6.12811	21.6951	-1.82424	0.00186963	0.0466774	Down	10.5124	23.9112	-1.18408	0.0144678	0.112194	No Significant Difference
BnaC03g59260D	FAR1	35.8141	80.2256	-1.16452	0.000308876	0.0114318	Down	83.7161	135.786	-0.695677	0.00227861	0.026678	No Significant Difference
BnaAnng40320D	FAR1	7.93495	38.6128	-2.29004	1.98536e-06	0.000150848	Down	0.358064	3.8903	-3.26587	0.0418398	1	No Significant Difference
BnaA01g12870D	FAR1	25.5577	61.7892	-1.2744	0.000356153	0.0128045	Down	12.6177	22.1515	-0.824875	0.079024	0.334857	No Significant Difference
BnaA04g12130D	FAR1	489.687	233.755	1.06621	6.34164e-05	0.00308531	Up	706.229	466.652	0.598891	0.00019071	0.00332167	No Significant Difference
BnaC09g36670D	FAR1	746.794	351.903	1.08558	4.7259e-09	6.14448e-07	Up	928.958	624.346	0.573384	1.90056e-05	0.000450187	No Significant Difference
BnaA03g19320D	FAR1	175.202	86.0688	1.02705	0.000322455	0.0118594	Up	288.189	182.764	0.655359	0.00141966	0.0182002	No Significant Difference
BnaA10g14320D	FAR1	670.864	276.494	1.27862	9.38614e-12	1.97989e-09	Up	809.821	515.72	0.65105	6.63197e-07	2.22824e-05	No Significant Difference
BnaA05g28970D	FAR1	23.6038	6.58937	1.84028	0.00150312	0.0392896	Up	14.6122	6.03469	1.29073	0.0286904	0.179801	No Significant Difference
BnaC05g43440D	FAR1	34.967	11.2543	1.63193	0.000263162	0.0100354	Up	25.3689	12.4805	1.02319	0.0180411	0.131815	No Significant Difference
BnaA06g02230D	FAR1	17.4757	3.96676	2.11555	0.00136977	0.0369899	Up	3.82131	0.266514	3.64374	0.0220248	1	No Significant Difference
BnaA03g36210D	FAR1	19.7093	1.86028	3.39486	1.30918e-05	0.000791384	Up	33.3949	1.68301	4.30172	9.9598e-10	5.61092e-08	Up
BnaA07g25810D	FAR1	99.2197	39.6616	1.32439	1.60418e-05	0.000941412	Up	105.285	16.3619	2.696	1.76769e-16	2.30724e-14	Up
BnaC03g23130D	FAR1	228.156	67.0249	1.7669	1.45374e-09	2.11838e-07	Up	281.639	128.429	1.13049	6.02701e-09	2.95454e-07	Up
BnaA03g09560D	FAR1	228.235	223.938	0.0270807	0.917478	0.997807	No Significant Difference	286.447	142.436	1.00765	2.47035e-07	8.90366e-06	Up
BnaC03g12060D	FAR1	139.99	152.746	-0.127004	0.636083	0.988713	No Significant Difference	172.867	80.5928	1.10164	1.37259e-06	4.31095e-05	Up
BnaC09g33600D	FAR1	221.151	167.537	0.399104	0.149657	0.734857	No Significant Difference	252.629	73.493	1.77997	1.07706e-15	1.31896e-13	Up
BnaC02g10080D	FAR1	100.723	87.3408	0.203171	0.495579	0.96527	No Significant Difference	98.1702	37.2305	1.40112	6.18983e-08	2.53647e-06	Up
BnaC02g20560D	FAR1	19.9669	6.71141	1.55788	0.00854292	0.139972	No Significant Difference	43.1755	5.5339	2.94377	4.896e-10	2.90255e-08	Up
BnaC04g32810D	FAR1	80.7618	41.5104	0.957939	0.00354691	0.0748176	No Significant Difference	39.6498	18.6137	1.09807	0.0031723	0.0345997	Up
BnaC04g48840D	FAR1	116.307	71.2499	0.707716	0.0160025	0.217236	No Significant Difference	240.42	64.5569	1.89375	5.84674e-19	9.22592e-17	Up
BnaC06g43540D	FAR1	65.9157	39.1694	0.752378	0.0207531	0.258891	No Significant Difference	74.6931	16.8001	2.15756	3.05108e-11	2.11291e-09	Up
BnaA04g25000D	FAR1	29.9668	30.2941	-0.00778609	0.984798	0.999325	No Significant Difference	55.8132	25.9214	1.10166	0.00260386	0.0296434	Up
BnaA10g29280D	FAR1	127.739	116.494	0.131276	0.645825	0.988713	No Significant Difference	152.803	30.9045	2.30568	1.23578e-19	2.06291e-17	Up
BnaA09g08370D	FAR1	651.526	566.717	0.200918	0.376485	0.933316	No Significant Difference	212.09	100.892	1.07204	1.48691e-08	6.73718e-07	Up
BnaA09g27690D	FAR1	13.6595	6.74095	1.03367	0.10081	0.621977	No Significant Difference	16.3134	1.69907	3.26129	3.54044e-05	0.000774428	Up
BnaAnng08150D	MAD	#N/A	#N/A	#N/A	#N/A	#N/A	#N/A	1.52957	11.3787	-2.9078	0.00188124	0.022826	Down
BnaC09g33710D	MAD	#N/A	#N/A	#N/A	#N/A	#N/A	#N/A	15.0713	1.70272	3.14964	8.03134e-05	0.00158021	Up
BnaA05g36810D	MAD	18.8801	57.0234	-1.59577	4.9925e-05	0.00251409	Down	24.3	49.9811	-1.0412	0.00254933	0.0291587	Down
BnaC05g07770D	MAD	4.47731	19.8701	-2.15408	0.000689458	0.0217934	Down	2.62679	13.3085	-2.33495	0.00239197	0.0277187	Down
BnaA06g30750D	MAD	30.5452	85.3871	-1.48256	0.000143464	0.00604391	Down	25.6401	253.328	-3.30452	1.12466e-38	6.99428e-36	Down
novel806	MAD	17.8571	19.9459	-0.157602	0.745455	0.9931	No Significant Difference	9.06599	25.4766	-1.49118	0.00171428	0.0211422	Down
BnaC09g46440D	MAD	3.39822	11.083	-1.70764	0.0250662	0.293972	No Significant Difference	3.79829	14.2746	-1.92038	0.00487426	0.048509	Down
BnaC07g49750D	MAD	29.4261	38.7591	-0.391283	0.418633	0.946083	No Significant Difference	19.5501	45.037	-1.20653	0.00259388	0.029551	Down
BnaC05g19300D	MAD	5.7207	14.9362	-1.37224	0.0689189	0.522081	No Significant Difference	6.47112	27.578	-2.10157	4.40033e-05	0.000936178	Down
BnaC03g01890D	MAD	24.2543	31.03	-0.355245	0.36868	0.93014	No Significant Difference	21.0232	45.4659	-1.1073	0.00179206	0.0219454	Down
BnaC07g25880D	MAD	24.3543	26.0203	-0.0974364	0.804539	0.995609	No Significant Difference	22.1984	66.7924	-1.58651	4.79319e-07	1.65605e-05	Down
BnaC04g33230D	MAD	28.287	28.7836	-0.024606	0.94827	0.99876	No Significant Difference	18.88	52.1404	-1.46742	1.69244e-05	0.000406352	Down
BnaAnng12830D	MAD	9.26824	11.6461	-0.318529	0.616409	0.985409	No Significant Difference	5.36868	29.8639	-2.48598	1.48864e-05	0.000363474	Down
BnaA07g23440D	MAD	121.377	160.315	-0.401316	0.073053	0.536671	No Significant Difference	161.003	339.722	-1.07774	5.99631e-11	3.99548e-09	Down
BnaA04g10800D	MAD	6.78868	9.08373	-0.416274	0.541764	0.974027	No Significant Difference	3.05914	13.2355	-2.12795	0.00377788	0.0395847	Down
BnaA01g25950D	MAD	4.4662	25.0481	-2.48493	8.58754e-05	0.00397903	Down	9.10681	8.08056	0.179175	0.787002	0.939303	No Significant Difference
BnaA06g37990D	MAD	2.73712	14.1564	-2.3701	0.00176759	0.0446341	Down	2.2457	9.36131	-2.05035	0.0163183	0.122763	No Significant Difference
BnaC05g33040D	MAD	6.16143	45.9876	-2.89831	9.68942e-08	1.01483e-05	Down	9.77689	18.7139	-0.932741	0.0592155	0.284351	No Significant Difference
BnaC04g03810D	MAD	15.7883	61.3456	-1.95737	1.80957e-06	0.000140318	Down	17.499	25.397	-0.542994	0.236516	0.597913	No Significant Difference
BnaC01g33150D	MAD	19.2043	67.4858	-1.81267	4.0776e-06	0.000288049	Down	19.6051	22.7253	-0.210603	0.605759	0.871609	No Significant Difference
BnaC06g30990D	MAD	56.3121	23.4442	1.27009	0.000405607	0.0142066	Up	106.842	63.5651	0.748226	0.00200781	0.0240581	No Significant Difference
BnaC05g19630D	MAD	197.596	74.2946	1.41372	1.61165e-06	0.000126598	Up	204.442	79.3261	1.36466	0.00647943	0.0607114	No Significant Difference
BnaA07g28430D	MAD	41.0879	10.4358	1.98303	5.18182e-06	0.000351246	Up	11.3279	5.63754	1.00425	0.13998	0.45761	No Significant Difference
BnaA08g30900D	MAD	33.3389	9.86375	1.74623	0.000189915	0.00775183	Up	22.2957	10.6939	1.05558	0.0225082	0.152639	No Significant Difference
BnaA05g11350D	MAD	267.638	68.3465	1.96683	2.17544e-09	3.07528e-07	Up	126.872	18.0231	2.82303	5.90534e-21	1.12831e-18	Up
BnaCnng30740D	MAD	71.9283	25.0209	1.52848	3.73616e-05	0.00195785	Up	257.516	17.5026	3.87552	1.33859e-44	1.03552e-41	Up
BnaA07g24050D	MAD	68.7099	22.1282	1.63898	1.50932e-05	0.000892689	Up	68.959	24.1347	1.50477	2.25144e-05	0.000520474	Up
BnaCnng49290D	MAD	177.839	72.9409	1.28712	5.58611e-08	6.17214e-06	Up	122.128	57.8482	1.07355	4.36158e-06	0.000122538	Up
BnaC01g10530D	MAD	65.6804	15.5971	2.08441	2.68257e-08	3.10027e-06	Up	109.719	28.6023	1.94124	3.98706e-12	3.06936e-10	Up
BnaC04g29740D	MAD	117.565	28.499	2.0437	5.84454e-12	1.26831e-09	Up	130.367	35.4565	1.87293	2.5422e-11	1.77993e-09	Up
BnaA04g07520D	MAD	113.341	28.881	1.97345	2.18949e-10	3.73129e-08	Up	155.11	46.214	1.74533	0.00330005	0.0356741	Up
BnaA09g42480D	MAD	38.2719	31.1806	0.293084	0.400973	0.940171	No Significant Difference	57.1682	26.4191	1.11469	0.000273178	0.00451047	Up
BnaC03g17470D	MAD	9.0706	13.7814	-0.594732	0.341052	0.91275	No Significant Difference	21.7906	7.1095	1.62188	0.00134829	0.0174822	Up
BnaC06g30970D	MAD	7.78226	6.62377	0.241089	0.732929	0.991496	No Significant Difference	19.1816	4.00634	2.27101	0.000158029	0.00283657	Up
BnaC02g41600D	MAD	28.7761	26.0332	0.143542	0.708466	0.989857	No Significant Difference	45.8802	22.9619	1.00148	0.00309248	0.0338805	Up
BnaC01g38460D	MAD	63.6242	33.6989	0.914042	0.00453951	0.0892232	No Significant Difference	89.7453	32.6735	1.46406	1.67788e-07	6.29048e-06	Up
BnaA03g43530D	MAD	76.9629	44.0426	0.810368	0.0306644	0.331219	No Significant Difference	87.8175	24.1295	1.86134	2.46326e-09	1.2871e-07	Up
BnaA09g29520D	MAD	266.018	121.587	1.13024	0.0701893	0.525749	No Significant Difference	343.797	144.472	1.24997	0.00368582	0.0387996	Up
BnaC03g34730D	MAD	22.7229	16.26	0.484909	0.288785	0.887118	No Significant Difference	62.5266	25.9109	1.2757	2.46279e-05	0.000559544	Up
BnaC07g27140D	MYB	#N/A	#N/A	#N/A	#N/A	#N/A	#N/A	0.716128	10.2719	-3.78447	0.00205581	0.0245036	Down
BnaA09g01390D	MYB	#N/A	#N/A	#N/A	#N/A	#N/A	#N/A	30.1472	123.947	-2.0396	3.56983e-11	2.45074e-09	Down
BnaC06g05650D	MYB	#N/A	#N/A	#N/A	#N/A	#N/A	#N/A	10.2286	1.96923	2.36949	0.0045459	0.0458303	Up
BnaCnng38000D	MYB	#N/A	#N/A	#N/A	#N/A	#N/A	#N/A	13.8448	2.23575	2.62214	0.000478661	0.00731647	Up
BnaA09g06090D	MYB	#N/A	#N/A	#N/A	#N/A	#N/A	#N/A	19.7024	4.32832	2.20208	0.000180285	0.00316617	Up
BnaA06g31740D	MYB	34.6528	122.538	-1.82165	1.42517e-06	0.000114029	Down	51.5886	163.683	-1.66505	2.22195e-11	1.57307e-09	Down
BnaA06g35090D	MYB	30.5013	64.632	-1.08048	0.00197132	0.0483832	Down	22.3114	61.8807	-1.4738	4.37886e-06	0.000122907	Down
BnaA09g33130D	MYB	8.49167	30.5454	-1.8436	0.000190812	0.00776743	Down	15.6263	43.6216	-1.46941	0.000125817	0.00232685	Down
BnaC03g01200D	MYB	44.2613	96.8204	-1.13293	8.15984e-05	0.00380481	Down	29.5825	78.8298	-1.41037	0.000179566	0.00315528	Down
BnaC03g55550D	MYB	16.8901	86.54	-2.34689	1.25176e-10	2.22107e-08	Down	13.4459	53.5568	-1.98415	1.31298e-07	5.05386e-06	Down
BnaC07g31640D	MYB	7.21056	158.518	-4.46004	1.26131e-10	2.22493e-08	Down	14.24	51.7412	-1.85912	3.15285e-06	9.0908e-05	Down
BnaC08g14380D	MYB	2.07991	50.1285	-4.60307	1.86407e-09	2.66482e-07	Down	4.56046	64.9321	-3.84163	3.19457e-14	3.3004e-12	Down
BnaC08g23920D	MYB	7.40482	27.6177	-1.89056	0.000540096	0.017816	Down	18.0347	64.1564	-1.82597	8.40776e-08	3.37556e-06	Down
BnaCnng38050D	MYB	7.17335	52.8318	-2.87757	3.00588e-07	2.85124e-05	Down	6.82919	93.7741	-3.78693	2.56403e-18	3.89107e-16	Down
BnaC06g31190D	MYB	17.7932	21.4055	-0.265369	0.549754	0.975706	No Significant Difference	10.9201	28.0899	-1.36384	0.0028621	0.031874	Down
BnaC02g42710D	MYB	52.0924	71.9493	-0.463433	0.106462	0.636281	No Significant Difference	40.6647	107.474	-1.40672	1.20181e-07	4.67704e-06	Down
BnaA02g33900D	MYB	31.0981	38.4111	-0.306278	0.385141	0.936199	No Significant Difference	25.886	70.8543	-1.45998	1.7463e-06	5.35661e-05	Down
BnaC09g23280D	MYB	141.413	125.284	0.173451	0.505862	0.967573	No Significant Difference	63.3236	154.796	-1.29191	2.60624e-09	1.35734e-07	Down
BnaC01g26440D	MYB	11.3781	25.3414	-1.14992	0.297295	0.893011	No Significant Difference	2.2546	27.914	-3.62871	8.12047e-07	2.68849e-05	Down
BnaA06g29540D	MYB	3.8312	8.00348	-1.08316	0.187777	0.7957	No Significant Difference	2.23158	25.3408	-3.48949	1.59389e-06	4.93204e-05	Down
BnaA06g32850D	MYB	175.576	158.799	0.145987	0.631289	0.988713	No Significant Difference	75.454	193.968	-1.36358	9.71696e-11	6.35449e-09	Down
BnaC06g02630D	MYB	11.9271	22.8109	-0.934779	0.0479681	0.430116	No Significant Difference	19.224	43.0704	-1.16225	0.000973965	0.0134193	Down
BnaC06g12140D	MYB	2.72601	7.90884	-1.53019	0.0796063	0.558299	No Significant Difference	3.022	15.9363	-2.39734	0.000738893	0.0106279	Down
BnaC06g17940D	MYB	16.0458	11.7093	0.460268	0.372449	0.931093	No Significant Difference	12.8219	37.4151	-1.53872	0.000340738	0.005472	Down
BnaA03g38180D	MYB	119.175	94.4949	0.336075	0.362922	0.927098	No Significant Difference	134.276	287.979	-1.10184	1.49307e-06	4.64728e-05	Down
BnaC07g41200D	MYB	80.4934	91.3055	-0.181343	0.48847	0.964194	No Significant Difference	60.3255	136.024	-1.16997	4.97359e-06	0.000138254	Down
BnaC08g12860D	MYB	51.1167	81.5293	-0.673976	0.018897	0.243074	No Significant Difference	36.2001	84.8141	-1.22807	2.07009e-05	0.000484196	Down
BnaCnng33310D	MYB	19.0183	47.2519	-1.30602	0.00942712	0.150792	No Significant Difference	37.142	124.499	-1.74413	4.48931e-09	2.24941e-07	Down
BnaCnng62600D	MYB	126.749	187.879	-0.567915	0.355806	0.921595	No Significant Difference	138.542	389.152	-1.48947	1.76434e-11	1.26893e-09	Down
BnaA03g00870D	MYB	76.3935	147.285	-0.948551	0.000110681	0.00491316	No Significant Difference	66.8915	167.285	-1.32561	4.66982e-06	0.000130475	Down
BnaA10g00780D	MYB	20.3139	15.2625	0.405686	0.403672	0.941633	No Significant Difference	9.93437	37.2057	-1.91459	1.21122e-05	0.000303446	Down
BnaC08g34950D	MYB	13.5929	6.90146	0.980807	0.106062	0.635573	No Significant Difference	4.2113	25.6233	-2.61718	1.66193e-05	0.000400292	Down
BnaC01g20640D	MYB	8.87246	10.4073	-0.22614	0.711934	0.989857	No Significant Difference	4.17938	15.702	-1.91932	0.00324573	0.0351948	Down
BnaC04g31880D	MYB	33.6298	29.3816	0.191568	0.612904	0.984912	No Significant Difference	24.1849	54.2206	-1.16645	0.000253211	0.00423804	Down
BnaC05g00840D	MYB	31.0913	25.017	0.312394	0.465023	0.957649	No Significant Difference	8.64776	32.164	-1.88936	4.5103e-05	0.000957518	Down
BnaAnng01800D	MYB	11.2921	8.59131	0.402182	0.510388	0.968539	No Significant Difference	4.14223	17.1972	-2.04651	0.00156922	0.0197113	Down
BnaC05g09400D	MYB	5.87003	10.1611	-0.792526	0.252205	0.862028	No Significant Difference	2.64981	12.8581	-2.28629	0.00302673	0.0333143	Down
BnaC05g11590D	MYB	82.023	105	-0.352695	0.245771	0.857465	No Significant Difference	52.3857	113.558	-1.12102	1.75431e-05	0.000419936	Down
BnaC05g40920D	MYB	2.05381	5.01262	-1.28867	0.200618	1	No Significant Difference	1.92478	10.8406	-2.51128	0.0042477	0.0434454	Down
BnaA01g13130D	MYB	15.6056	12.9156	0.279076	0.590014	0.981254	No Significant Difference	13.2684	34.2924	-1.37284	0.000696777	0.0101235	Down
BnaA03g48990D	MYB	294.188	358.789	-0.28602	0.128067	0.688719	No Significant Difference	124.357	410.776	-1.7242	7.58165e-21	1.41451e-18	Down
BnaA04g21960D	MYB	29.3884	31.4593	-0.0965521	0.791215	0.995159	No Significant Difference	7.14488	21.547	-1.59337	0.00345829	0.0369315	Down
BnaA06g09970D	MYB	36.3897	52.5271	-0.53053	0.0986092	0.613893	No Significant Difference	29.0945	62.2071	-1.09887	0.000408799	0.00640606	Down
BnaC04g56560D	MYB	9.49971	16.0985	-0.761538	0.174362	0.77288	No Significant Difference	3.78417	21.2358	-2.49078	6.71777e-05	0.00135281	Down
BnaA08g04440D	MYB	16.8934	32.451	-0.945046	0.0260679	0.300004	No Significant Difference	17.4441	56.8068	-1.70771	9.93122e-07	3.23729e-05	Down
BnaA08g25690D	MYB	1.02691	6.67391	-2.69634	0.0214349	1	No Significant Difference	3.79307	29.3844	-2.95935	7.25005e-07	2.42052e-05	Down
BnaA02g09590D	MYB	29.919	185.515	-2.6349	4.03408e-16	1.50227e-13	Down	22.503	16.2738	0.466131	0.339697	0.698036	No Significant Difference
BnaA03g40690D	MYB	4.77595	100.239	-4.38742	5.1866e-17	2.2035e-14	Down	15.4895	18.4949	-0.259549	0.642421	0.885749	No Significant Difference
BnaAnng01040D	MYB	3.09958	19.9529	-2.69007	0.000123108	0.00533539	Down	1.85049	6.15815	-1.72092	0.083182	1	No Significant Difference
BnaAnng03830D	MYB	0.683312	18.6164	-4.76159	7.91741e-05	0.0037084	Down	8.93153	11.6146	-0.370765	0.557618	0.846057	No Significant Difference
BnaC02g16640D	MYB	25.3329	100.703	-1.98899	1.61456e-09	2.33022e-07	Down	25.513	31.715	-0.309854	0.391757	0.738799	No Significant Difference
BnaC03g55560D	MYB	6.52725	37.3248	-2.51999	3.31243e-07	3.10299e-05	Down	4.52855	14.7002	-1.6991	0.00820877	0.0729089	No Significant Difference
BnaC03g78270D	MYB	7.16612	25.5209	-1.82904	0.000566221	0.0184843	Down	8.29859	11.0049	-0.408394	0.488804	0.805162	No Significant Difference
BnaC08g48630D	MYB	34.8016	224.189	-2.68697	9.1665e-06	0.000580879	Down	51.2573	81.5564	-0.672186	0.0186663	0.134984	No Significant Difference
BnaCnng09200D	MYB	89.1038	199.902	-1.165	0.000495375	0.0167517	Down	96.3902	151.861	-0.651563	0.00262733	0.0298356	No Significant Difference
BnaCnng16590D	MYB	14.7913	51.415	-1.79818	2.43994e-05	0.00135043	Down	18.6512	17.8588	0.0583848	0.892926	0.971816	No Significant Difference
BnaCnng38440D	MYB	13.1927	99.381	-2.92177	1.10743e-10	2.00968e-08	Down	25.9982	32.1656	-0.307476	0.380949	0.73037	No Significant Difference
BnaA01g21750D	MYB	59.3035	27.1352	1.12583	0.00074041	0.0230245	Up	43.9889	37.3438	0.238316	0.431058	0.767694	No Significant Difference
BnaA02g25380D	MYB	22.5103	6.60803	1.77141	0.00132042	0.035947	Up	11.7388	14.6322	-0.313253	0.541078	0.835672	No Significant Difference
BnaA02g28870D	MYB	46.2185	15.7815	1.55285	0.000365829	0.01309	Up	29.9755	27.9304	0.106864	0.781781	0.938037	No Significant Difference
BnaA03g06490D	MYB	46.838	8.1807	2.52012	9.1632e-09	1.14688e-06	Up	40.6795	30.2379	0.428371	0.187366	0.535425	No Significant Difference
BnaA04g04510D	MYB	57.1443	16.0651	1.83318	7.48322e-07	6.50501e-05	Up	35.5039	30.6453	0.213354	0.514438	0.819619	No Significant Difference
BnaA05g28870D	MYB	79.7434	30.8686	1.3644	1.65256e-05	0.000962313	Up	29.0328	50.8692	-0.808823	0.0102292	0.0864249	No Significant Difference
BnaA06g13540D	MYB	28.447	7.88436	1.85394	0.000299891	0.0111266	Up	16.6009	11.708	0.509467	0.299899	0.663571	No Significant Difference
BnaA06g32160D	MYB	35.7363	12.5622	1.50709	0.00063671	0.0204534	Up	29.7006	24.6535	0.27038	0.491999	0.806572	No Significant Difference
BnaA09g44170D	MYB	98.9942	23.2541	2.09038	4.65191e-11	8.82517e-09	Up	65.021	66.0569	-0.0182407	0.943797	0.985569	No Significant Difference
BnaA10g17370D	MYB	87.242	36.1286	1.26838	0.000110569	0.00491316	Up	52.6093	87.063	-0.728701	0.00419556	0.0430092	No Significant Difference
BnaAnng23230D	MYB	348.713	170.517	1.03323	2.84439e-06	0.000208074	Up	398.477	254.077	0.65058	5.45321e-05	0.00112677	No Significant Difference
BnaC03g00940D	MYB	44.3101	19.9185	1.15935	0.00192131	0.0476599	Up	15.2295	30.2829	-0.987132	0.261936	0.627006	No Significant Difference
BnaC03g68210D	MYB	51.871	21.5514	1.26522	0.000951003	0.0278776	Up	120.494	63.3299	0.929548	2.43987e-05	0.000555132	No Significant Difference
BnaC07g24250D	MYB	70.1639	28.965	1.27645	0.000216367	0.00864438	Up	55.7174	50.7707	0.127844	0.663796	0.89512	No Significant Difference
BnaCnng64010D	MYB	41.8678	18.1016	1.20826	0.001792	0.04512	Up	45.139	32.2957	0.47817	0.214252	0.571536	No Significant Difference
BnaA07g11930D	MYB	47.312	130.543	-1.46101	3.03147e-07	2.8665e-05	Down	55.0741	19.0767	1.53654	6.76259e-06	0.000180699	Up
BnaA02g10740D	MYB	31.1025	11.3115	1.46014	0.00177771	0.0448353	Up	44.4912	12.4163	1.83579	1.63957e-06	5.06352e-05	Up
BnaA02g35480D	MYB	168.671	69.569	1.28153	3.47648e-07	3.2266e-05	Up	95.1598	24.3727	1.95678	1.2187e-09	6.72237e-08	Up
BnaA04g29300D	MYB	30.8338	9.97199	1.64478	0.000771251	0.0237146	Up	45.2756	22.4252	1.01581	0.00238072	0.0276186	Up
BnaA05g12950D	MYB	506.921	116.576	2.12006	2.33973e-26	2.82303e-23	Up	898.851	229.291	1.971	3.91524e-33	1.88151e-30	Up
BnaA07g19610D	MYB	115.409	40.9132	1.5019	2.08973e-07	2.08724e-05	Up	198.439	67.9931	1.54437	0.00150847	0.0190771	Up
BnaA08g26010D	MYB	41.7001	14.1564	1.56084	0.00012044	0.00526057	Up	76.502	11.6131	2.71917	3.85783e-15	4.48201e-13	Up
BnaA10g10590D	MYB	34.1227	11.0229	1.61506	0.000603596	0.0195122	Up	49.0249	4.82194	3.3512	2.93762e-12	2.28925e-10	Up
BnaC03g72320D	MYB	256.532	51.2088	2.32542	5.99336e-18	3.01306e-15	Up	220.896	30.9257	2.83808	2.56136e-32	1.17737e-29	Up
BnaC04g05320D	MYB	50.1202	19.3307	1.37162	0.000272477	0.0102722	Up	52.8797	9.67599	2.45723	6.6202e-10	3.85271e-08	Up
BnaC07g42220D	MYB	601.279	221.538	1.44124	4.41751e-11	8.43353e-09	Up	687.208	329.251	1.06264	5.10626e-11	3.424e-09	Up
BnaC08g36730D	MYB	100.189	21.5987	2.21203	1.99455e-12	4.52359e-10	Up	144.627	53.3442	1.44411	2.15943e-10	1.34032e-08	Up
BnaC09g05650D	MYB	61.0832	17.6721	1.79381	1.45453e-06	0.000115764	Up	73.8441	19.0214	1.94893	1.08631e-09	6.07661e-08	Up
BnaCnng57830D	MYB	20.8634	3.99241	2.36669	0.000192523	0.00782648	Up	19.3673	5.0117	1.97722	0.00199494	0.02394	Up
BnaC06g06990D	MYB	52.5747	38.3334	0.45699	0.163907	0.756296	No Significant Difference	45.9122	22.5107	1.02615	0.00327124	0.0353988	Up
BnaCnng62710D	MYB	21.6921	6.46229	1.73611	0.00245479	0.0572671	No Significant Difference	27.7959	8.15585	1.76619	0.000162985	0.00290579	Up
BnaA02g33410D	MYB	62.3576	39.0244	0.682237	0.0366872	0.36974	No Significant Difference	74.4681	33.4908	1.15098	4.09057e-05	0.000877219	Up
BnaA10g22530D	MYB	402.551	388.867	0.0501331	0.812393	0.996198	No Significant Difference	396.877	173.485	1.1923	3.20189e-12	2.48299e-10	Up
BnaC07g16030D	MYB	60.5946	61.8883	-0.0261241	0.941107	0.99876	No Significant Difference	82.2431	15.9932	2.37004	8.73384e-14	8.54973e-12	Up
BnaC03g65100D	MYB	104.681	60.9167	0.783017	0.00503283	0.0955382	No Significant Difference	222.485	71.7262	1.63136	1.05702e-12	8.89269e-11	Up
BnaCnng16200D	MYB	22.3344	7.15467	1.6351	0.00657742	0.115889	No Significant Difference	23.7755	8.10403	1.54301	0.00136531	0.0176533	Up
BnaA06g01470D	MYB	18.592	11.854	0.64295	0.207662	0.820859	No Significant Difference	34.7365	6.24574	2.47838	1.29306e-07	4.99536e-06	Up
BnaC02g48820D	MYB	627.51	223.97	1.48684	0.0167035	0.223452	No Significant Difference	858.698	264.847	1.69657	1.69177e-22	3.65019e-20	Up
BnaA08g13930D	MYB	126.234	91.2223	0.468829	0.101974	0.624302	No Significant Difference	167.035	45.4192	1.88041	1.88846e-17	2.6386e-15	Up
BnaA10g09260D	MYB	598.795	331.837	0.850992	6.0797e-05	0.00297225	No Significant Difference	709.213	323.802	1.13117	9.39516e-15	1.04557e-12	Up
novel473	MYB	1790.62	1756.18	0.0278344	0.880146	0.996656	No Significant Difference	885.989	190.355	2.22046	4.63962e-43	3.27011e-40	Up
novel1509	MYB	1226.01	897.182	0.450227	0.0139374	0.197281	No Significant Difference	1299.76	414.327	1.64971	6.5105e-24	1.48556e-21	Up
BnaA06g37960D	MYB	283.051	177.925	0.670264	0.0348936	0.35997	No Significant Difference	325.71	150.222	1.11692	3.41806e-08	1.45289e-06	Up
BnaA03g11670D	MYB	76.2041	33.7862	1.17776	0.00527321	0.0992272	No Significant Difference	1720.27	813.659	1.07991	1.98702e-18	3.02993e-16	Up
BnaA03g12450D	MYB	80.592	88.4625	-0.131703	0.658581	0.988713	No Significant Difference	126.136	29.0711	2.11603	6.60427e-16	8.27935e-14	Up
BnaA03g14070D	MYB	207.49	161.238	0.363842	0.105673	0.634508	No Significant Difference	151.186	59.0387	1.36109	8.39184e-10	4.78712e-08	Up
BnaA03g21500D	MYB	4.48842	6.04857	-0.429015	0.607986	1	No Significant Difference	11.3985	1.95318	2.52872	0.00207063	0.0246247	Up
BnaA03g29710D	MYB	124.052	125.904	-0.0222401	0.937953	0.99876	No Significant Difference	140.199	66.6724	1.07425	1.26347e-06	4.01136e-05	Up
BnaC08g06020D	MYB	24.5669	21.9422	0.163713	0.696158	0.989857	No Significant Difference	45.7801	15.8772	1.52798	1.77645e-05	0.000424275	Up
BnaC08g13970D	MYB	390.351	219.695	0.828902	0.00342397	0.0730931	No Significant Difference	475.099	166.584	1.5125	3.46236e-13	3.13759e-11	Up
BnaC07g14260D	MYB	24.5525	31.9704	-0.379648	0.323057	0.905435	No Significant Difference	51.5751	22.7867	1.17614	0.000475304	0.00726919	Up
BnaC04g04830D	MYB	3.38711	0	4.29095	0.0133194	1	No Significant Difference	16.8757	1.08211	3.91234	1.35741e-05	0.000334523	Up
BnaC01g19450D	MYB	326.002	414.061	-0.344113	0.172761	0.770045	No Significant Difference	409.108	45.0732	3.18345	1.25316e-53	1.32489e-50	Up
BnaC01g34360D	MYB	90.4132	59.1753	0.613664	0.0258265	0.298479	No Significant Difference	118.289	55.7268	1.09	6.64179e-06	0.000178675	Up
BnaCnng08710D	MYB	28.3426	20.079	0.497985	0.213157	0.825296	No Significant Difference	35.1466	13.7613	1.35182	0.000895454	0.0125115	Up
BnaC07g50020D	MYB	13.6445	9.79477	0.483614	0.389872	0.937202	No Significant Difference	30.3707	4.18527	2.84283	1.5741e-07	5.95773e-06	Up
BnaC05g07800D	MYB	10.6542	8.68886	0.286812	0.662389	0.988926	No Significant Difference	10.9803	1.95318	2.4763	0.00261544	0.0297429	Up
BnaC05g11500D	MYB	13.6673	4.35871	1.64306	0.0127964	0.186109	No Significant Difference	17.5971	4.97752	1.80729	0.00305548	0.0335679	Up
BnaA07g18330D	MYB	25.3624	14.182	0.835734	0.109426	0.643887	No Significant Difference	40.1015	5.65724	2.82395	1.30169e-09	7.11822e-08	Up
BnaA03g53120D	MYB	167.972	96.6012	0.798242	0.00172599	0.043787	No Significant Difference	287.921	139.242	1.04889	9.57202e-09	4.53128e-07	Up
BnaA06g13720D	MYB	7.52806	3.13952	1.26218	0.126942	0.686217	No Significant Difference	13.1057	3.21045	2.05882	0.00395697	0.0410275	Up
BnaC02g44900D	MYB	77.7578	40.9834	0.928021	0.00314068	0.0685496	No Significant Difference	127.224	42.777	1.57006	2.6309e-10	1.61698e-08	Up
BnaA08g20790D	MYB	148.042	106.003	0.481308	0.0402998	0.389581	No Significant Difference	316.285	105.806	1.57775	1.34958e-15	1.62755e-13	Up
BnaA08g25330D	MYB	15.9076	7.37911	1.12466	0.0731241	0.536801	No Significant Difference	28.2335	11.0195	1.3576	0.00161754	0.0201251	Up
BnaA08g26000D	MYB	532.313	342.175	0.637402	0.0250959	0.294057	No Significant Difference	813.267	252.127	1.68987	4.68921e-20	8.26265e-18	Up
BnaC03g15210D	MYB	72.4189	49.2519	0.555483	0.083966	0.572833	No Significant Difference	83.6239	23.4371	1.84077	1.59471e-09	8.6166e-08	Up
BnaC03g17040D	MYB	18.0358	16.8291	0.107738	0.826568	0.996542	No Significant Difference	39.3215	18.1451	1.1161	0.00158714	0.0198656	Up
BnaC03g25880D	MYB	94.5319	101.253	-0.0988516	0.710702	0.989857	No Significant Difference	143.94	43.1866	1.73113	1.37466e-12	1.12662e-10	Up
BnaA09g02250D	NAC	#N/A	#N/A	#N/A	#N/A	#N/A	#N/A	11.539	1.67936	2.77478	0.00176537	0.0216521	Up
BnaC08g37440D	NAC	6.54611	23.705	-1.85977	0.000805529	0.0244447	Down	5.30851	18.0737	-1.77723	0.00436595	0.044383	Down
novel571	NAC	10.5233	13.1243	-0.305632	0.599135	0.983627	No Significant Difference	8.06609	31.7656	-1.99618	0.000106996	0.00201759	Down
BnaC09g33650D	NAC	40.0715	49.3994	-0.303994	0.335717	0.91275	No Significant Difference	30.0238	74.1795	-1.30182	6.75389e-06	0.000180699	Down
BnaC09g44200D	NAC	26.0573	41.8726	-0.687314	0.0527065	0.452892	No Significant Difference	22.5951	46.9519	-1.05369	0.00160347	0.0200225	Down
BnaA02g17670D	NAC	31.1213	45.0051	-0.533448	0.129427	0.691542	No Significant Difference	22.6553	46.4487	-1.03359	0.00307186	0.0337083	Down
BnaC08g35620D	NAC	3.0585	12.5678	-2.02689	0.0187085	0.241267	No Significant Difference	3.10519	20.719	-2.77063	6.46382e-05	0.00130915	Down
BnaC09g01650D	NAC	14.0248	28.3344	-1.01389	0.078317	0.55466	No Significant Difference	12.446	36.5065	-1.55689	0.000391419	0.00616839	Down
BnaC07g06560D	NAC	3.40933	6.38047	-0.894064	0.294721	1	No Significant Difference	4.92743	19.2002	-1.96687	0.00106619	0.0144329	Down
BnaC04g09770D	NAC	7.40094	9.35851	-0.332711	0.649523	0.988713	No Significant Difference	8.60538	28.4102	-1.71191	0.000978872	0.0134635	Down
BnaC01g18780D	NAC	19.7915	37.7187	-0.931418	0.0159297	0.216736	No Significant Difference	18.1832	41.5276	-1.19461	0.0017263	0.0212716	Down
BnaA01g15730D	NAC	5.42929	9.35559	-0.782838	0.286753	0.885598	No Significant Difference	6.01574	18.9891	-1.6542	0.00322102	0.0349987	Down
BnaA10g29980D	NAC	24.4331	39.2166	-0.68593	0.0699175	0.525409	No Significant Difference	24.2011	52.596	-1.12132	0.00107116	0.014494	Down
BnaA09g29320D	NAC	18.0552	22.0466	-0.284169	0.523415	0.969821	No Significant Difference	11.2374	28.9499	-1.3578	0.00207716	0.0246932	Down
BnaC03g13980D	NAC	25.5639	43.003	-0.748452	0.0500303	0.438754	No Significant Difference	25.2538	59.9546	-1.24833	6.58863e-05	0.00133018	Down
BnaC03g41610D	NAC	49.9985	56.3561	-0.169389	0.596092	0.983347	No Significant Difference	47.889	140.503	-1.55861	2.41508e-07	8.72426e-06	Down
BnaC02g24210D	NAC	50.2295	118.76	-1.24067	1.10325e-05	0.000683337	Down	67.1694	106.367	-0.661303	0.00961868	0.0822506	No Significant Difference
BnaA06g31630D	NAC	1.0158	18.0719	-4.14307	8.76723e-05	0.00404984	Down	7.01564	7.54911	-0.104058	0.945063	0.986005	No Significant Difference
BnaC08g27970D	NAC	28.3126	8.02913	1.80724	0.000415678	0.0144009	Up	31.2882	33.162	-0.0853197	0.813533	0.949156	No Significant Difference
BnaC09g00730D	NAC	13.8615	0	6.32423	2.61243e-06	0.000192668	Up	7.82909	0	5.65051	7.02036e-05	1	No Significant Difference
BnaC06g43410D	NAC	75.1478	12.5878	2.57785	4.64528e-09	6.06581e-07	Up	68.4166	52.655	0.379531	0.17366	0.515247	No Significant Difference
BnaAnng25870D	NAC	226.643	95.7238	1.2429	3.30944e-06	0.000238818	Up	99.0192	105.705	-0.0916813	0.687869	0.904525	No Significant Difference
BnaC05g37800D	NAC	2658.98	1001.76	1.40829	5.19614e-12	1.13577e-09	Up	2734	1624	0.75162	2.33592e-09	1.2246e-07	No Significant Difference
BnaA07g24270D	NAC	150.255	48.5726	1.6303	6.9961e-07	6.15249e-05	Up	130.77	118.809	0.13657	0.511567	0.817811	No Significant Difference
BnaA01g28900D	NAC	1946.15	842.246	1.20833	4.34709e-06	0.000303531	Up	1624.92	908.901	0.838801	2.02133e-09	1.07388e-07	No Significant Difference
BnaA06g01730D	NAC	1760.83	795.413	1.14649	7.2708e-06	0.000476775	Up	1754.88	1340.57	0.388602	0.00337581	0.0362951	No Significant Difference
BnaC06g05910D	NAC	398.134	61.6182	2.68852	4.37844e-24	4.12723e-21	Up	383.833	55.7678	2.78317	1.6291e-46	1.35974e-43	Up
BnaC06g12550D	NAC	64.6889	25.6552	1.33174	0.00137259	0.0370328	Up	67.5058	33.1527	1.02688	0.000483202	0.00738233	Up
BnaA03g56180D	NAC	70.2292	19.0075	1.88202	7.71286e-08	8.22088e-06	Up	65.4958	14.2031	2.19333	2.64084e-10	1.61698e-08	Up
BnaC07g40860D	NAC	504.744	135.312	1.89874	3.55977e-20	2.19136e-17	Up	676.848	139.379	2.2781	1.67867e-39	1.06485e-36	Up
BnaC08g20820D	NAC	47.5885	6.65525	2.84901	2.55159e-09	3.53056e-07	Up	85.3505	14.471	2.54886	2.65095e-12	2.09155e-10	Up
BnaC02g09400D	NAC	79.3859	28.1772	1.48686	4.57166e-06	0.000316284	Up	131.371	38.3988	1.77747	4.06768e-12	3.12384e-10	Up
BnaC03g03740D	NAC	308.198	141.935	1.11783	3.1356e-06	0.000227361	Up	385.278	138.376	1.47637	9.91624e-11	6.46102e-09	Up
BnaA05g05610D	NAC	79.3076	28.5592	1.46898	5.26434e-06	0.000355243	Up	81.5358	37.3758	1.13006	2.35554e-05	0.000540208	Up
BnaA05g24050D	NAC	70.842	15.3628	2.20471	1.40834e-09	2.07225e-07	Up	142.663	25.478	2.48544	2.38594e-22	5.01158e-20	Up
BnaA05g24100D	NAC	5429.06	2145.48	1.3394	1.07495e-11	2.2362e-09	Up	5685.49	2739.07	1.05374	5.96373e-18	8.59781e-16	Up
BnaC04g46780D	NAC	118.58	14.3111	3.04445	1.82356e-19	1.05781e-16	Up	180.03	37.6086	2.2674	3.04983e-18	4.60626e-16	Up
BnaAnng05950D	NAC	986.308	456.847	1.11046	1.41964e-09	2.07874e-07	Up	1433.81	457.637	1.64771	9.05548e-25	2.22645e-22	Up
BnaAnng17910D	NAC	591.693	101.013	2.55074	3.49902e-16	1.33601e-13	Up	292	80.9243	1.85078	0.00401156	0.0415121	Up
BnaC05g38150D	NAC	59.1097	8.29497	2.84554	4.85956e-10	7.55587e-08	Up	61.1938	10.0339	2.59443	6.75063e-12	5.09785e-10	Up
BnaA03g48570D	NAC	117.723	44.2572	1.41172	3.46581e-05	0.00182767	Up	133.727	31.9669	2.06397	6.02133e-17	8.12675e-15	Up
BnaA04g05470D	NAC	69.5609	13.534	2.36595	6.63333e-09	8.4783e-07	Up	70.707	11.2358	2.64777	0.00261512	0.0297429	Up
BnaA04g22700D	NAC	72.0298	9.29846	2.94476	9.95305e-13	2.38273e-10	Up	95.6979	23.8184	2.00851	4.98548e-13	4.44208e-11	Up
BnaA06g16150D	NAC	53.227	23.4362	1.18403	0.00178396	0.0449551	Up	69.1254	24.3587	1.50509	3.43815e-07	1.21299e-05	Up
BnaC06g30680D	NAC	20.9577	8.72734	1.25912	0.0412045	0.395322	No Significant Difference	19.2774	6.17056	1.63643	0.00426141	0.0435576	Up
BnaA02g36490D	NAC	17.7261	16.7534	0.086851	0.853575	0.996656	No Significant Difference	29.6896	11.6883	1.34594	0.00198412	0.0238372	Up
BnaA06g39010D	NAC	5.45926	3.80625	0.52819	0.541093	1	No Significant Difference	11.2693	1.70637	2.73075	0.00137498	0.0177134	Up
BnaC08g17180D	NAC	83.6578	79.7196	0.0688558	0.794208	0.995274	No Significant Difference	125.56	58.186	1.11169	5.63409e-07	1.91734e-05	Up
BnaA03g02640D	NAC	157.23	130.572	0.26708	0.250233	0.860173	No Significant Difference	328.597	149.938	1.13032	2.68885e-06	7.91116e-05	Up
BnaC08g45070D	NAC	25.9597	9.13795	1.50975	0.00238542	0.05617	No Significant Difference	36.6628	15.6215	1.24334	0.00244534	0.0281748	Up
BnaC09g01660D	NAC	72.312	44.1779	0.711245	0.0231212	0.277638	No Significant Difference	39.8765	8.2792	2.27669	1.49468e-07	5.68427e-06	Up
BnaC09g01720D	NAC	10.9152	4.47589	1.30109	0.0634605	0.499406	No Significant Difference	10.5584	1.72242	2.63061	0.00208189	0.0247401	Up
BnaA05g27660D	NAC	118.356	125.944	-0.0878795	0.728217	0.990107	No Significant Difference	138.427	53.8912	1.36345	1.15756e-09	6.42984e-08	Up
BnaC02g00990D	NAC	3.71572	2.44131	0.595672	0.584096	1	No Significant Difference	40.8985	6.66783	2.59806	1.77157e-07	6.59496e-06	Up
BnaC04g22390D	NAC	471.759	359.072	0.393402	0.442134	0.949548	No Significant Difference	421.028	80.1954	2.38764	1.80268e-29	5.89438e-27	Up
BnaC04g28220D	NAC	11.886	2.83618	2.07398	0.00954763	0.152056	No Significant Difference	11.1066	1.40044	2.98467	0.0012575	0.016522	Up
BnaC04g34470D	NAC	70.6177	73.468	-0.0557232	0.848156	0.996656	No Significant Difference	117.083	51.5445	1.18497	3.39384e-07	1.19869e-05	Up
BnaC04g50740D	NAC	127.493	100.364	0.343804	0.165593	0.759306	No Significant Difference	142.864	59.311	1.27331	4.10739e-08	1.73237e-06	Up
BnaC05g00910D	NAC	16.2435	7.27476	1.15945	0.0588693	0.480448	No Significant Difference	43.7891	12.9814	1.75556	5.82713e-06	0.000159148	Up
BnaCnng01510D	NAC	66.211	74.7591	-0.179671	0.562795	0.978222	No Significant Difference	48.0985	23.7878	1.00766	0.00296635	0.0328047	Up
BnaCnng07350D	NAC	26.6357	21.3484	0.320336	0.439074	0.949144	No Significant Difference	46.1619	18.8227	1.29182	0.000310192	0.00504014	Up
BnaC06g43530D	NAC	34.5712	35.6466	-0.0417441	0.912749	0.997775	No Significant Difference	59.0759	18.8445	1.65616	4.67805e-07	1.6241e-05	Up
BnaAnng23920D	NAC	30.6873	55.303	-0.846102	0.0172028	0.228291	No Significant Difference	38.8201	18.7511	1.05276	0.00406275	0.0419188	Up
BnaC05g11680D	NAC	1073.65	681.991	0.654371	0.0123269	0.180982	No Significant Difference	1090.31	510.965	1.09282	1.91297e-10	1.20384e-08	Up
BnaC05g41830D	NAC	76.9407	106.076	-0.461828	0.115254	0.660183	No Significant Difference	73.498	36.58	1.00849	0.000182661	0.00320081	Up
BnaA07g17350D	NAC	14.9667	24.7223	-0.716726	0.117577	0.666276	No Significant Difference	61.5445	23.4264	1.38482	4.57582e-05	0.000968834	Up
BnaA07g25830D	NAC	75.6774	66.3774	0.189553	0.487575	0.964194	No Significant Difference	85.5101	35.8981	1.25215	2.62157e-06	7.74914e-05	Up
BnaA01g15080D	NAC	331.865	219.142	0.598824	0.00241631	0.0567644	No Significant Difference	299.56	146.768	1.02902	4.71964e-08	1.97745e-06	Up
BnaA01g18640D	NAC	2.41239	2.90905	-0.259508	0.825003	1	No Significant Difference	16.3417	4.46419	1.85706	0.00272019	0.0306597	Up
BnaA04g01360D	NAC	34.5756	40.7727	-0.245058	0.572207	0.979205	No Significant Difference	69.5761	9.52783	2.85972	1.3358e-12	1.09761e-10	Up
BnaA04g08490D	NAC	53.6156	29.8866	0.845181	0.00967992	0.153434	No Significant Difference	57.9274	14.6696	1.98008	3.19562e-08	1.36967e-06	Up
BnaA06g10060D	NAC	661.747	371.635	0.831551	0.00199124	0.0487927	No Significant Difference	876.879	312.875	1.48719	1.78833e-16	2.32461e-14	Up
BnaA06g31080D	NAC	24.784	10.3099	1.2601	0.0127084	0.185097	No Significant Difference	31.6863	7.88922	2.02752	0.000100254	0.00190408	Up
BnaA09g03940D	WRKY	#N/A	#N/A	#N/A	#N/A	#N/A	#N/A	6.37381	28.338	-2.14538	2.47476e-05	0.00056146	Down
BnaC09g13550D	WRKY	#N/A	#N/A	#N/A	#N/A	#N/A	#N/A	15.8439	44.3942	-1.48624	4.53161e-05	0.000961399	Down
BnaCnng47330D	WRKY	20.557	38.2191	-0.896402	0.0189846	0.243474	No Significant Difference	21.6235	43.9398	-1.02342	0.00404707	0.0418113	Down
BnaA05g30820D	WRKY	2.37854	8.08315	-1.74989	0.0653223	1	No Significant Difference	1.86461	11.7884	-2.65082	0.00250426	0.0287157	Down
BnaA06g22340D	WRKY	16.4078	19.62	-0.260708	0.59072	0.981254	No Significant Difference	7.96877	34.0223	-2.09845	6.24297e-06	0.000168805	Down
BnaA02g21770D	WRKY	12.3045	37.9531	-1.62461	0.000146884	0.00617938	Down	21.0373	24.4427	-0.217	0.581069	0.858721	No Significant Difference
BnaA07g17200D	WRKY	36.7965	83.4444	-1.17869	0.000426052	0.0146372	Down	58.4184	58.9281	-0.0152444	0.955425	0.988706	No Significant Difference
BnaC09g30720D	WRKY	56.3899	27.5458	1.03255	0.00168291	0.0429834	Up	55.4872	51.0779	0.117161	0.676263	0.899249	No Significant Difference
BnaA06g38500D	WRKY	36.0838	9.75746	1.8872	7.81486e-05	0.00366606	Up	24.9915	17.9479	0.479219	0.276768	0.642579	No Significant Difference
BnaA03g09490D	WRKY	20.4332	5.71083	1.84949	0.00154403	0.0400466	Up	15.2392	5.14027	1.57013	0.0094155	0.080908	No Significant Difference
BnaA03g17820D	WRKY	53.4219	18.2246	1.55042	0.00010421	0.00469161	Up	76.153	26.3698	1.52882	0.141705	0.460073	No Significant Difference
BnaC07g45710D	WRKY	14.9145	2.89039	2.39097	0.0013856	0.0372507	Up	16.4983	5.45872	1.58758	0.153121	0.481418	No Significant Difference
BnaCnng66020D	WRKY	30.5202	10.9283	1.47764	0.00147092	0.0386975	Up	42.3064	13.7014	1.62569	0.257429	0.622343	No Significant Difference
BnaC04g06800D	WRKY	71.3127	8.80896	3.01923	4.14155e-13	1.0498e-10	Up	87.0049	17.8385	2.28397	0.00838498	0.074121	No Significant Difference
BnaA05g19400D	WRKY	250.756	121.567	1.04387	1.73482e-05	0.00100633	Up	260.093	228.307	0.189087	0.273583	0.639739	No Significant Difference
BnaA04g16350D	WRKY	74.5229	32.854	1.18349	0.000407401	0.0142232	Up	35.619	48.8581	-0.454483	0.156154	0.485631	No Significant Difference
BnaC03g21360D	WRKY	89.3336	29.2916	1.60981	3.86173e-06	0.000274729	Up	134.979	41.4848	1.70074	0.0174477	0.128845	No Significant Difference
BnaC09g35070D	WRKY	40.6804	16.4747	1.29823	0.00085222	0.0256326	Up	47.4649	18.8979	1.33038	0.000262741	0.00436759	Up
BnaA03g13820D	WRKY	17.5396	2.54275	2.79696	0.000121838	0.00530321	Up	24.0844	3.63619	2.718	9.40435e-06	0.000240741	Up
BnaA03g25430D	WRKY	37.5697	4.29867	3.11025	6.6227e-08	7.16011e-06	Up	34.3695	3.68436	3.22265	3.48493e-09	1.77704e-07	Up
BnaC06g40170D	WRKY	139.154	14.3365	3.2906	7.03416e-19	3.91984e-16	Up	141.629	21.7843	2.69746	2.65502e-06	7.84071e-05	Up
BnaA07g35260D	WRKY	146.76	15.8966	3.20181	5.42984e-23	4.42664e-20	Up	75.3209	19.488	1.93871	9.54875e-08	3.79997e-06	Up
BnaA03g53440D	WRKY	30.478	9.50425	1.69028	0.00106727	0.0305438	Up	44.1576	13.6897	1.68388	1.38022e-05	0.000339615	Up
BnaA04g21090D	WRKY	40.0193	9.4718	2.06316	1.97641e-05	0.00113339	Up	70.1783	24.1075	1.54367	3.52524e-05	0.000772168	Up
BnaA05g34850D	WRKY	56.215	6.63251	3.08481	0.00470739	0.0919649	No Significant Difference	74.6057	15.5816	2.2556	0.00100743	0.0138143	Up
BnaA03g16830D	WRKY	129.209	95.8348	0.428849	0.120868	0.67416	No Significant Difference	236.153	80.0659	1.56057	4.76217e-11	3.2343e-09	Up
BnaC08g27340D	WRKY	21.1615	7.81149	1.43542	0.00890872	0.144242	No Significant Difference	33.9832	6.01498	2.50927	1.74927e-07	6.51956e-06	Up
BnaA09g47370D	WRKY	13.9698	9.33985	0.577966	0.300166	0.894332	No Significant Difference	21.1948	6.24574	1.76408	0.000711865	0.010305	Up
BnaC07g22240D	WRKY	21.0832	12.9442	0.709872	0.140995	0.715943	No Significant Difference	41.3169	10.9013	1.9107	2.8422e-06	8.30074e-05	Up
BnaA05g07600D	WRKY	94.982	46.3584	1.03298	0.00803993	0.133724	No Significant Difference	121.8	33.4975	1.85516	2.31516e-09	1.21774e-07	Up
BnaA05g07610D	WRKY	6.92742	15.1826	-1.1419	0.108393	0.641844	No Significant Difference	14.8306	3.28209	2.15577	0.00299232	0.0330113	Up
BnaA05g12160D	WRKY	30.8782	20.2662	0.61097	0.132117	0.696365	No Significant Difference	70.5451	25.0399	1.49824	3.08416e-07	1.09541e-05	Up
BnaA07g04240D	WRKY	31.4727	16.1527	0.956541	0.0261289	0.300134	No Significant Difference	69.0021	28.2411	1.28475	0.000142823	0.00259743	Up
BnaA03g43640D	WRKY	13.3986	11.5163	0.212025	0.706013	0.989857	No Significant Difference	23.7703	6.21508	1.93367	0.000257901	0.0042984	Up
BnaA06g33730D	WRKY	24.8434	9.65602	1.36028	0.00826117	0.136244	No Significant Difference	31.2272	13.3034	1.23279	0.00214655	0.0253659	Up
BnaA09g35840D	WRKY	16.5948	8.876	0.912952	0.106767	0.637087	No Significant Difference	18.7738	4.14951	2.16014	0.000386782	0.00610327	Up
BnaC03g04760D	WRKY	5.76953	2.15079	1.41152	0.149904	1	No Significant Difference	26.9409	9.20585	1.53593	0.000852018	0.0119945	Up
BnaC03g12010D	WRKY	7.08396	4.00815	0.817007	0.321477	0.904608	No Significant Difference	12.3524	3.11922	1.99111	0.00499929	0.0494118	Up
BnaC03g16920D	WRKY	9.74281	1.90167	2.37122	0.0122005	0.179871	No Significant Difference	21.957	0.835303	4.6943	8.67869e-07	2.85541e-05	Up
BnaC03g29850D	WRKY	12.2668	3.36999	1.84584	0.011432	0.172073	No Significant Difference	24.421	3.65225	2.73592	2.50857e-06	7.4359e-05	Up
